# Supplementary material for: Specific and conserved patterns of microbiota-structuring by maize benzoxazinoids in the field
Source: Microbiome. 2021 May 7;9:103. doi: 10.1186/s40168-021-01049-2 (PMC8106187; doi:10.1186/s40168-021-01049-2)
Supplement: Supplementary file 2 — Additional file 1: Supplementary Results. Figure S1. Setup of field experiments. Figure S2. Analysis steps. Figure S3. Sequencing effort by sample groups. Figure S4. Sampling intensity analysis. Figure S5. Taxonomy. Figure S6. Alpha diversity. Figure S7. BX-sensitive rhizosphere microbes across locations. Figure S8. Taxonomic patterns of BX-sensitive rhizosphere microbes. Figure S9. Abundance of Methylophilaceae bOTUs across compartments and locations. Table S1. Deposition of raw sequence data. Table S2. Soil characteristics in each location. Table S3. Taxonomic analysis comparing locations and compartments. Table S4. Alpha diversity analysis comparing locations and compartments. Table S5. Beta diversity analysis comparing locations and compartments. Table S6. Taxonomic analysis (phylum level) comparing BX effects in each compartment. Table S7. Taxonomic analysis (family level) comparing BX effects in each compartment and location. Table S8. Alpha diversity analysis comparing BX effects in each compartment. Table S9. Beta diversity analysis comparing BX and location effects in each compartment. Table S10. Beta diversity analysis comparing genetic background and genotype effects in each compartment (Reckenholz experiment). Table S11. zOTUs differing by genetic background or genotype (Reckenholz experiment). Table S12. Beta diversity analysis comparing mutant genotypes in each compartment (Aurora experiment). Table S13. zOTUs differing by mutant genotypes (Aurora experiment). Table S14. BX-sensitive zOTUs across all locations. [file 40168_2021_1049_MOESM2_ESM.zip]

Archive with 7 entries (7 files):
- Cadot_et_al_supplementary_information_revised_3.1_ESM.pdf
- Table_S11_Reckenholz_OTU_statistics.xlsx
- Table_S13_Ithaca_OTU_statistics.xlsx
- Table_S14_BX_OTU_statistics.xlsx
- Table_S3_Taxonomy_statistics.xlsx
- Table_S6_Phylum_BX_statistics.xlsx
- Table_S7_family_BX_stats_rev.xlsx
