# Supplementary material for: Specific and conserved patterns of microbiota-structuring by maize benzoxazinoids in the field
Source: Microbiome. 2021 May 7;9:103. doi: 10.1186/s40168-021-01049-2 (PMC8106187; doi:10.1186/s40168-021-01049-2)
Supplement: Supplementary file 2 — Additional file 1: Supplementary Results. Figure S1. Setup of field experiments. Figure S2. Analysis steps. Figure S3. Sequencing effort by sample groups. Figure S4. Sampling intensity analysis. Figure S5. Taxonomy. Figure S6. Alpha diversity. Figure S7. BX-sensitive rhizosphere microbes across locations. Figure S8. Taxonomic patterns of BX-sensitive rhizosphere microbes. Figure S9. Abundance of Methylophilaceae bOTUs across compartments and locations. Table S1. Deposition of raw sequence data. Table S2. Soil characteristics in each location. Table S3. Taxonomic analysis comparing locations and compartments. Table S4. Alpha diversity analysis comparing locations and compartments. Table S5. Beta diversity analysis comparing locations and compartments. Table S6. Taxonomic analysis (phylum level) comparing BX effects in each compartment. Table S7. Taxonomic analysis (family level) comparing BX effects in each compartment and location. Table S8. Alpha diversity analysis comparing BX effects in each compartment. Table S9. Beta diversity analysis comparing BX and location effects in each compartment. Table S10. Beta diversity analysis comparing genetic background and genotype effects in each compartment (Reckenholz experiment). Table S11. zOTUs differing by genetic background or genotype (Reckenholz experiment). Table S12. Beta diversity analysis comparing mutant genotypes in each compartment (Aurora experiment). Table S13. zOTUs differing by mutant genotypes (Aurora experiment). Table S14. BX-sensitive zOTUs across all locations. [file 40168_2021_1049_MOESM2_ESM.zip › Table_S11_Reckenholz_OTU_statistics.xlsx]

## Sheet: Rhizosphere bacteria
	background_vs_genotype	kingdom	phylum	class	order	family	genus	species	logFC	logCPM	LR	PValue	FDR
bOTU1741	background	Bacteria	Actinobacteria	Actinobacteria	Frankiales	Geodermatophilaceae	unassigned	unassigned	-2.77879	6.57412	40.2738	2.20753e-10	3.81461e-07
bOTU726	background	Bacteria	Acidobacteria	Blastocatellia	Blastocatellales	Blastocatellaceae	RB41	unassigned	6.20681	10.4531	34.0682	5.32143e-09	3.72051e-06
bOTU403	background	Bacteria	Proteobacteria	Alphaproteobacteria	Rhizobiales	Rhizobiaceae	Rhizobium	unassigned	2.19238	8.82732	33.3305	7.77525e-09	3.72051e-06
bOTU1350	background	Bacteria	Firmicutes	Bacilli	Bacillales	Family_XII	Exiguobacterium	unassigned	2.16446	9.60115	33.1317	8.6123e-09	3.72051e-06
bOTU797	background	Bacteria	Actinobacteria	Actinobacteria	Micrococcales	Micrococcaceae	unassigned	unassigned	1.32481	9.81138	30.5465	3.25961e-08	1.12652e-05
bOTU10422	background	Bacteria	Planctomycetes	Planctomycetacia	Planctomycetales	Planctomycetaceae	uncultured	unassigned	5.54689	7.45015	28.6999	8.451e-08	2.32656e-05
bOTU5948	background	Bacteria	Proteobacteria	Alphaproteobacteria	Sphingomonadales	Sphingomonadaceae	unassigned	unassigned	-1.68721	7.13083	28.4887	9.42472e-08	2.32656e-05
bOTU1808	background	Bacteria	Acidobacteria	Blastocatellia	unassigned	unassigned	unassigned	unassigned	6.0844	9.91409	26.2396	3.0158e-07	5.59585e-05
bOTU11725	background	Bacteria	Acidobacteria	Blastocatellia	Blastocatellales	Blastocatellaceae	RB41	unassigned	5.10745	7.468	26.1676	3.13032e-07	5.59585e-05
bOTU1991	background	Bacteria	Acidobacteria	Blastocatellia	Blastocatellales	Blastocatellaceae	RB41	unassigned	6.60262	9.3164	26.1021	3.23834e-07	5.59585e-05
bOTU4239	background	Bacteria	Acidobacteria	Blastocatellia	Blastocatellales	Blastocatellaceae	RB41	unassigned	5.40145	8.14315	25.6298	4.1361e-07	6.37282e-05
bOTU3127	background	Bacteria	Firmicutes	Bacilli	Bacillales	Family_XII	Exiguobacterium	unassigned	1.79898	8.22065	25.387	4.69066e-07	6.37282e-05
bOTU6299	background	Bacteria	Armatimonadetes	Chthonomonadetes	Chthonomonadales	unassigned	unassigned	unassigned	5.15298	7.30102	25.3448	4.79437e-07	6.37282e-05
bOTU8139	background	Bacteria	Acidobacteria	unassigned	unassigned	unassigned	unassigned	unassigned	5.41472	7.70939	25.0883	5.47654e-07	6.75962e-05
bOTU10151	background	Bacteria	Acidobacteria	Blastocatellia	Blastocatellales	Blastocatellaceae	RB41	unassigned	4.876	7.63195	24.8743	6.11935e-07	7.04949e-05
bOTU6020	background	Bacteria	Acidobacteria	Blastocatellia	Blastocatellales	Blastocatellaceae	RB41	unassigned	5.27907	7.67489	24.555	7.22173e-07	7.10621e-05
bOTU2315	background	Bacteria	Proteobacteria	Alphaproteobacteria	Sphingomonadales	Sphingomonadaceae	Sphingobium	unassigned	-2.39035	8.21476	24.5545	7.22357e-07	7.10621e-05
bOTU2242	background	Bacteria	Proteobacteria	Alphaproteobacteria	Sphingomonadales	unassigned	unassigned	unassigned	-3.35132	6.53034	24.5075	7.40231e-07	7.10621e-05
bOTU390	background	Bacteria	Actinobacteria	Thermoleophilia	Solirubrobacterales	unassigned	unassigned	unassigned	-1.31047	7.55793	24.0905	9.19111e-07	8.17751e-05
bOTU10696	background	Bacteria	Planctomycetes	Planctomycetacia	Planctomycetales	Planctomycetaceae	Pirellula	unassigned	4.35267	6.69852	24.034	9.46471e-07	8.17751e-05
bOTU4170	background	Bacteria	Firmicutes	Bacilli	Bacillales	Family_XII	Exiguobacterium	unassigned	2.08423	7.61158	23.8766	1.02711e-06	8.32624e-05
bOTU3207	background	Bacteria	Acidobacteria	Blastocatellia	Blastocatellales	Blastocatellaceae	RB41	unassigned	5.49414	8.26916	23.8159	1.06005e-06	8.32624e-05
bOTU9986	background	Bacteria	Chloroflexi	Caldilineae	Caldilineales	Caldilineaceae	uncultured	unassigned	4.67149	6.8762	23.6373	1.16309e-06	8.73836e-05
bOTU1084	background	Bacteria	Acidobacteria	Blastocatellia	Blastocatellales	Blastocatellaceae	RB41	unassigned	5.90147	9.91161	23.4341	1.29266e-06	9.30715e-05
bOTU11074	background	Bacteria	Chloroflexi	Caldilineae	Caldilineales	Caldilineaceae	uncultured	unassigned	4.20599	6.62871	23.0962	1.54094e-06	0.000105873
bOTU475	background	Bacteria	Proteobacteria	Betaproteobacteria	Burkholderiales	Oxalobacteraceae	unassigned	unassigned	-0.833402	9.91248	23.0323	1.59299e-06	0.000105873
bOTU5737	background	Bacteria	Acidobacteria	Subgroup_18	unassigned	unassigned	unassigned	unassigned	4.92207	7.32799	22.7385	1.85612e-06	0.000115063
bOTU10165	background	Bacteria	Chloroflexi	Caldilineae	Caldilineales	Caldilineaceae	unassigned	unassigned	4.58234	6.80643	22.7299	1.86445e-06	0.000115063
bOTU8103	background	Bacteria	unassigned	unassigned	unassigned	unassigned	unassigned	unassigned	4.60473	7.3772	22.6042	1.99053e-06	0.000118608
bOTU9467	background	Bacteria	unassigned	unassigned	unassigned	unassigned	unassigned	unassigned	1.48828	9.10235	22.4305	2.17886e-06	0.000125502
bOTU10307	background	Bacteria	Acidobacteria	Blastocatellia	Blastocatellales	Blastocatellaceae	RB41	unassigned	4.82431	6.95903	22.3271	2.29936e-06	0.000128171
bOTU8653	background	Bacteria	Chloroflexi	Caldilineae	Caldilineales	Caldilineaceae	Litorilinea	unassigned	4.68539	6.8751	22.2048	2.45063e-06	0.000132334
bOTU918	background	Bacteria	Actinobacteria	Actinobacteria	Micrococcales	Micrococcaceae	unassigned	unassigned	1.44111	9.93556	21.8972	2.87659e-06	0.000150629
bOTU8736	background	Bacteria	Chloroflexi	Thermomicrobia	JG30-KF-CM45	unassigned	unassigned	unassigned	4.17324	6.87685	21.7182	3.15782e-06	0.000160492
bOTU1716	background	Bacteria	Acidobacteria	Blastocatellia	Blastocatellales	Blastocatellaceae	RB41	unassigned	4.87668	6.99397	21.5468	3.45305e-06	0.000170482
bOTU2158	background	Bacteria	Proteobacteria	Alphaproteobacteria	Sphingomonadales	Sphingomonadaceae	unassigned	unassigned	-1.31722	8.09557	21.4146	3.69949e-06	0.000175132
bOTU2732	background	Bacteria	Saccharibacteria	unassigned	unassigned	unassigned	unassigned	unassigned	3.03906	7.43796	21.3886	3.74993e-06	0.000175132
bOTU5780	background	Bacteria	Armatimonadetes	Chthonomonadetes	Chthonomonadales	unassigned	unassigned	unassigned	5.39414	8.09178	21.1424	4.26394e-06	0.000190509
bOTU2629	background	Bacteria	Firmicutes	Bacilli	Bacillales	Planococcaceae	Paenisporosarcina	unassigned	1.32223	9.01495	21.12	4.31409e-06	0.000190509
bOTU3302	background	Bacteria	Acidobacteria	Blastocatellia	unassigned	unassigned	unassigned	unassigned	4.8536	7.78098	21.0779	4.40994e-06	0.000190509
bOTU290	background	Bacteria	Proteobacteria	Alphaproteobacteria	Sphingomonadales	Sphingomonadaceae	Sphingomonas	unassigned	-1.25344	7.7812	20.8734	4.90656e-06	0.000206793
bOTU2507	background	Bacteria	Firmicutes	Bacilli	Bacillales	Family_XII	Exiguobacterium	unassigned	1.69518	8.49498	20.8273	5.02622e-06	0.000206793
bOTU15905	background	Bacteria	Acidobacteria	Blastocatellia	Blastocatellales	Blastocatellaceae	RB41	unassigned	4.80052	6.95061	20.7769	5.16025e-06	0.00020737
bOTU5088	background	Bacteria	Chloroflexi	Chloroflexia	Chloroflexales	Roseiflexaceae	Roseiflexus	unassigned	4.18713	6.88483	20.7075	5.35051e-06	0.000210129
bOTU12874	background	Bacteria	Chloroflexi	Ktedonobacteria	C0119	unassigned	unassigned	unassigned	4.43652	6.75949	20.6052	5.64432e-06	0.000216742
bOTU775	background	Bacteria	Proteobacteria	Betaproteobacteria	unassigned	unassigned	unassigned	unassigned	-0.810886	9.30456	20.4585	6.09386e-06	0.000228917
bOTU1961	background	Bacteria	Acidobacteria	Blastocatellia	unassigned	unassigned	unassigned	unassigned	4.83925	7.37193	20.1362	7.21195e-06	0.000265154
bOTU16412	background	Bacteria	Acidobacteria	Blastocatellia	Blastocatellales	Blastocatellaceae	RB41	unassigned	4.34728	6.68468	20.0131	7.69119e-06	0.000276883
bOTU16586	background	Bacteria	Planctomycetes	Planctomycetacia	Planctomycetales	Planctomycetaceae	Pirellula	unassigned	4.57613	6.83538	19.7978	8.60813e-06	0.000303568
bOTU5090	background	Bacteria	Planctomycetes	Planctomycetacia	Planctomycetales	Planctomycetaceae	uncultured	unassigned	4.5911	7.17564	19.5789	9.65274e-06	0.000333599
bOTU183	background	Bacteria	Proteobacteria	Alphaproteobacteria	Sphingomonadales	Sphingomonadaceae	unassigned	unassigned	-0.917782	9.60446	19.4401	1.03804e-05	0.000351711
bOTU707	background	Bacteria	Proteobacteria	Alphaproteobacteria	Rhizobiales	Hyphomicrobiaceae	Devosia	unassigned	1.22326	7.6027	19.2515	1.14583e-05	0.000380768
bOTU12647	background	Bacteria	Acidobacteria	Subgroup_18	unassigned	unassigned	unassigned	unassigned	4.44299	6.76653	19.0813	1.25267e-05	0.000405388
bOTU15496	background	Bacteria	Planctomycetes	Planctomycetacia	Planctomycetales	Planctomycetaceae	uncultured	unassigned	4.1712	6.62989	19.0261	1.28945e-05	0.000405388
bOTU435	background	Bacteria	Actinobacteria	Actinobacteria	Micrococcales	Microbacteriaceae	Microbacterium	unassigned	1.20864	7.90671	19.0248	1.2903e-05	0.000405388
bOTU3410	background	Bacteria	Latescibacteria	unassigned	unassigned	unassigned	unassigned	unassigned	4.97017	8.49881	18.9121	1.36882e-05	0.000415622
bOTU1149	background	Bacteria	Proteobacteria	Gammaproteobacteria	Pseudomonadales	Pseudomonadaceae	Pseudomonas	unassigned	2.344	8.67265	18.9091	1.37098e-05	0.000415622
bOTU423	background	Bacteria	Actinobacteria	Actinobacteria	Propionibacteriales	Nocardioidaceae	Nocardioides	unassigned	-1.04426	8.28374	18.7417	1.49677e-05	0.000445933
bOTU8053	background	Bacteria	Acidobacteria	Blastocatellia	Blastocatellales	Blastocatellaceae	RB41	unassigned	4.62964	7.49669	18.7017	1.5285e-05	0.000447669
bOTU9623	background	Bacteria	Chloroflexi	Ardenticatenia	uncultured	unassigned	unassigned	unassigned	4.50637	6.82937	18.5746	1.63381e-05	0.000470257
bOTU9494	background	Bacteria	Acidobacteria	Blastocatellia	Blastocatellales	Blastocatellaceae	RB41	unassigned	4.23818	6.65823	18.5443	1.66005e-05	0.000470257
bOTU1847	background	Bacteria	Proteobacteria	Alphaproteobacteria	Sphingomonadales	Sphingomonadaceae	Sphingomonas	unassigned	-1.07946	8.67654	18.4999	1.69913e-05	0.000473565
bOTU11164	background	Bacteria	Acidobacteria	Blastocatellia	Blastocatellales	Blastocatellaceae	RB41	unassigned	4.58338	7.27274	18.3941	1.79614e-05	0.000492655
bOTU258	background	Bacteria	Proteobacteria	Alphaproteobacteria	Sphingomonadales	Sphingomonadaceae	Sphingomonas	unassigned	-0.98153	9.46483	18.3184	1.86896e-05	0.000504619
bOTU7490	background	Bacteria	Chloroflexi	Thermomicrobia	JG30-KF-CM45	unassigned	unassigned	unassigned	3.97985	6.56095	18.1195	2.07463e-05	0.000550911
bOTU6409	background	Bacteria	Latescibacteria	unassigned	unassigned	unassigned	unassigned	unassigned	4.02537	6.86086	18.0732	2.12567e-05	0.000550911
bOTU5865	background	Bacteria	Verrucomicrobia	Verrucomicrobiae	Verrucomicrobiales	Verrucomicrobiaceae	uncultured	unassigned	4.32941	6.6863	18.0595	2.14107e-05	0.000550911
bOTU571	background	Bacteria	Proteobacteria	Deltaproteobacteria	Myxococcales	Polyangiaceae	Sorangium	unassigned	-1.30119	7.56911	18.0358	2.16794e-05	0.000550911
bOTU9769	background	Bacteria	Armatimonadetes	Armatimonadia	Armatimonadales	Hypsibius_dujardini	Hypsibius_dujardini	unassigned	4.58919	7.17203	17.9782	2.23448e-05	0.000559592
bOTU2744	background	Bacteria	Proteobacteria	Alphaproteobacteria	Rhizobiales	Rhizobiaceae	Rhizobium	unassigned	1.29902	7.73951	17.9329	2.28831e-05	0.000564886
bOTU11341	background	Bacteria	Planctomycetes	Planctomycetacia	Planctomycetales	Planctomycetaceae	Pirellula	unassigned	3.99694	6.56103	17.8837	2.34827e-05	0.000571523
bOTU1	background	Bacteria	Proteobacteria	Gammaproteobacteria	Pseudomonadales	Pseudomonadaceae	Pseudomonas	unassigned	1.27801	18.0901	17.8325	2.41222e-05	0.000578932
bOTU7279	background	Bacteria	Armatimonadetes	uncultured	unassigned	unassigned	unassigned	unassigned	4.05899	7.10447	17.7736	2.48806e-05	0.000588954
bOTU187	background	Bacteria	Proteobacteria	Alphaproteobacteria	Sphingomonadales	Sphingomonadaceae	Sphingomonas	unassigned	-0.922999	10.599	17.6733	2.62285e-05	0.000612471
bOTU433	background	Bacteria	Actinobacteria	Thermoleophilia	Gaiellales	Gaiellaceae	Gaiella	unassigned	-1.26714	7.54099	17.5063	2.86354e-05	0.00065976
bOTU7450	background	Bacteria	Planctomycetes	Phycisphaerae	Tepidisphaerales	Tepidisphaeraceae	unassigned	unassigned	3.90344	6.5414	17.3407	3.1242e-05	0.000707382
bOTU546	background	Bacteria	Bacteroidetes	Flavobacteriia	Flavobacteriales	Flavobacteriaceae	Flavobacterium	unassigned	-1.52621	11.1279	17.3238	3.15211e-05	0.000707382
bOTU1057	background	Bacteria	Proteobacteria	Alphaproteobacteria	Sphingomonadales	Sphingomonadaceae	Sphingomonas	unassigned	-1.17566	7.23398	17.2592	3.26108e-05	0.000722455
bOTU16229	background	Bacteria	Acidobacteria	Blastocatellia	Blastocatellales	Blastocatellaceae	RB41	unassigned	3.76675	6.45148	17.1919	3.37876e-05	0.00073905
bOTU56	background	Bacteria	Actinobacteria	Actinobacteria	Micrococcales	Micrococcaceae	unassigned	unassigned	1.03036	13.9247	17.1496	3.45481e-05	0.000741624
bOTU2324	background	Bacteria	Acidobacteria	Blastocatellia	Blastocatellales	Blastocatellaceae	RB41	unassigned	4.86936	8.24901	17.117	3.51461e-05	0.000741624
bOTU12212	background	Bacteria	Chloroflexi	Caldilineae	Caldilineales	Caldilineaceae	uncultured	unassigned	4.11245	6.85527	17.1145	3.51928e-05	0.000741624
bOTU10879	background	Bacteria	Planctomycetes	Planctomycetacia	Planctomycetales	Planctomycetaceae	Pir4_lineage	unassigned	3.82401	6.99121	17.0351	3.66946e-05	0.000763954
bOTU80	background	Bacteria	Proteobacteria	Gammaproteobacteria	Pseudomonadales	Pseudomonadaceae	Pseudomonas	unassigned	1.32817	12.6019	16.6575	4.4774e-05	0.000921066
bOTU3230	background	Bacteria	Proteobacteria	Alphaproteobacteria	Rhizobiales	Rhizobiaceae	Rhizobium	unassigned	1.57031	8.72126	16.54	4.76348e-05	0.000957799
bOTU107	background	Bacteria	Proteobacteria	Betaproteobacteria	Nitrosomonadales	Nitrosomonadaceae	unassigned	unassigned	-0.719748	9.21782	16.5191	4.81637e-05	0.000957799
bOTU3993	background	Bacteria	Acidobacteria	Blastocatellia	Blastocatellales	Blastocatellaceae	RB41	unassigned	3.88101	6.51877	16.5167	4.82225e-05	0.000957799
bOTU655	background	Bacteria	Proteobacteria	Betaproteobacteria	Burkholderiales	Oxalobacteraceae	Massilia	unassigned	-0.852369	10.6765	16.4016	5.12425e-05	0.00100622
bOTU5647	background	Bacteria	Verrucomicrobia	Verrucomicrobiae	Verrucomicrobiales	Verrucomicrobiaceae	Brevifollis	unassigned	3.4634	7.34285	16.3718	5.20535e-05	0.00101066
bOTU6415	background	Bacteria	Planctomycetes	Planctomycetacia	Planctomycetales	Planctomycetaceae	Pirellula	unassigned	3.97306	6.5681	16.2451	5.56536e-05	0.00106855
bOTU3237	background	Bacteria	Actinobacteria	Actinobacteria	Micrococcales	Intrasporangiaceae	unassigned	unassigned	-1.36927	6.83236	16.174	5.77829e-05	0.00109724
bOTU10	background	Bacteria	Proteobacteria	Gammaproteobacteria	Pseudomonadales	Pseudomonadaceae	Pseudomonas	unassigned	1.23667	14.7673	16.0775	6.08019e-05	0.00114202
bOTU12551	background	Bacteria	Planctomycetes	Planctomycetacia	Planctomycetales	Planctomycetaceae	Pirellula	unassigned	4.13948	7.2674	15.9624	6.46139e-05	0.00119658
bOTU4808	background	Bacteria	Planctomycetes	Phycisphaerae	Tepidisphaerales	Tepidisphaeraceae	unassigned	unassigned	3.50923	6.40855	15.9415	6.53291e-05	0.00119658
bOTU7119	background	Bacteria	Armatimonadetes	Armatimonadia	Armatimonadales	unassigned	unassigned	unassigned	3.9675	7.05898	15.909	6.64633e-05	0.00119658
bOTU346	background	Bacteria	Proteobacteria	Betaproteobacteria	SC-I-84	unassigned	unassigned	unassigned	-1.12722	7.77141	15.9086	6.64768e-05	0.00119658
bOTU3056	background	Bacteria	Proteobacteria	unassigned	unassigned	unassigned	unassigned	unassigned	-1.56444	7.71112	15.8384	6.89877e-05	0.00122898
bOTU12035	background	Bacteria	Chloroflexi	unassigned	unassigned	unassigned	unassigned	unassigned	3.19084	6.64548	15.8055	7.01986e-05	0.00123779
bOTU1285	background	Bacteria	Proteobacteria	Alphaproteobacteria	Sphingomonadales	Sphingomonadaceae	Sphingomonas	unassigned	-1.09099	8.2982	15.7007	7.41966e-05	0.00129507
bOTU14054	background	Bacteria	Planctomycetes	Planctomycetacia	Planctomycetales	Planctomycetaceae	Blastopirellula	unassigned	3.90584	6.54198	15.6336	7.68776e-05	0.00132844
bOTU10564	background	Bacteria	Chloroflexi	Caldilineae	Caldilineales	Caldilineaceae	uncultured	unassigned	4.16858	7.31573	15.5823	7.89886e-05	0.00135141
bOTU6	background	Bacteria	Proteobacteria	Alphaproteobacteria	Rhizobiales	Rhizobiaceae	Rhizobium	unassigned	0.911462	13.4194	15.5455	8.05429e-05	0.00136449
bOTU3532	background	Bacteria	Proteobacteria	Betaproteobacteria	SC-I-84	unassigned	unassigned	unassigned	-1.22963	6.82308	15.5004	8.24874e-05	0.00137875
bOTU734	background	Bacteria	Acidobacteria	Solibacteres	Solibacterales	Solibacteraceae_Subgroup_3	Paludibaculum	unassigned	1.15105	7.53327	15.4892	8.29801e-05	0.00137875
bOTU1745	background	Bacteria	Proteobacteria	Betaproteobacteria	Burkholderiales	Oxalobacteraceae	Massilia	unassigned	-0.792435	9.40018	15.4118	8.64452e-05	0.00141253
bOTU410	background	Bacteria	Actinobacteria	unassigned	unassigned	unassigned	unassigned	unassigned	-0.88069	8.70525	15.4074	8.6648e-05	0.00141253
bOTU8296	background	Bacteria	Chloroflexi	Caldilineae	Caldilineales	Caldilineaceae	Litorilinea	unassigned	4.29845	6.99836	15.3642	8.86539e-05	0.00143172
bOTU13588	background	Bacteria	Chloroflexi	Caldilineae	Caldilineales	Caldilineaceae	uncultured	unassigned	3.80923	6.49525	15.3148	9.10031e-05	0.00145605
bOTU4958	background	Bacteria	Actinobacteria	Actinobacteria	Micrococcales	Micrococcaceae	Pseudarthrobacter	unassigned	1.30881	7.63487	15.239	9.47261e-05	0.00150171
bOTU1618	background	Bacteria	Actinobacteria	Actinobacteria	Micrococcales	Micrococcaceae	unassigned	unassigned	0.985159	9.45093	15.198	9.68046e-05	0.00152071
bOTU13593	background	Bacteria	Chloroflexi	Thermomicrobia	JG30-KF-CM45	unassigned	unassigned	unassigned	3.69202	6.67675	15.1406	9.9794e-05	0.00154228
bOTU7	background	Bacteria	Proteobacteria	Gammaproteobacteria	Pseudomonadales	Pseudomonadaceae	Pseudomonas	unassigned	1.20362	15.6296	15.1264	0.000100548	0.00154228
bOTU228	background	Bacteria	Proteobacteria	Gammaproteobacteria	Xanthomonadales	Xanthomonadaceae	Lysobacter	unassigned	-0.828813	9.36444	15.1122	0.000101304	0.00154228
bOTU6373	background	Bacteria	Acidobacteria	Blastocatellia	Blastocatellales	Blastocatellaceae	RB41	unassigned	4.57744	8.16862	15.104	0.000101747	0.00154228
bOTU1611	background	Bacteria	Actinobacteria	Thermoleophilia	Solirubrobacterales	Elev-16S-1332	unassigned	unassigned	-1.62566	6.58524	15.0502	0.000104689	0.00157307
bOTU4966	background	Bacteria	Proteobacteria	Gammaproteobacteria	Pseudomonadales	Pseudomonadaceae	Pseudomonas	unassigned	1.685	8.19774	14.9967	0.000107698	0.00160432
bOTU11765	background	Bacteria	Planctomycetes	Planctomycetacia	Planctomycetales	Planctomycetaceae	Pirellula	unassigned	3.387	6.33386	14.9485	0.000110484	0.0016303
bOTU1254	background	Bacteria	Proteobacteria	Betaproteobacteria	Burkholderiales	Oxalobacteraceae	unassigned	unassigned	1.47121	7.61715	14.9259	0.00011182	0.0016303
bOTU6127	background	Bacteria	Firmicutes	Bacilli	Bacillales	Planococcaceae	Paenisporosarcina	unassigned	1.54283	7.98516	14.9182	0.000112272	0.0016303
bOTU14649	background	Bacteria	Chloroflexi	Caldilineae	Caldilineales	Caldilineaceae	uncultured	unassigned	3.6167	6.42806	14.8196	0.000118298	0.0017035
bOTU12331	background	Bacteria	Planctomycetes	Planctomycetacia	Planctomycetales	Planctomycetaceae	uncultured	unassigned	3.86851	6.76395	14.784	0.000120556	0.00171076
bOTU2472	background	Bacteria	Actinobacteria	Acidimicrobiia	Acidimicrobiales	Acidimicrobiaceae	unassigned	unassigned	-1.24871	7.02165	14.7804	0.000120783	0.00171076
bOTU230	background	Bacteria	Proteobacteria	Betaproteobacteria	Nitrosomonadales	Nitrosomonadaceae	uncultured	unassigned	-0.768913	8.34752	14.7633	0.000121887	0.00171236
bOTU7036	background	Bacteria	Planctomycetes	Planctomycetacia	Planctomycetales	Planctomycetaceae	Pirellula	unassigned	3.9444	6.83695	14.714	0.000125113	0.00174351
bOTU15916	background	Bacteria	Chloroflexi	Caldilineae	Caldilineales	Caldilineaceae	uncultured	unassigned	3.54687	6.39339	14.6172	0.00013171	0.00177943
bOTU9314	background	Bacteria	Planctomycetes	Planctomycetacia	Planctomycetales	Planctomycetaceae	Pirellula	unassigned	3.62733	6.43527	14.6172	0.00013171	0.00177943
bOTU11631	background	Bacteria	Planctomycetes	Planctomycetacia	Planctomycetales	Planctomycetaceae	unassigned	unassigned	3.75535	7.00888	14.6164	0.000131765	0.00177943
bOTU688	background	Bacteria	Proteobacteria	Betaproteobacteria	SC-I-84	unassigned	unassigned	unassigned	-0.793495	8.94441	14.6157	0.000131809	0.00177943
bOTU88	background	Bacteria	Proteobacteria	Betaproteobacteria	Burkholderiales	Oxalobacteraceae	unassigned	unassigned	1.09326	10.746	14.5758	0.000134633	0.00180346
bOTU6801	background	Bacteria	Bacteroidetes	Flavobacteriia	Flavobacteriales	Flavobacteriaceae	Chryseobacterium	unassigned	2.23163	6.36819	14.526	0.000138241	0.00183311
bOTU1091	background	Bacteria	Actinobacteria	Actinobacteria	Micrococcales	Intrasporangiaceae	Lapillicoccus	unassigned	-0.955354	7.51906	14.5022	0.000139999	0.00183311
bOTU952	background	Bacteria	Proteobacteria	Betaproteobacteria	Burkholderiales	Comamonadaceae	unassigned	unassigned	-0.866735	8.20084	14.501	0.000140083	0.00183311
bOTU12013	background	Bacteria	Chloroflexi	Thermomicrobia	JG30-KF-CM45	unassigned	unassigned	unassigned	3.28875	7.02201	14.4778	0.000141817	0.00183311
bOTU3253	background	Bacteria	Proteobacteria	Betaproteobacteria	Burkholderiales	Oxalobacteraceae	unassigned	unassigned	1.62489	7.07864	14.4734	0.000142151	0.00183311
bOTU4640	background	Bacteria	Acidobacteria	Blastocatellia	Blastocatellales	Blastocatellaceae	RB41	unassigned	3.22913	6.47326	14.3637	0.000150677	0.00192866
bOTU555	background	Bacteria	Proteobacteria	Alphaproteobacteria	Sphingomonadales	Sphingomonadaceae	Sphingomonas	unassigned	-0.904072	8.75201	14.2022	0.000164182	0.00206856
bOTU8601	background	Bacteria	Chloroflexi	Thermomicrobia	JG30-KF-CM45	unassigned	unassigned	unassigned	3.87016	6.81991	14.1885	0.000165382	0.00206856
bOTU36	background	Bacteria	Proteobacteria	Gammaproteobacteria	Pseudomonadales	Pseudomonadaceae	Pseudomonas	unassigned	1.49222	12.7884	14.1872	0.000165493	0.00206856
bOTU4	background	Bacteria	Proteobacteria	Gammaproteobacteria	Pseudomonadales	Pseudomonadaceae	Pseudomonas	unassigned	1.15532	16.0753	14.1725	0.000166788	0.00206856
bOTU3840	background	Bacteria	Actinobacteria	Actinobacteria	Corynebacteriales	Mycobacteriaceae	Mycobacterium	unassigned	-0.885764	7.48226	14.1518	0.000168634	0.00206856
bOTU12954	background	Bacteria	Armatimonadetes	Armatimonadia	Armatimonadales	unassigned	unassigned	unassigned	3.73162	6.65962	14.1501	0.000168789	0.00206856
bOTU5962	background	Bacteria	Chloroflexi	Thermomicrobia	JG30-KF-CM45	unassigned	unassigned	unassigned	3.34288	6.72519	14.1106	0.000172372	0.00209759
bOTU1298	background	Bacteria	Actinobacteria	Actinobacteria	Micrococcales	Intrasporangiaceae	unassigned	unassigned	-1.01503	7.36095	14.0521	0.000177819	0.00214089
bOTU267	background	Bacteria	Proteobacteria	Alphaproteobacteria	Sphingomonadales	Sphingomonadaceae	Sphingomonas	unassigned	-0.808562	8.36595	14.0458	0.000178408	0.00214089
bOTU4965	background	Bacteria	Armatimonadetes	Chthonomonadetes	Chthonomonadales	unassigned	unassigned	unassigned	3.58605	6.42951	13.9961	0.000183195	0.00218318
bOTU8428	background	Bacteria	Planctomycetes	Phycisphaerae	Phycisphaerales	Phycisphaeraceae	SM1A02	unassigned	-2.32126	6.28699	13.9463	0.000188103	0.00222183
bOTU10877	background	Bacteria	Firmicutes	Bacilli	Bacillales	Paenibacillaceae	Paenibacillus	unassigned	1.33578	6.97495	13.9373	0.00018901	0.00222183
bOTU13055	background	Bacteria	Planctomycetes	Planctomycetacia	Planctomycetales	Planctomycetaceae	Pirellula	unassigned	3.57992	6.42407	13.9038	0.000192407	0.00224649
bOTU8782	background	Bacteria	Planctomycetes	Phycisphaerae	Phycisphaerales	Phycisphaeraceae	uncultured	unassigned	3.06245	6.53999	13.7706	0.00020654	0.00239531
bOTU16263	background	Bacteria	Proteobacteria	Alphaproteobacteria	Rhizobiales	unassigned	unassigned	unassigned	0.950575	9.08445	13.7539	0.000208384	0.00240058
bOTU2439	background	Bacteria	Proteobacteria	Deltaproteobacteria	Myxococcales	Polyangiaceae	uncultured	unassigned	-1.80556	6.48333	13.6227	0.000223469	0.00255731
bOTU856	background	Bacteria	Proteobacteria	Gammaproteobacteria	Aeromonadales	Aeromonadaceae	Aeromonas	Serratia_sp._CV56Nov	1.42904	9.2075	13.5473	0.00023263	0.00264174
bOTU1040	background	Bacteria	Gemmatimonadetes	Gemmatimonadetes	Gemmatimonadales	Gemmatimonadaceae	uncultured	unassigned	1.06715	7.45534	13.537	0.000233904	0.00264174
bOTU1467	background	Bacteria	Proteobacteria	Alphaproteobacteria	Sphingomonadales	Sphingomonadaceae	Sphingomonas	unassigned	-0.895728	8.99797	13.5127	0.000236958	0.00265886
bOTU6784	background	Bacteria	Actinobacteria	Actinobacteria	Frankiales	unassigned	unassigned	unassigned	-1.39267	6.77756	13.4403	0.000246272	0.00274553
bOTU5315	background	Bacteria	Verrucomicrobia	Verrucomicrobiae	Verrucomicrobiales	Verrucomicrobiaceae	uncultured	unassigned	3.362	6.35362	13.4161	0.000249475	0.0027601
bOTU12833	background	Bacteria	Verrucomicrobia	Verrucomicrobiae	Verrucomicrobiales	Verrucomicrobiaceae	uncultured	unassigned	3.31805	6.33024	13.4017	0.000251391	0.0027601
bOTU2209	background	Bacteria	Bacteroidetes	Sphingobacteriia	Sphingobacteriales	Saprospiraceae	uncultured	unassigned	1.01113	8.28468	13.3944	0.000252371	0.0027601
bOTU489	background	Bacteria	Actinobacteria	Thermoleophilia	Solirubrobacterales	unassigned	unassigned	unassigned	-1.21322	6.87583	13.3656	0.000256276	0.00278519
bOTU395	background	Bacteria	Actinobacteria	Actinobacteria	Micrococcales	Micrococcaceae	unassigned	unassigned	0.900399	11.9855	13.3074	0.000264363	0.00285512
bOTU98	background	Bacteria	Proteobacteria	Alphaproteobacteria	Sphingomonadales	Sphingomonadaceae	Sphingomonas	unassigned	-0.879865	7.99814	13.2181	0.000277252	0.00297573
bOTU9025	background	Bacteria	Planctomycetes	Planctomycetacia	Planctomycetales	Planctomycetaceae	Pirellula	unassigned	3.18833	6.28249	13.1949	0.000280712	0.00299426
bOTU3576	background	Bacteria	Proteobacteria	Alphaproteobacteria	Sphingomonadales	Sphingomonadaceae	Sphingobium	unassigned	-2.00447	6.61939	13.1434	0.00028854	0.00305887
bOTU1169	background	Bacteria	Proteobacteria	Alphaproteobacteria	Sphingomonadales	Sphingomonadaceae	Sphingomonas	unassigned	-1.34168	6.76294	13.0468	0.000303808	0.00319773
bOTU135	background	Bacteria	Proteobacteria	Betaproteobacteria	SC-I-84	unassigned	unassigned	unassigned	-0.746761	8.36776	13.0374	0.000305339	0.00319773
bOTU1404	background	Bacteria	Bacteroidetes	Sphingobacteriia	Sphingobacteriales	Sphingobacteriaceae	Sphingobacterium	unassigned	1.58122	7.06298	12.9801	0.000314818	0.00327714
bOTU14105	background	Bacteria	Acidobacteria	Subgroup_18	unassigned	unassigned	unassigned	unassigned	3.3026	6.32524	12.9411	0.000321438	0.0033072
bOTU6157	background	Bacteria	Proteobacteria	Betaproteobacteria	Burkholderiales	Oxalobacteraceae	unassigned	unassigned	-1.57685	6.78356	12.9406	0.000321534	0.0033072
bOTU134	background	Bacteria	Actinobacteria	Thermoleophilia	Gaiellales	Gaiellaceae	Gaiella	unassigned	-0.759459	8.73798	12.9103	0.000326774	0.00334121
bOTU1794	background	Bacteria	Proteobacteria	Betaproteobacteria	SC-I-84	unassigned	unassigned	unassigned	-1.31482	6.94097	12.8327	0.000340607	0.00345552
bOTU6735	background	Bacteria	Firmicutes	Bacilli	Bacillales	Planococcaceae	unassigned	unassigned	1.20373	7.00905	12.8254	0.000341953	0.00345552
bOTU11703	background	Bacteria	Planctomycetes	Planctomycetacia	Planctomycetales	Planctomycetaceae	unassigned	unassigned	3.09191	7.09666	12.724	0.000360989	0.00360715
bOTU2838	background	Bacteria	Actinobacteria	Actinobacteria	Corynebacteriales	Mycobacteriaceae	Mycobacterium	unassigned	-0.807037	7.99784	12.7233	0.000361133	0.00360715
bOTU1073	background	Bacteria	Proteobacteria	Alphaproteobacteria	Rhodospirillales	MNC12	unassigned	unassigned	-0.976491	7.47127	12.6759	0.000370399	0.00367845
bOTU6479	background	Bacteria	Chloroflexi	Ardenticatenia	uncultured	unassigned	unassigned	unassigned	3.58203	7.08847	12.6492	0.000375731	0.00371008
bOTU149	background	Bacteria	Proteobacteria	Betaproteobacteria	SC-I-84	unassigned	unassigned	unassigned	-0.608141	9.96989	12.589	0.000388023	0.00380968
bOTU1730	background	Bacteria	Actinobacteria	Actinobacteria	Micrococcales	Intrasporangiaceae	unassigned	unassigned	-1.08585	7.155	12.5565	0.000394821	0.00385452
bOTU2526	background	Bacteria	Chloroflexi	Chloroflexia	Chloroflexales	FFCH7168	unassigned	unassigned	2.38199	6.16098	12.5327	0.000399894	0.00388212
bOTU13558	background	Bacteria	Planctomycetes	Phycisphaerae	Tepidisphaerales	Tepidisphaeraceae	unassigned	unassigned	2.65975	6.25042	12.4972	0.000407564	0.00393448
bOTU1262	background	Bacteria	Bacteroidetes	Flavobacteriia	Flavobacteriales	Flavobacteriaceae	Flavobacterium	unassigned	-1.41549	7.02056	12.4867	0.00040985	0.00393456
bOTU297	background	Bacteria	Proteobacteria	Betaproteobacteria	Burkholderiales	unassigned	unassigned	unassigned	1.24626	10.8099	12.4317	0.000422104	0.00398539
bOTU10918	background	Bacteria	Chloroflexi	Ktedonobacteria	C0119	unassigned	unassigned	unassigned	3.4633	6.58827	12.429	0.000422728	0.00398539
bOTU2787	background	Bacteria	Proteobacteria	Betaproteobacteria	SC-I-84	unassigned	unassigned	unassigned	-1.10265	6.99978	12.425	0.00042363	0.00398539
bOTU941	background	Bacteria	Actinobacteria	Actinobacteria	Micrococcales	Intrasporangiaceae	uncultured	unassigned	-1.10408	7.66649	12.4217	0.00042437	0.00398539
bOTU1789	background	Bacteria	Proteobacteria	Alphaproteobacteria	Rhizobiales	Xanthobacteraceae	unassigned	unassigned	-0.868165	7.5849	12.3933	0.000430883	0.00402468
bOTU2100	background	Bacteria	Proteobacteria	Gammaproteobacteria	unassigned	unassigned	unassigned	unassigned	-1.07003	6.95943	12.3699	0.000436317	0.00405353
bOTU3114	background	Bacteria	Proteobacteria	Alphaproteobacteria	Rhodospirillales	Rhodospirillales_Incertae_Sedis	Candidatus_Alysiosphaera	unassigned	-1.10849	6.86922	12.3551	0.000439778	0.00406383
bOTU2468	background	Bacteria	Chloroflexi	S085	unassigned	unassigned	unassigned	unassigned	-2.12814	6.36709	12.2733	0.000459478	0.00422329
bOTU180	background	Bacteria	Proteobacteria	Gammaproteobacteria	Xanthomonadales	Xanthomonadaceae	unassigned	unassigned	-0.808382	8.56591	12.2176	0.000473413	0.00432214
bOTU635	background	Bacteria	Proteobacteria	Gammaproteobacteria	unassigned	unassigned	unassigned	unassigned	0.998507	10.136	12.2104	0.000475236	0.00432214
bOTU5154	background	Bacteria	Proteobacteria	Betaproteobacteria	SC-I-84	unassigned	unassigned	unassigned	-1.32259	7.01289	12.1465	0.000491793	0.00443409
bOTU17097	background	Bacteria	Parcubacteria	unassigned	unassigned	unassigned	unassigned	unassigned	3.29106	6.58135	12.1412	0.000493198	0.00443409
bOTU16380	background	Bacteria	Verrucomicrobia	Verrucomicrobiae	Verrucomicrobiales	Verrucomicrobiaceae	uncultured	unassigned	3.45499	6.65409	12.1335	0.000495242	0.00443409
bOTU2884	background	Bacteria	Proteobacteria	Alphaproteobacteria	Rhodospirillales	Rhodospirillaceae	uncultured	unassigned	-1.0393	6.97273	12.0881	0.000507434	0.0045068
bOTU803	background	Bacteria	Proteobacteria	Alphaproteobacteria	Sphingomonadales	Sphingomonadaceae	Sphingomonas	unassigned	-0.86977	7.39063	12.0839	0.00050858	0.0045068
bOTU3705	background	Bacteria	Actinobacteria	Thermoleophilia	Gaiellales	Gaiellaceae	Gaiella	unassigned	-1.18564	6.77298	12.0579	0.000515747	0.00453225
bOTU947	background	Bacteria	Actinobacteria	Thermoleophilia	unassigned	unassigned	unassigned	unassigned	-1.01381	7.10843	12.0418	0.000520203	0.00453225
bOTU5361	background	Bacteria	Planctomycetes	Planctomycetacia	Planctomycetales	Planctomycetaceae	Pirellula	unassigned	2.69175	6.14205	12.0357	0.000521905	0.00453225
bOTU1322	background	Bacteria	Actinobacteria	Actinobacteria	Frankiales	Geodermatophilaceae	unassigned	unassigned	-1.00312	7.05217	12.0356	0.000521943	0.00453225
bOTU309	background	Bacteria	Proteobacteria	Betaproteobacteria	Nitrosomonadales	Nitrosomonadaceae	uncultured	unassigned	-0.991385	7.27085	11.9661	0.000541783	0.00468101
bOTU1819	background	Bacteria	Proteobacteria	Alphaproteobacteria	Rhizobiales	Rhizobiaceae	Rhizobium	unassigned	1.94991	7.11493	11.883	0.000566498	0.00487019
bOTU11348	background	Bacteria	Armatimonadetes	Chthonomonadetes	Chthonomonadales	unassigned	unassigned	unassigned	3.13729	6.47225	11.8632	0.000572552	0.00489787
bOTU257	background	Bacteria	Actinobacteria	Actinobacteria	Micrococcales	Microbacteriaceae	Agromyces	unassigned	-0.881314	7.38899	11.8043	0.000590949	0.00501416
bOTU1757	background	Bacteria	Chloroflexi	TK10	unassigned	unassigned	unassigned	unassigned	-1.46645	6.8401	11.8011	0.000591949	0.00501416
bOTU14490	background	Bacteria	Proteobacteria	unassigned	unassigned	unassigned	unassigned	unassigned	0.819452	11.2254	11.7849	0.000597135	0.00502731
bOTU5202	background	Bacteria	Verrucomicrobia	Verrucomicrobiae	Verrucomicrobiales	Verrucomicrobiaceae	uncultured	unassigned	3.6793	6.70712	11.7781	0.00059932	0.00502731
bOTU3865	background	Bacteria	Chloroflexi	Gitt-GS-136	unassigned	unassigned	unassigned	unassigned	2.6844	6.14952	11.5907	0.000662837	0.00553325
bOTU2423	background	Bacteria	Actinobacteria	Actinobacteria	Micrococcales	Microbacteriaceae	Leifsonia	unassigned	1.12932	7.90991	11.5524	0.000676609	0.00562106
bOTU5008	background	Bacteria	Proteobacteria	Betaproteobacteria	Burkholderiales	Comamonadaceae	unassigned	unassigned	1.99641	6.86738	11.5069	0.000693384	0.00573286
bOTU736	background	Bacteria	Actinobacteria	Actinobacteria	Micrococcales	Microbacteriaceae	Leifsonia	unassigned	0.86283	9.86148	11.4907	0.000699445	0.00575543
bOTU16517	background	Bacteria	Proteobacteria	Gammaproteobacteria	Pseudomonadales	Pseudomonadaceae	Pseudomonas	unassigned	1.18424	7.12164	11.3998	0.00073451	0.00600547
bOTU849	background	Bacteria	Proteobacteria	Gammaproteobacteria	Xanthomonadales	Xanthomonadaceae	Lysobacter	unassigned	-1.68353	7.41847	11.3941	0.000736782	0.00600547
bOTU229	background	Bacteria	Actinobacteria	Actinobacteria	Propionibacteriales	Nocardioidaceae	Nocardioides	unassigned	-0.769648	7.87887	11.3638	0.000748874	0.00607537
bOTU11174	background	Bacteria	Planctomycetes	Phycisphaerae	Phycisphaerales	Phycisphaeraceae	AKYG587	unassigned	3.0696	6.25093	11.3373	0.00075966	0.00613407
bOTU128	background	Bacteria	Proteobacteria	Gammaproteobacteria	Pseudomonadales	Pseudomonadaceae	Pseudomonas	unassigned	0.958019	9.91292	11.3239	0.000765141	0.0061496
bOTU1483	background	Bacteria	Proteobacteria	Betaproteobacteria	Burkholderiales	Comamonadaceae	Caenimonas	unassigned	-1.07664	7.19166	11.2856	0.000781115	0.00624892
bOTU2120	background	Bacteria	Proteobacteria	Betaproteobacteria	Methylophilales	Methylophilaceae	unassigned	unassigned	1.13796	7.03962	11.2746	0.000785735	0.00625692
bOTU903	background	Bacteria	Proteobacteria	Gammaproteobacteria	Xanthomonadales	Xanthomonadaceae	unassigned	unassigned	-0.725585	9.17899	11.1952	0.000820109	0.00650068
bOTU7642	background	Bacteria	Armatimonadetes	uncultured	unassigned	unassigned	unassigned	unassigned	3.42676	6.71092	11.1803	0.000826726	0.00652321
bOTU1754	background	Bacteria	Actinobacteria	Actinobacteria	Micrococcales	Micrococcaceae	Pseudarthrobacter	unassigned	1.15014	7.26724	11.157	0.000837151	0.00657544
bOTU16043	background	Bacteria	Planctomycetes	Planctomycetacia	Planctomycetales	Planctomycetaceae	Pirellula	unassigned	2.8623	6.35478	11.108	0.00085958	0.00672106
bOTU1661	background	Bacteria	Proteobacteria	Alphaproteobacteria	Rhizobiales	Hyphomicrobiaceae	Pedomicrobium	unassigned	-0.934473	7.07883	11.047	0.000888299	0.00691432
bOTU15422	background	Bacteria	Planctomycetes	Planctomycetacia	Planctomycetales	Planctomycetaceae	Pirellula	unassigned	3.22803	6.50249	10.9905	0.000915797	0.00708566
bOTU10777	background	Bacteria	Proteobacteria	unassigned	unassigned	unassigned	unassigned	unassigned	0.866697	10.2992	10.9838	0.000919112	0.00708566
bOTU2011	background	Bacteria	Proteobacteria	Gammaproteobacteria	Xanthomonadales	uncultured	unassigned	unassigned	-1.14016	6.97082	10.9768	0.000922611	0.00708566
bOTU207	background	Bacteria	Actinobacteria	Thermoleophilia	Gaiellales	uncultured	unassigned	unassigned	-0.757373	8.87646	10.9584	0.000931827	0.0070999
bOTU11108	background	Bacteria	Acidobacteria	Blastocatellia	Blastocatellales	Blastocatellaceae	RB41	unassigned	3.365	7.21667	10.9566	0.000932684	0.0070999
bOTU3599	background	Bacteria	Chloroflexi	TK10	unassigned	unassigned	unassigned	unassigned	-1.39088	7.05584	10.8873	0.000968268	0.00733456
bOTU176	background	Bacteria	Proteobacteria	Gammaproteobacteria	Pseudomonadales	Pseudomonadaceae	Pseudomonas	unassigned	1.01254	9.40266	10.8744	0.000975028	0.00733456
bOTU1790	background	Bacteria	Bacteroidetes	Flavobacteriia	Flavobacteriales	Flavobacteriaceae	Chryseobacterium	unassigned	1.54766	7.82722	10.8675	0.000978657	0.00733456
bOTU5046	background	Bacteria	Proteobacteria	Alphaproteobacteria	Caulobacterales	Caulobacteraceae	Asticcacaulis	unassigned	-1.58892	6.62844	10.8641	0.000980488	0.00733456
bOTU28	background	Bacteria	Proteobacteria	Gammaproteobacteria	Xanthomonadales	Xanthomonadaceae	unassigned	unassigned	-0.714991	10.4841	10.8333	0.000996919	0.00742533
bOTU336	background	Bacteria	Proteobacteria	Betaproteobacteria	Nitrosomonadales	Nitrosomonadaceae	uncultured	unassigned	-0.822752	7.89202	10.7887	0.00102119	0.00757346
bOTU141	background	Bacteria	Actinobacteria	Actinobacteria	Micrococcales	Intrasporangiaceae	unassigned	unassigned	-0.6657	9.46005	10.7072	0.00106718	0.00788071
bOTU14284	background	Bacteria	Planctomycetes	Planctomycetacia	Planctomycetales	Planctomycetaceae	Pirellula	unassigned	2.78552	6.18281	10.6824	0.00108162	0.00795337
bOTU1861	background	Bacteria	Actinobacteria	Thermoleophilia	Solirubrobacterales	Solirubrobacteraceae	unassigned	unassigned	-1.1288	6.75471	10.6359	0.00110913	0.0081211
bOTU1923	background	Bacteria	Proteobacteria	Alphaproteobacteria	Rhizobiales	Bradyrhizobiaceae	Tardiphaga	unassigned	0.941281	7.96503	10.5582	0.00115676	0.0083919
bOTU1480	background	Bacteria	Proteobacteria	Betaproteobacteria	unassigned	unassigned	unassigned	unassigned	-0.794154	8.13995	10.5529	0.00116004	0.0083919
bOTU505	background	Bacteria	Actinobacteria	Thermoleophilia	Gaiellales	uncultured	unassigned	unassigned	-0.692971	7.93834	10.5519	0.00116069	0.0083919
bOTU3616	background	Bacteria	Proteobacteria	Gammaproteobacteria	unassigned	unassigned	unassigned	unassigned	0.964695	9.07466	10.4951	0.00119692	0.00861779
bOTU2763	background	Bacteria	Actinobacteria	Actinobacteria	Corynebacteriales	Nocardiaceae	Rhodococcus	unassigned	1.49185	6.70703	10.4867	0.00120238	0.0086212
bOTU973	background	Bacteria	Actinobacteria	Actinobacteria	Frankiales	Geodermatophilaceae	unassigned	unassigned	-0.796007	7.81776	10.4717	0.00121216	0.00865544
bOTU4299	background	Bacteria	Armatimonadetes	uncultured	unassigned	unassigned	unassigned	unassigned	3.27253	6.37068	10.3893	0.00126747	0.00899056
bOTU173	background	Bacteria	Proteobacteria	Gammaproteobacteria	Xanthomonadales	Xanthomonadaceae	Arenimonas	unassigned	-0.831039	7.74242	10.3864	0.0012695	0.00899056
bOTU1520	background	Bacteria	Actinobacteria	Acidimicrobiia	Acidimicrobiales	Acidimicrobiaceae	unassigned	unassigned	-1.06519	6.77412	10.3652	0.00128415	0.00905716
bOTU4831	background	Bacteria	Armatimonadetes	Fimbriimonadia	Fimbriimonadales	unassigned	unassigned	unassigned	0.929032	7.30062	10.2987	0.00133123	0.00935107
bOTU255	background	Bacteria	Proteobacteria	Alphaproteobacteria	Sphingomonadales	unassigned	unassigned	unassigned	-0.735704	7.72223	10.2696	0.00135242	0.00946144
bOTU757	background	Bacteria	Proteobacteria	Betaproteobacteria	Burkholderiales	Oxalobacteraceae	unassigned	unassigned	1.13946	7.40426	10.1922	0.00141037	0.00982708
bOTU6752	background	Bacteria	Chloroflexi	TK10	unassigned	unassigned	unassigned	unassigned	-1.82575	6.45396	10.1394	0.00145134	0.0100719
bOTU1159	background	Bacteria	Chloroflexi	TK10	unassigned	unassigned	unassigned	unassigned	-1.69262	6.64465	10.0573	0.00151746	0.0104887
bOTU4370	background	Bacteria	Proteobacteria	Alphaproteobacteria	unassigned	unassigned	unassigned	unassigned	0.734915	7.76224	9.97842	0.00158386	0.010904
bOTU1417	background	Bacteria	Proteobacteria	Alphaproteobacteria	Rhizobiales	Rhizobiaceae	Rhizobium	unassigned	1.34441	6.72835	9.9475	0.00161068	0.0109941
bOTU770	background	Bacteria	Chloroflexi	TK10	unassigned	unassigned	unassigned	unassigned	-1.02046	7.58917	9.9437	0.00161401	0.0109941
bOTU1446	background	Bacteria	Actinobacteria	MB-A2-108	unassigned	unassigned	unassigned	unassigned	-0.912964	7.09348	9.94139	0.00161604	0.0109941
bOTU16790	background	Bacteria	Proteobacteria	unassigned	unassigned	unassigned	unassigned	unassigned	0.899782	8.29485	9.87896	0.00167179	0.0113288
bOTU4274	background	Bacteria	Actinobacteria	Actinobacteria	Micrococcales	Microbacteriaceae	Curtobacterium	unassigned	1.3531	6.77313	9.83567	0.0017116	0.0115533
bOTU384	background	Bacteria	Actinobacteria	Thermoleophilia	Gaiellales	uncultured	unassigned	unassigned	-1.21167	6.74681	9.8255	0.00172109	0.0115722
bOTU2764	background	Bacteria	Bacteroidetes	Sphingobacteriia	Sphingobacteriales	Saprospiraceae	uncultured	unassigned	1.03098	7.16633	9.79846	0.00174658	0.0116981
bOTU2370	background	Bacteria	Bacteroidetes	Flavobacteriia	Flavobacteriales	Flavobacteriaceae	unassigned	unassigned	1.38674	7.31818	9.77539	0.00176863	0.0117647
bOTU405	background	Bacteria	Proteobacteria	Betaproteobacteria	Burkholderiales	Oxalobacteraceae	Massilia	unassigned	-0.625188	10.7104	9.76888	0.0017749	0.0117647
bOTU1385	background	Bacteria	Chloroflexi	S085	unassigned	unassigned	unassigned	unassigned	-1.17529	7.9561	9.76676	0.00177696	0.0117647
bOTU4756	background	Bacteria	Proteobacteria	Gammaproteobacteria	unassigned	unassigned	unassigned	unassigned	1.31535	8.38598	9.75952	0.00178397	0.011766
bOTU545	background	Bacteria	Proteobacteria	Gammaproteobacteria	Pseudomonadales	Pseudomonadaceae	Pseudomonas	unassigned	1.04898	11.1678	9.68342	0.00185939	0.0122168
bOTU6042	background	Bacteria	Proteobacteria	Alphaproteobacteria	Sphingomonadales	Sphingomonadaceae	Sphingobium	unassigned	-1.86178	6.85643	9.62797	0.00191636	0.0125434
bOTU1850	background	Bacteria	Chloroflexi	TK10	unassigned	unassigned	unassigned	unassigned	-1.03449	7.84652	9.61896	0.00192579	0.0125576
bOTU2702	background	Bacteria	Proteobacteria	Alphaproteobacteria	Sphingomonadales	Sphingomonadaceae	Sphingomonas	unassigned	-1.05888	6.81376	9.60848	0.00193681	0.012582
bOTU4502	background	Bacteria	Proteobacteria	Betaproteobacteria	Burkholderiales	Comamonadaceae	unassigned	unassigned	-0.896843	7.25013	9.51056	0.00204293	0.013192
bOTU1765	background	Bacteria	Bacteroidetes	Sphingobacteriia	Sphingobacteriales	Saprospiraceae	uncultured	unassigned	0.75563	9.08256	9.50782	0.00204599	0.013192
bOTU3263	background	Bacteria	Proteobacteria	Gammaproteobacteria	Pseudomonadales	unassigned	unassigned	unassigned	0.750078	11.9491	9.46762	0.00209131	0.0134341
bOTU175	background	Bacteria	Chloroflexi	JG30-KF-CM66	unassigned	unassigned	unassigned	unassigned	-1.106	8.59966	9.44196	0.00212077	0.0135729
bOTU698	background	Bacteria	Actinobacteria	Acidimicrobiia	Acidimicrobiales	Acidimicrobiaceae	Ilumatobacter	unassigned	-0.803962	7.24222	9.4293	0.00213546	0.0136165
bOTU785	background	Bacteria	Proteobacteria	Betaproteobacteria	Burkholderiales	Oxalobacteraceae	unassigned	unassigned	1.22417	8.85401	9.40288	0.00216645	0.0137633
bOTU4343	background	Bacteria	Planctomycetes	Phycisphaerae	Phycisphaerales	Phycisphaeraceae	SM1A02	unassigned	-1.48234	6.76478	9.2892	0.00230509	0.0145904
bOTU1133	background	Bacteria	Proteobacteria	Alphaproteobacteria	Sphingomonadales	Sphingomonadaceae	Sphingomonas	unassigned	-0.753332	7.52575	9.26781	0.00233217	0.014708
bOTU4198	background	Bacteria	Acidobacteria	Solibacteres	unassigned	unassigned	unassigned	unassigned	1.32403	6.77422	9.2605	0.00234149	0.014713
bOTU2240	background	Bacteria	Proteobacteria	Betaproteobacteria	SC-I-84	unassigned	unassigned	unassigned	-0.762401	7.70117	9.22277	0.00239024	0.014965
bOTU12049	background	Bacteria	Proteobacteria	unassigned	unassigned	unassigned	unassigned	unassigned	0.707532	9.91004	9.21026	0.00240663	0.0150132
bOTU2005	background	Bacteria	Proteobacteria	Alphaproteobacteria	Rhizobiales	Hyphomicrobiaceae	Pedomicrobium	unassigned	-0.781778	7.38517	9.12344	0.00252355	0.015686
bOTU2222	background	Bacteria	Proteobacteria	Betaproteobacteria	Methylophilales	Methylophilaceae	unassigned	unassigned	0.851021	7.87888	9.10701	0.00254631	0.0157707
bOTU86	background	Bacteria	Firmicutes	Bacilli	Bacillales	Paenibacillaceae	Paenibacillus	unassigned	0.665722	8.96405	9.08529	0.00257673	0.0159021
bOTU7124	background	Bacteria	Proteobacteria	Gammaproteobacteria	Pseudomonadales	Pseudomonadaceae	Pseudomonas	unassigned	0.903256	7.64431	9.07743	0.00258783	0.0159138
bOTU1260	background	Bacteria	Chloroflexi	S085	unassigned	unassigned	unassigned	unassigned	-1.17427	7.48087	9.06481	0.00260576	0.0159672
bOTU1984	background	Bacteria	Chloroflexi	Chloroflexia	Chloroflexales	Roseiflexaceae	Roseiflexus	unassigned	-1.49025	7.00996	9.05325	0.00262228	0.0159711
bOTU85	background	Bacteria	Proteobacteria	Alphaproteobacteria	Sphingomonadales	Sphingomonadaceae	Sphingobium	unassigned	-1.17924	9.48269	9.04979	0.00262725	0.0159711
bOTU3135	background	Bacteria	Proteobacteria	Alphaproteobacteria	Sphingomonadales	Sphingomonadaceae	Sphingomonas	unassigned	-0.974592	6.80115	9.04501	0.00263413	0.0159711
bOTU1565	background	Bacteria	Proteobacteria	Alphaproteobacteria	Rhizobiales	Rhizobiaceae	Rhizobium	unassigned	1.1838	6.78101	8.99707	0.00270413	0.0163383
bOTU4845	background	Bacteria	Proteobacteria	Gammaproteobacteria	Pseudomonadales	Pseudomonadaceae	Pseudomonas	unassigned	1.58729	7.21796	8.98986	0.00271482	0.0163457
bOTU37	background	Bacteria	Proteobacteria	Gammaproteobacteria	Pseudomonadales	Pseudomonadaceae	Pseudomonas	unassigned	0.874809	12.5092	8.92773	0.00280874	0.0168354
bOTU326	background	Bacteria	Actinobacteria	Thermoleophilia	Gaiellales	Gaiellaceae	Gaiella	unassigned	-0.831235	7.72738	8.92177	0.00281792	0.0168354
bOTU909	background	Bacteria	Proteobacteria	Gammaproteobacteria	Xanthomonadales	Xanthomonadaceae	uncultured	unassigned	-0.799339	7.51946	8.91693	0.00282539	0.0168354
bOTU1747	background	Bacteria	Proteobacteria	Alphaproteobacteria	Sphingomonadales	JG34-KF-161	unassigned	unassigned	-0.908458	6.99232	8.88183	0.00288023	0.0170978
bOTU1444	background	Bacteria	Proteobacteria	Alphaproteobacteria	Sphingomonadales	Sphingomonadaceae	Sphingomonas	unassigned	-0.931605	7.28228	8.87297	0.00289424	0.0170978
bOTU3449	background	Bacteria	Proteobacteria	Betaproteobacteria	Burkholderiales	Oxalobacteraceae	unassigned	unassigned	1.50749	6.88831	8.8699	0.00289911	0.0170978
bOTU14002	background	Bacteria	Acidobacteria	Blastocatellia	Blastocatellales	Blastocatellaceae	RB41	unassigned	2.98352	6.40596	8.8247	0.0029718	0.0174669
bOTU693	background	Bacteria	Bacteroidetes	Flavobacteriia	Flavobacteriales	Flavobacteriaceae	Flavobacterium	unassigned	0.853225	7.55761	8.80107	0.00301054	0.0176346
bOTU4137	background	Bacteria	Proteobacteria	Gammaproteobacteria	Pseudomonadales	Pseudomonadaceae	Pseudomonas	unassigned	1.33531	7.46902	8.77864	0.00304779	0.0177925
bOTU1273	background	Bacteria	Proteobacteria	Betaproteobacteria	Nitrosomonadales	unassigned	unassigned	unassigned	-1.01471	6.75432	8.76545	0.0030699	0.0178495
bOTU6308	background	Bacteria	Proteobacteria	Betaproteobacteria	unassigned	unassigned	unassigned	unassigned	1.34193	6.84321	8.75898	0.00308081	0.0178495
bOTU124	background	Bacteria	Chloroflexi	TK10	unassigned	unassigned	unassigned	unassigned	-0.930747	9.12526	8.75441	0.00308854	0.0178495
bOTU8464	background	Bacteria	Firmicutes	Bacilli	Bacillales	Planococcaceae	unassigned	unassigned	1.12089	6.93103	8.73265	0.00312562	0.0180036
bOTU512	background	Bacteria	Proteobacteria	Gammaproteobacteria	Pseudomonadales	Pseudomonadaceae	Pseudomonas	unassigned	0.898425	11.5788	8.65195	0.00326711	0.0187543
bOTU5350	background	Bacteria	Proteobacteria	Gammaproteobacteria	Cellvibrionales	Halieaceae	unassigned	unassigned	0.923685	6.99719	8.64444	0.00328062	0.0187543
bOTU2802	background	Bacteria	Proteobacteria	Alphaproteobacteria	Caulobacterales	Caulobacteraceae	Asticcacaulis	unassigned	1.2899	6.75376	8.64005	0.00328852	0.0187543
bOTU534	background	Bacteria	Proteobacteria	Betaproteobacteria	SC-I-84	unassigned	unassigned	unassigned	-0.557884	9.21782	8.57661	0.00340508	0.0193552
bOTU8193	background	Bacteria	Firmicutes	Bacilli	Bacillales	Planococcaceae	unassigned	unassigned	1.21067	6.85592	8.54032	0.00347364	0.0196802
bOTU5782	background	Bacteria	Proteobacteria	Alphaproteobacteria	Sphingomonadales	Sphingomonadaceae	Sphingobium	unassigned	-1.9192	6.36986	8.5313	0.0034909	0.0197133
bOTU511	background	Bacteria	Chloroflexi	unassigned	unassigned	unassigned	unassigned	unassigned	-1.03008	7.54071	8.52498	0.00350304	0.0197175
bOTU3507	background	Bacteria	Actinobacteria	Thermoleophilia	Solirubrobacterales	Elev-16S-1332	unassigned	unassigned	-1.20045	6.57252	8.5188	0.00351496	0.0197203
bOTU6499	background	Bacteria	Actinobacteria	Actinobacteria	Micrococcales	Microbacteriaceae	Rathayibacter	unassigned	1.18828	7.03618	8.50189	0.00354777	0.01984
bOTU218	background	Bacteria	Proteobacteria	Gammaproteobacteria	Xanthomonadales	Xanthomonadales_Incertae_Sedis	Steroidobacter	unassigned	0.656347	8.28265	8.49088	0.00356931	0.019896
bOTU513	background	Bacteria	Proteobacteria	Betaproteobacteria	SC-I-84	unassigned	unassigned	unassigned	-0.5967	9.42008	8.46814	0.0036142	0.0200815
bOTU4081	background	Bacteria	Proteobacteria	Alphaproteobacteria	Rhodospirillales	MSB-1E8	unassigned	unassigned	-0.961543	6.78953	8.3743	0.00380563	0.0210773
bOTU371	background	Bacteria	Bacteroidetes	Flavobacteriia	Flavobacteriales	Flavobacteriaceae	Chryseobacterium	unassigned	1.06491	10.5043	8.35613	0.00384388	0.0212212
bOTU863	background	Bacteria	Proteobacteria	Alphaproteobacteria	Rhodospirillales	Rhodospirillales_Incertae_Sedis	Reyranella	unassigned	-0.867008	6.9901	8.32292	0.0039148	0.0215439
bOTU17222	background	Bacteria	Planctomycetes	Planctomycetacia	Planctomycetales	Planctomycetaceae	Pirellula	unassigned	2.66823	6.34324	8.30883	0.00394527	0.0216426
bOTU4360	background	Bacteria	Actinobacteria	Actinobacteria	Frankiales	Geodermatophilaceae	unassigned	unassigned	-1.16292	6.61612	8.29975	0.00396506	0.0216823
bOTU3269	background	Bacteria	Actinobacteria	Actinobacteria	Micrococcales	Micrococcaceae	unassigned	unassigned	1.02917	7.0625	8.23863	0.00410081	0.0223539
bOTU1141	background	Bacteria	Actinobacteria	Thermoleophilia	Gaiellales	unassigned	unassigned	unassigned	-1.12488	6.76478	8.1977	0.00419436	0.022792
bOTU10389	background	Bacteria	Planctomycetes	Phycisphaerae	Tepidisphaerales	Tepidisphaeraceae	unassigned	unassigned	2.64241	6.37608	8.18548	0.0042227	0.0228125
bOTU3550	background	Bacteria	Bacteroidetes	Sphingobacteriia	Sphingobacteriales	PHOS-HE51	unassigned	unassigned	0.913043	6.83141	8.18469	0.00422454	0.0228125
bOTU710	background	Bacteria	Proteobacteria	Alphaproteobacteria	Sphingomonadales	Sphingomonadaceae	Sphingomonas	unassigned	-0.823724	7.42964	8.12308	0.00437052	0.0235273
bOTU1572	background	Bacteria	Proteobacteria	Betaproteobacteria	Burkholderiales	Oxalobacteraceae	Massilia	unassigned	-0.538767	9.62948	8.06716	0.00450748	0.0241892
bOTU53	background	Bacteria	Proteobacteria	Betaproteobacteria	unassigned	unassigned	unassigned	unassigned	-0.619742	8.62975	8.0499	0.00455061	0.0243451
bOTU227	background	Bacteria	Proteobacteria	Gammaproteobacteria	Xanthomonadales	Xanthomonadaceae	unassigned	unassigned	0.927092	9.11878	8.04081	0.00457351	0.0243921
bOTU812	background	Bacteria	Actinobacteria	Actinobacteria	Micrococcales	Intrasporangiaceae	Phycicoccus	unassigned	-1.01357	6.85541	7.9869	0.00471169	0.0250517
bOTU2804	background	Bacteria	Chloroflexi	Chloroflexia	Chloroflexales	Roseiflexaceae	Roseiflexus	unassigned	1.08451	7.3826	7.96908	0.0047583	0.0252219
bOTU5781	background	Bacteria	Actinobacteria	Actinobacteria	Micrococcales	Micrococcaceae	unassigned	unassigned	1.23366	6.80994	7.94613	0.00481904	0.0254557
bOTU63	background	Bacteria	Gemmatimonadetes	Gemmatimonadetes	Gemmatimonadales	Gemmatimonadaceae	Gemmatimonas	unassigned	-0.532468	8.79795	7.94131	0.00483188	0.0254557
bOTU2395	background	Bacteria	Actinobacteria	Actinobacteria	Frankiales	Geodermatophilaceae	Blastococcus	unassigned	-1.01434	7.06246	7.89413	0.00495955	0.0260489
bOTU2354	background	Bacteria	Actinobacteria	Thermoleophilia	Gaiellales	unassigned	unassigned	unassigned	-0.932145	7.20208	7.88415	0.00498699	0.0261137
bOTU337	background	Bacteria	Proteobacteria	Alphaproteobacteria	Sphingomonadales	Sphingomonadaceae	Sphingomonas	unassigned	-0.772652	8.71764	7.83647	0.00512025	0.0267305
bOTU104	background	Bacteria	Proteobacteria	Betaproteobacteria	Burkholderiales	Oxalobacteraceae	unassigned	unassigned	0.793555	10.3553	7.74437	0.00538802	0.0280437
bOTU1592	background	Bacteria	Actinobacteria	Thermoleophilia	Gaiellales	unassigned	unassigned	unassigned	-1.08723	6.89835	7.70203	0.00551587	0.0285412
bOTU983	background	Bacteria	Proteobacteria	Betaproteobacteria	Burkholderiales	Comamonadaceae	unassigned	unassigned	-0.662562	9.19109	7.70178	0.00551664	0.0285412
bOTU443	background	Bacteria	Proteobacteria	Alphaproteobacteria	Rhizobiales	Hyphomicrobiaceae	Devosia	unassigned	0.66606	8.54548	7.6766	0.00559415	0.0288558
bOTU132	background	Bacteria	Actinobacteria	MB-A2-108	unassigned	unassigned	unassigned	unassigned	-0.559157	8.90681	7.65122	0.0056734	0.0291775
bOTU1205	background	Bacteria	Proteobacteria	Alphaproteobacteria	Sphingomonadales	Sphingomonadaceae	Sphingomonas	unassigned	-0.967869	8.32866	7.63587	0.00572188	0.0293395
bOTU3058	background	Bacteria	Bacteroidetes	Flavobacteriia	Flavobacteriales	Flavobacteriaceae	Chryseobacterium	unassigned	1.26384	8.16567	7.62817	0.00574635	0.0293778
bOTU1218	background	Bacteria	Proteobacteria	Betaproteobacteria	Burkholderiales	Oxalobacteraceae	unassigned	unassigned	0.972875	8.30104	7.54982	0.00600161	0.0305923
bOTU2689	background	Bacteria	Proteobacteria	Betaproteobacteria	SC-I-84	unassigned	unassigned	unassigned	-0.622023	7.87161	7.54024	0.00603359	0.0306648
bOTU987	background	Bacteria	Actinobacteria	Actinobacteria	Propionibacteriales	Nocardioidaceae	Nocardioides	unassigned	-0.865654	6.8948	7.4902	0.00620355	0.0314362
bOTU767	background	Bacteria	Actinobacteria	Actinobacteria	Micrococcales	Intrasporangiaceae	Humibacillus	unassigned	-0.793632	8.02261	7.47029	0.00627255	0.0316929
bOTU1762	background	Bacteria	Proteobacteria	Betaproteobacteria	Burkholderiales	Oxalobacteraceae	Massilia	unassigned	-0.651495	8.82357	7.43427	0.00639932	0.0322391
bOTU1882	background	Bacteria	Proteobacteria	Alphaproteobacteria	Sphingomonadales	Sphingomonadaceae	unassigned	unassigned	-0.854866	7.90919	7.4226	0.00644095	0.0323545
bOTU2616	background	Bacteria	Proteobacteria	Deltaproteobacteria	Desulfurellales	Desulfurellaceae	H16	unassigned	-0.735969	7.23933	7.36165	0.00666296	0.0333306
bOTU519	background	Bacteria	Gemmatimonadetes	Gemmatimonadetes	Gemmatimonadales	Gemmatimonadaceae	uncultured	unassigned	-0.67369	7.73609	7.35422	0.00669056	0.0333306
bOTU3746	background	Bacteria	Actinobacteria	Actinobacteria	Corynebacteriales	Mycobacteriaceae	Mycobacterium	unassigned	-0.852725	6.88125	7.35353	0.00669312	0.0333306
bOTU14912	background	Bacteria	Proteobacteria	Gammaproteobacteria	Pseudomonadales	Pseudomonadaceae	Pseudomonas	unassigned	0.65896	8.18298	7.32817	0.00678819	0.0336722
bOTU225	background	Bacteria	Proteobacteria	Betaproteobacteria	Burkholderiales	Comamonadaceae	Delftia	unassigned	0.623368	9.34743	7.32487	0.00680069	0.0336722
bOTU2913	background	Bacteria	Proteobacteria	Betaproteobacteria	Burkholderiales	Oxalobacteraceae	unassigned	unassigned	-0.95937	7.30269	7.30872	0.00686208	0.0338791
bOTU521	background	Bacteria	Bacteroidetes	Flavobacteriia	Flavobacteriales	Flavobacteriaceae	Chryseobacterium	unassigned	1.02359	9.85765	7.227	0.00718153	0.0352706
bOTU355	background	Bacteria	Proteobacteria	Alphaproteobacteria	Sphingomonadales	Sphingomonadaceae	Sphingomonas	unassigned	-0.737458	10.0787	7.22619	0.00718475	0.0352706
bOTU2295	background	Bacteria	Chloroflexi	Chloroflexia	Chloroflexales	unassigned	unassigned	unassigned	-1.12435	7.01104	7.21441	0.00723204	0.0354022
bOTU15229	background	Bacteria	Planctomycetes	Planctomycetacia	Planctomycetales	Planctomycetaceae	Pirellula	unassigned	2.03536	6.56497	7.19443	0.00731301	0.0356524
bOTU1723	background	Bacteria	Proteobacteria	Alphaproteobacteria	Rhodobacterales	Rhodobacteraceae	Amaricoccus	unassigned	-0.635011	7.95385	7.19164	0.00732442	0.0356524
bOTU274	background	Bacteria	Proteobacteria	Betaproteobacteria	Burkholderiales	Alcaligenaceae	uncultured	unassigned	0.59696	8.47372	7.14852	0.00750259	0.0364171
bOTU10981	background	Bacteria	Chloroflexi	unassigned	unassigned	unassigned	unassigned	unassigned	2.15236	6.31386	7.1413	0.00753284	0.0364615
bOTU4991	background	Bacteria	Proteobacteria	Deltaproteobacteria	Desulfurellales	Desulfurellaceae	H16	unassigned	-0.890889	6.99336	7.13502	0.00755929	0.0364873
bOTU562	background	Bacteria	Bacteroidetes	Sphingobacteriia	Sphingobacteriales	Saprospiraceae	uncultured	unassigned	0.657471	7.99169	7.1155	0.00764204	0.036784
bOTU697	background	Bacteria	Acidobacteria	Subgroup_5	unassigned	unassigned	unassigned	unassigned	-0.718804	7.11857	7.09227	0.00774173	0.0371066
bOTU3395	background	Bacteria	Proteobacteria	Betaproteobacteria	Burkholderiales	Oxalobacteraceae	unassigned	unassigned	0.959343	7.05041	7.08989	0.00775201	0.0371066
bOTU584	background	Bacteria	Actinobacteria	Thermoleophilia	Solirubrobacterales	Elev-16S-1332	unassigned	unassigned	-0.712697	7.52152	7.06629	0.00785478	0.0373949
bOTU3224	background	Bacteria	Proteobacteria	Alphaproteobacteria	Rhizobiales	unassigned	unassigned	unassigned	-0.816808	6.85827	7.06329	0.00786796	0.0373949
bOTU429	background	Bacteria	Proteobacteria	Betaproteobacteria	Methylophilales	Methylophilaceae	Methylophilus	unassigned	0.76464	7.28521	7.06119	0.00787716	0.0373949
bOTU2712	background	Bacteria	Proteobacteria	Betaproteobacteria	Burkholderiales	Comamonadaceae	unassigned	unassigned	0.904537	7.30275	7.00306	0.00813707	0.0384643
bOTU1158	background	Bacteria	Proteobacteria	Alphaproteobacteria	Sphingomonadales	Sphingomonadaceae	Sphingomonas	unassigned	-0.799903	7.89236	7.00088	0.00814695	0.0384643
bOTU2958	background	Bacteria	Nitrospirae	Nitrospira	Nitrospirales	Nitrospiraceae	Nitrospira	unassigned	0.933559	6.83001	6.98541	0.00821768	0.0386925
bOTU8553	background	Bacteria	Chloroflexi	Ardenticatenia	uncultured	unassigned	unassigned	unassigned	2.18888	6.17194	6.96698	0.00830277	0.0389529
bOTU4979	background	Bacteria	Proteobacteria	Alphaproteobacteria	Rhizobiales	unassigned	unassigned	unassigned	-0.711298	7.16924	6.95947	0.00833765	0.0389529
bOTU6390	background	Bacteria	Chloroflexi	Chloroflexia	Chloroflexales	Roseiflexaceae	Roseiflexus	unassigned	1.39492	6.50916	6.95433	0.00836164	0.0389529
bOTU3527	background	Bacteria	Proteobacteria	Gammaproteobacteria	unassigned	unassigned	unassigned	unassigned	-0.821664	6.85474	6.95401	0.00836315	0.0389529
bOTU1809	background	Bacteria	Actinobacteria	Thermoleophilia	Gaiellales	Gaiellaceae	Gaiella	unassigned	-0.653811	7.59428	6.93632	0.00844629	0.0392344
bOTU778	background	Bacteria	Proteobacteria	Alphaproteobacteria	Rhizobiales	Phyllobacteriaceae	Phyllobacterium	unassigned	0.720988	7.7996	6.92339	0.00850753	0.0393106
bOTU9383	background	Bacteria	Chloroflexi	Chloroflexia	Chloroflexales	Roseiflexaceae	Roseiflexus	unassigned	1.81776	6.58774	6.91939	0.0085266	0.0393106
bOTU2326	background	Bacteria	Actinobacteria	Actinobacteria	Micrococcales	Micrococcaceae	unassigned	unassigned	0.80688	8.33177	6.91848	0.00853094	0.0393106
bOTU91	background	Bacteria	Proteobacteria	Gammaproteobacteria	Xanthomonadales	Xanthomonadaceae	Lysobacter	unassigned	-0.642249	8.13803	6.87685	0.00873196	0.0400667
bOTU2106	background	Bacteria	Gemmatimonadetes	Gemmatimonadetes	Gemmatimonadales	Gemmatimonadaceae	uncultured	unassigned	0.66313	7.6699	6.87491	0.00874141	0.0400667
bOTU982	background	Bacteria	Bacteroidetes	Flavobacteriia	Flavobacteriales	Flavobacteriaceae	Flavobacterium	unassigned	0.933475	7.78037	6.86668	0.00878175	0.0401451
bOTU275	background	Bacteria	Chloroflexi	TK10	unassigned	unassigned	unassigned	unassigned	-0.801506	8.55902	6.855	0.00883938	0.040302
bOTU3203	background	Bacteria	Armatimonadetes	Fimbriimonadia	Fimbriimonadales	Fimbriimonadaceae	unassigned	unassigned	1.12203	6.70472	6.849	0.0088691	0.0403311
bOTU548	background	Bacteria	Proteobacteria	Gammaproteobacteria	Xanthomonadales	uncultured	unassigned	unassigned	-0.621135	8.21805	6.80803	0.00907488	0.0411585
bOTU27	background	Bacteria	Proteobacteria	Betaproteobacteria	Nitrosomonadales	Nitrosomonadaceae	uncultured	unassigned	-0.512848	9.21909	6.78052	0.00921578	0.0416881
bOTU6315	background	Bacteria	Proteobacteria	Gammaproteobacteria	Xanthomonadales	Xanthomonadaceae	unassigned	unassigned	-0.814177	6.98567	6.77481	0.00924535	0.0417127
bOTU5596	background	Bacteria	Bacteroidetes	Sphingobacteriia	Sphingobacteriales	Chitinophagaceae	unassigned	unassigned	1.08395	6.69167	6.75608	0.00934286	0.0418816
bOTU2706	background	Bacteria	Proteobacteria	Betaproteobacteria	SC-I-84	unassigned	unassigned	unassigned	-0.512165	8.31221	6.75515	0.00934774	0.0418816
bOTU522	background	Bacteria	Proteobacteria	Betaproteobacteria	SC-I-84	unassigned	unassigned	unassigned	-0.598496	7.9294	6.75367	0.00935549	0.0418816
bOTU1074	background	Bacteria	Actinobacteria	Actinobacteria	Micrococcales	Micrococcaceae	Paenarthrobacter	unassigned	1.06805	7.69269	6.72047	0.00953127	0.0424837
bOTU292	background	Bacteria	Proteobacteria	Betaproteobacteria	Burkholderiales	Comamonadaceae	unassigned	unassigned	-0.780495	6.8588	6.71899	0.00953916	0.0424837
bOTU1188	background	Bacteria	Actinobacteria	Actinobacteria	Propionibacteriales	Nocardioidaceae	Nocardioides	unassigned	-0.80199	7.27145	6.66951	0.00980763	0.0435286
bOTU6540	background	Bacteria	Proteobacteria	Betaproteobacteria	Burkholderiales	Oxalobacteraceae	unassigned	unassigned	-1.19878	6.57608	6.66651	0.00982415	0.0435286
bOTU306	background	Bacteria	Proteobacteria	Alphaproteobacteria	Sphingomonadales	Sphingomonadaceae	Sphingomonas	unassigned	-0.478382	9.09153	6.66059	0.00985684	0.0435617
bOTU453	background	Bacteria	Proteobacteria	Alphaproteobacteria	Sphingomonadales	unassigned	unassigned	unassigned	-0.783394	7.11878	6.60658	0.0101603	0.0447881
bOTU7309	background	Bacteria	Proteobacteria	Alphaproteobacteria	Rhodospirillales	Rhodospirillales_Incertae_Sedis	Candidatus_Alysiosphaera	unassigned	-1.07276	6.5421	6.59957	0.0102004	0.0448237
bOTU2539	background	Bacteria	Proteobacteria	Alphaproteobacteria	Rhodospirillales	MSB-1E8	unassigned	unassigned	-0.773163	7.05326	6.5961	0.0102202	0.0448237
bOTU848	background	Bacteria	Latescibacteria	unassigned	unassigned	unassigned	unassigned	unassigned	-0.895879	6.80766	6.58746	0.01027	0.0449279
bOTU7902	background	Bacteria	Proteobacteria	Alphaproteobacteria	Sphingomonadales	unassigned	unassigned	unassigned	-0.850528	7.01457	6.57581	0.0103374	0.0451086
bOTU1567	background	Bacteria	Proteobacteria	unassigned	unassigned	unassigned	unassigned	unassigned	-0.670584	7.59316	6.56854	0.0103797	0.0451791
bOTU483	background	Bacteria	Proteobacteria	Betaproteobacteria	Burkholderiales	Oxalobacteraceae	unassigned	unassigned	1.00268	7.28354	6.54675	0.0105076	0.0456208
bOTU587	background	Bacteria	Proteobacteria	Betaproteobacteria	Burkholderiales	Oxalobacteraceae	unassigned	unassigned	-0.540902	8.93686	6.52849	0.010616	0.0459762
bOTU12185	background	Bacteria	Chloroflexi	Caldilineae	Caldilineales	Caldilineaceae	uncultured	unassigned	2.19056	6.48114	6.52007	0.0106664	0.0460066
bOTU14242	background	Bacteria	Proteobacteria	unassigned	unassigned	unassigned	unassigned	unassigned	0.74567	7.27724	6.5181	0.0106782	0.0460066
bOTU558	background	Bacteria	Proteobacteria	Gammaproteobacteria	Xanthomonadales	Xanthomonadaceae	Arenimonas	unassigned	-0.867939	7.0434	6.51019	0.0107258	0.0460066
bOTU604	background	Bacteria	Actinobacteria	Thermoleophilia	Gaiellales	unassigned	unassigned	unassigned	-0.805808	7.19558	6.50957	0.0107295	0.0460066
bOTU15306	background	Bacteria	Proteobacteria	Alphaproteobacteria	Sphingomonadales	Sphingomonadaceae	Sphingomonas	unassigned	-1.3726	6.3913	6.48428	0.0108832	0.046481
bOTU1195	background	Bacteria	Proteobacteria	unassigned	unassigned	unassigned	unassigned	unassigned	-1.05921	6.5569	6.48253	0.010894	0.046481
bOTU4626	background	Bacteria	Proteobacteria	Alphaproteobacteria	Sphingomonadales	Sphingomonadaceae	unassigned	unassigned	0.808015	7.80394	6.44796	0.011108	0.0472774
bOTU3060	background	Bacteria	Chloroflexi	TK10	unassigned	unassigned	unassigned	unassigned	-1.11929	7.13623	6.41845	0.011294	0.0479511
bOTU7855	background	Bacteria	Proteobacteria	Gammaproteobacteria	Pseudomonadales	Pseudomonadaceae	Pseudomonas	unassigned	1.31125	6.99602	6.38356	0.0115182	0.0486812
bOTU11954	background	Bacteria	Chloroflexi	Caldilineae	Caldilineales	Caldilineaceae	uncultured	unassigned	2.07775	6.24602	6.38292	0.0115223	0.0486812
bOTU5725	background	Bacteria	Proteobacteria	Betaproteobacteria	Burkholderiales	Oxalobacteraceae	Massilia	unassigned	-0.764086	7.48548	6.36921	0.0116117	0.0488912
bOTU5703	background	Bacteria	Proteobacteria	Betaproteobacteria	Burkholderiales	Comamonadaceae	unassigned	unassigned	0.76321	7.12849	6.36347	0.0116493	0.0488912
bOTU590	background	Bacteria	Actinobacteria	Actinobacteria	Propionibacteriales	Nocardioidaceae	Nocardioides	unassigned	-0.644812	7.49953	6.36231	0.0116569	0.0488912
bOTU4106	background	Bacteria	Saccharibacteria	unassigned	unassigned	unassigned	unassigned	unassigned	1.28052	7.1614	6.3571	0.0116913	0.0489026
bOTU3563	background	Bacteria	Proteobacteria	Gammaproteobacteria	Aeromonadales	unassigned	unassigned	unassigned	1.27366	8.0881	6.35331	0.0117162	0.0489026
bOTU1264	background	Bacteria	Proteobacteria	Alphaproteobacteria	Rhizobiales	uncultured	unassigned	unassigned	-0.912587	6.69945	6.3216	0.0119276	0.0496647
bOTU5722	background	Bacteria	Actinobacteria	Actinobacteria	Micrococcales	Intrasporangiaceae	uncultured	unassigned	-1.03333	7.24311	6.30835	0.0120171	0.0498353
bOTU366	background	Bacteria	Proteobacteria	Alphaproteobacteria	Sphingomonadales	Sphingomonadaceae	Sphingomonas	unassigned	-0.801473	6.97955	6.30361	0.0120492	0.0498353
bOTU2506	background	Bacteria	Proteobacteria	Betaproteobacteria	Burkholderiales	Oxalobacteraceae	unassigned	unassigned	1.36503	6.95567	6.30275	0.0120551	0.0498353
bOTU36	genotype	Bacteria	Proteobacteria	Gammaproteobacteria	Pseudomonadales	Pseudomonadaceae	Pseudomonas	unassigned	2.53273	13.1802	50.1952	1.39187e-12	2.40515e-09
bOTU1	genotype	Bacteria	Proteobacteria	Gammaproteobacteria	Pseudomonadales	Pseudomonadaceae	Pseudomonas	unassigned	1.59806	18.185	35.2918	2.83826e-09	1.909e-06
bOTU4	genotype	Bacteria	Proteobacteria	Gammaproteobacteria	Pseudomonadales	Pseudomonadaceae	Pseudomonas	unassigned	1.58564	16.1965	34.754	3.74108e-09	1.909e-06
bOTU10	genotype	Bacteria	Proteobacteria	Gammaproteobacteria	Pseudomonadales	Pseudomonadaceae	Pseudomonas	unassigned	1.6196	14.8691	34.4298	4.41898e-09	1.909e-06
bOTU7	genotype	Bacteria	Proteobacteria	Gammaproteobacteria	Pseudomonadales	Pseudomonadaceae	Pseudomonas	unassigned	1.57436	15.727	32.6745	1.08958e-08	3.76558e-06
bOTU553	genotype	Bacteria	Proteobacteria	Gammaproteobacteria	Enterobacteriales	Enterobacteriaceae	Pantoea	unassigned	2.06681	9.25169	31.5169	1.97717e-08	5.25334e-06
bOTU80	genotype	Bacteria	Proteobacteria	Gammaproteobacteria	Pseudomonadales	Pseudomonadaceae	Pseudomonas	unassigned	1.69915	12.7396	31.374	2.12809e-08	5.25334e-06
bOTU72	genotype	Bacteria	Proteobacteria	Gammaproteobacteria	Enterobacteriales	Enterobacteriaceae	Pantoea	unassigned	2.28108	9.87003	30.8191	2.83233e-08	6.11784e-06
bOTU2158	genotype	Bacteria	Proteobacteria	Alphaproteobacteria	Sphingomonadales	Sphingomonadaceae	unassigned	unassigned	-1.73914	8.09773	28.771	8.14633e-08	1.5641e-05
bOTU37	genotype	Bacteria	Proteobacteria	Gammaproteobacteria	Pseudomonadales	Pseudomonadaceae	Pseudomonas	unassigned	1.36846	12.6074	28.5252	9.24858e-08	1.59815e-05
bOTU176	genotype	Bacteria	Proteobacteria	Gammaproteobacteria	Pseudomonadales	Pseudomonadaceae	Pseudomonas	unassigned	1.47687	9.49731	26.6681	2.41577e-07	3.79495e-05
bOTU58	genotype	Bacteria	Proteobacteria	Betaproteobacteria	Burkholderiales	Comamonadaceae	unassigned	unassigned	-1.34184	12.9231	26.1424	3.17138e-07	4.56679e-05
bOTU4137	genotype	Bacteria	Proteobacteria	Gammaproteobacteria	Pseudomonadales	Pseudomonadaceae	Pseudomonas	unassigned	2.15291	7.72019	25.447	4.54695e-07	6.04394e-05
bOTU43	genotype	Bacteria	Proteobacteria	Betaproteobacteria	Burkholderiales	Comamonadaceae	unassigned	unassigned	-0.918577	12.1153	24.5198	7.355e-07	9.07817e-05
bOTU1350	genotype	Bacteria	Firmicutes	Bacilli	Bacillales	Family_XII	Exiguobacterium	unassigned	1.86327	9.57726	24.1625	8.85386e-07	0.000100206
bOTU512	genotype	Bacteria	Proteobacteria	Gammaproteobacteria	Pseudomonadales	Pseudomonadaceae	Pseudomonas	unassigned	1.30434	11.565	24.0723	9.27831e-07	0.000100206
bOTU856	genotype	Bacteria	Proteobacteria	Gammaproteobacteria	Aeromonadales	Aeromonadaceae	Aeromonas	Serratia_sp._CV56Nov	1.87542	9.56555	23.3755	1.33263e-06	0.0001313
bOTU635	genotype	Bacteria	Proteobacteria	Gammaproteobacteria	unassigned	unassigned	unassigned	unassigned	1.30574	10.2499	23.3256	1.36771e-06	0.0001313
bOTU785	genotype	Bacteria	Proteobacteria	Betaproteobacteria	Burkholderiales	Oxalobacteraceae	unassigned	unassigned	1.78444	8.9738	23.1168	1.52454e-06	0.000138653
bOTU579	genotype	Bacteria	Proteobacteria	Gammaproteobacteria	Pseudomonadales	Pseudomonadaceae	Pseudomonas	unassigned	2.12676	9.174	22.5148	2.08531e-06	0.000180171
bOTU9467	genotype	Bacteria	unassigned	unassigned	unassigned	unassigned	unassigned	unassigned	1.44582	9.16263	22.3468	2.2759e-06	0.000187274
bOTU28	genotype	Bacteria	Proteobacteria	Gammaproteobacteria	Xanthomonadales	Xanthomonadaceae	unassigned	unassigned	-0.969152	10.4736	22.2337	2.41394e-06	0.000189604
bOTU3049	genotype	Bacteria	Firmicutes	Bacilli	Bacillales	Planococcaceae	Paenisporosarcina	unassigned	1.64132	8.04849	21.1439	4.26053e-06	0.000320096
bOTU297	genotype	Bacteria	Proteobacteria	Betaproteobacteria	Burkholderiales	unassigned	unassigned	unassigned	1.53236	10.9427	20.8196	5.04629e-06	0.000363333
bOTU10877	genotype	Bacteria	Firmicutes	Bacilli	Bacillales	Paenibacillaceae	Paenibacillus	unassigned	1.52405	6.96323	20.6849	5.41418e-06	0.000374228
bOTU3328	genotype	Bacteria	Proteobacteria	Gammaproteobacteria	Pseudomonadales	Pseudomonadaceae	Pseudomonas	unassigned	1.96193	7.52434	20.5018	5.95737e-06	0.000384774
bOTU6127	genotype	Bacteria	Firmicutes	Bacilli	Bacillales	Planococcaceae	Paenisporosarcina	unassigned	1.7073	8.01769	20.4843	6.01209e-06	0.000384774
bOTU234	genotype	Bacteria	Proteobacteria	Alphaproteobacteria	Rhizobiales	Rhizobiaceae	Ensifer	unassigned	-1.12802	9.538	20.1505	7.15811e-06	0.000426789
bOTU1483	genotype	Bacteria	Proteobacteria	Betaproteobacteria	Burkholderiales	Comamonadaceae	Caenimonas	unassigned	-1.5175	7.25016	20.1493	7.16255e-06	0.000426789
bOTU270	genotype	Bacteria	Proteobacteria	Betaproteobacteria	Methylophilales	Methylophilaceae	Methylotenera	unassigned	1.30544	8.80864	19.4902	1.01115e-05	0.000582423
bOTU8193	genotype	Bacteria	Firmicutes	Bacilli	Bacillales	Planococcaceae	unassigned	unassigned	1.739	6.85254	19.0493	1.27383e-05	0.000710058
bOTU4170	genotype	Bacteria	Firmicutes	Bacilli	Bacillales	Family_XII	Exiguobacterium	unassigned	1.78563	7.53196	18.9035	1.37501e-05	0.000742508
bOTU88	genotype	Bacteria	Proteobacteria	Betaproteobacteria	Burkholderiales	Oxalobacteraceae	unassigned	unassigned	1.17965	10.7785	18.3307	1.85695e-05	0.000972368
bOTU5008	genotype	Bacteria	Proteobacteria	Betaproteobacteria	Burkholderiales	Comamonadaceae	unassigned	unassigned	2.2798	6.86524	17.9159	2.30887e-05	0.00117345
bOTU465	genotype	Bacteria	Proteobacteria	Alphaproteobacteria	Sphingomonadales	Sphingomonadaceae	Sphingomonas	unassigned	-0.959281	8.6712	17.5122	2.85463e-05	0.00140937
bOTU931	genotype	Bacteria	Proteobacteria	Gammaproteobacteria	Xanthomonadales	Xanthomonadaceae	Arenimonas	unassigned	-1.72345	7.26465	17.1158	3.5168e-05	0.00168806
bOTU104	genotype	Bacteria	Proteobacteria	Betaproteobacteria	Burkholderiales	Oxalobacteraceae	unassigned	unassigned	1.09252	10.3553	16.8488	4.0479e-05	0.00187387
bOTU2507	genotype	Bacteria	Firmicutes	Bacilli	Bacillales	Family_XII	Exiguobacterium	unassigned	1.53275	8.50441	16.8149	4.12078e-05	0.00187387
bOTU14002	genotype	Bacteria	Acidobacteria	Blastocatellia	Blastocatellales	Blastocatellaceae	RB41	unassigned	3.78168	6.55859	16.6318	4.53835e-05	0.00201084
bOTU8464	genotype	Bacteria	Firmicutes	Bacilli	Bacillales	Planococcaceae	unassigned	unassigned	1.50842	6.97663	16.3176	5.35648e-05	0.00226722
bOTU616	genotype	Bacteria	Bacteroidetes	Flavobacteriia	Flavobacteriales	Flavobacteriaceae	Flavobacterium	unassigned	-1.22079	9.41918	16.269	5.49558e-05	0.00226722
bOTU545	genotype	Bacteria	Proteobacteria	Gammaproteobacteria	Pseudomonadales	Pseudomonadaceae	Pseudomonas	unassigned	1.2492	11.1118	16.2638	5.51059e-05	0.00226722
bOTU13744	genotype	Bacteria	Proteobacteria	Gammaproteobacteria	Pseudomonadales	Pseudomonadaceae	Pseudomonas	unassigned	2.0484	6.95336	16.1476	5.85929e-05	0.00235462
bOTU1074	genotype	Bacteria	Actinobacteria	Actinobacteria	Micrococcales	Micrococcaceae	Paenarthrobacter	unassigned	1.47932	7.68755	16.0394	6.20379e-05	0.0024364
bOTU965	genotype	Bacteria	Proteobacteria	unassigned	unassigned	unassigned	unassigned	unassigned	-1.17886	8.07462	15.4081	8.66147e-05	0.003326
bOTU1651	genotype	Bacteria	Proteobacteria	Gammaproteobacteria	Pseudomonadales	Pseudomonadaceae	Pseudomonas	unassigned	1.47347	8.78246	15.3472	8.94536e-05	0.00336035
bOTU4799	genotype	Bacteria	Proteobacteria	Alphaproteobacteria	Rhodobacterales	Rhodobacteraceae	unassigned	unassigned	-1.50779	7.83484	15.188	9.73199e-05	0.00357806
bOTU1135	genotype	Bacteria	Proteobacteria	Gammaproteobacteria	Enterobacteriales	Enterobacteriaceae	Pantoea	unassigned	1.70584	6.88871	14.9179	0.000112294	0.00402385
bOTU220	genotype	Bacteria	Proteobacteria	Alphaproteobacteria	Rhizobiales	Hyphomicrobiaceae	Devosia	unassigned	-0.896389	8.76404	14.8877	0.000114102	0.00402385
bOTU1467	genotype	Bacteria	Proteobacteria	Alphaproteobacteria	Sphingomonadales	Sphingomonadaceae	Sphingomonas	unassigned	-1.00124	8.98255	14.8199	0.000118282	0.0040476
bOTU3563	genotype	Bacteria	Proteobacteria	Gammaproteobacteria	Aeromonadales	unassigned	unassigned	unassigned	1.75014	7.99362	14.8005	0.000119505	0.0040476
bOTU2464	genotype	Bacteria	Firmicutes	Bacilli	Bacillales	Paenibacillaceae	Paenibacillus	unassigned	1.13664	7.67928	14.7646	0.000121803	0.0040476
bOTU2423	genotype	Bacteria	Actinobacteria	Actinobacteria	Micrococcales	Microbacteriaceae	Leifsonia	unassigned	1.22058	7.9527	14.3593	0.000151033	0.00492424
bOTU4867	genotype	Bacteria	Proteobacteria	Alphaproteobacteria	Rhizobiales	Rhizobiaceae	Rhizobium	unassigned	-2.56875	6.68701	14.3024	0.000155664	0.00498124
bOTU1725	genotype	Bacteria	Proteobacteria	Alphaproteobacteria	Rhizobiales	Bradyrhizobiaceae	uncultured	unassigned	-1.25542	6.96086	14.141	0.000169603	0.00523699
bOTU3263	genotype	Bacteria	Proteobacteria	Gammaproteobacteria	Pseudomonadales	unassigned	unassigned	unassigned	0.859382	11.9598	14.1398	0.000169717	0.00523699
bOTU2268	genotype	Bacteria	Firmicutes	Bacilli	Bacillales	Bacillaceae	unassigned	unassigned	1.06578	7.59847	13.9762	0.000185143	0.00558731
bOTU14490	genotype	Bacteria	Proteobacteria	unassigned	unassigned	unassigned	unassigned	unassigned	0.83734	11.222	13.952	0.000187537	0.00558731
bOTU156	genotype	Bacteria	Bacteroidetes	Cytophagia	Cytophagales	Cytophagaceae	Ohtaekwangia	Globodera_pallida	1.99749	6.75074	13.7892	0.000204508	0.00598966
bOTU228	genotype	Bacteria	Proteobacteria	Gammaproteobacteria	Xanthomonadales	Xanthomonadaceae	Lysobacter	unassigned	-0.859972	9.35663	13.7351	0.000210484	0.00606193
bOTU5486	genotype	Bacteria	Proteobacteria	Deltaproteobacteria	Myxococcales	Polyangiaceae	unassigned	unassigned	-1.69644	6.76535	13.5903	0.000227357	0.00644053
bOTU736	genotype	Bacteria	Actinobacteria	Actinobacteria	Micrococcales	Microbacteriaceae	Leifsonia	unassigned	0.906235	9.8713	13.4217	0.000248729	0.00688007
bOTU1882	genotype	Bacteria	Proteobacteria	Alphaproteobacteria	Sphingomonadales	Sphingomonadaceae	unassigned	unassigned	-1.20926	7.91436	13.3925	0.000252626	0.00688007
bOTU373	genotype	Bacteria	Proteobacteria	Alphaproteobacteria	Rhizobiales	Hyphomicrobiaceae	Devosia	unassigned	-0.898662	8.50487	13.3763	0.000254818	0.00688007
bOTU3111	genotype	Bacteria	Proteobacteria	Betaproteobacteria	Burkholderiales	Oxalobacteraceae	Massilia	unassigned	1.22997	7.47077	13.2164	0.000277512	0.00737754
bOTU15229	genotype	Bacteria	Planctomycetes	Planctomycetacia	Planctomycetales	Planctomycetaceae	Pirellula	unassigned	2.35862	6.44956	13.152	0.000287207	0.00745649
bOTU1523	genotype	Bacteria	Firmicutes	Bacilli	Bacillales	Paenibacillaceae	Paenibacillus	unassigned	1.12495	8.35867	13.1397	0.000289112	0.00745649
bOTU3051	genotype	Bacteria	Proteobacteria	Gammaproteobacteria	Pseudomonadales	Pseudomonadaceae	Pseudomonas	unassigned	1.43359	7.88037	13.093	0.000296402	0.0075321
bOTU9	genotype	Bacteria	Proteobacteria	Betaproteobacteria	Burkholderiales	Comamonadaceae	unassigned	unassigned	-0.561573	12.027	12.9529	0.000319426	0.00799953
bOTU520	genotype	Bacteria	Proteobacteria	Gammaproteobacteria	unassigned	unassigned	unassigned	unassigned	1.37447	8.94243	12.8436	0.000338627	0.00835925
bOTU66	genotype	Bacteria	Actinobacteria	Actinobacteria	Streptomycetales	Streptomycetaceae	Streptomyces	unassigned	1.73838	6.99544	12.7305	0.00035974	0.00875535
bOTU2629	genotype	Bacteria	Firmicutes	Bacilli	Bacillales	Planococcaceae	Paenisporosarcina	unassigned	1.01463	8.96712	12.2596	0.000462873	0.011109
bOTU216	genotype	Bacteria	Proteobacteria	Alphaproteobacteria	Sphingomonadales	Sphingomonadaceae	Sphingomonas	unassigned	-0.72748	9.64917	12.1845	0.00048187	0.0114065
bOTU958	genotype	Bacteria	Proteobacteria	Gammaproteobacteria	Pseudomonadales	Moraxellaceae	uncultured	unassigned	-0.888782	7.66286	12.0502	0.000517876	0.0120113
bOTU5987	genotype	Bacteria	Proteobacteria	Betaproteobacteria	Burkholderiales	Oxalobacteraceae	Massilia	unassigned	-1.43149	6.72398	12.0348	0.000522165	0.0120113
bOTU96	genotype	Bacteria	Proteobacteria	Alphaproteobacteria	Rhizobiales	Rhizobiaceae	Rhizobium	unassigned	-0.644638	10.953	12.0131	0.000528275	0.0120113
bOTU69	genotype	Bacteria	Proteobacteria	Gammaproteobacteria	Xanthomonadales	Xanthomonadaceae	Pseudoxanthomonas	unassigned	-0.771018	10.0331	11.9063	0.000559436	0.0125546
bOTU3127	genotype	Bacteria	Firmicutes	Bacilli	Bacillales	Family_XII	Exiguobacterium	unassigned	1.2677	8.13941	11.7834	0.000597598	0.0132391
bOTU1161	genotype	Bacteria	Proteobacteria	Gammaproteobacteria	Pseudomonadales	Pseudomonadaceae	Pseudomonas	unassigned	0.933784	10.0849	11.5911	0.000662686	0.0144952
bOTU1073	genotype	Bacteria	Proteobacteria	Alphaproteobacteria	Rhodospirillales	MNC12	unassigned	unassigned	-0.997919	7.46526	11.5455	0.00067912	0.0145543
bOTU12954	genotype	Bacteria	Armatimonadetes	Armatimonadia	Armatimonadales	unassigned	unassigned	unassigned	3.15475	6.68265	11.537	0.000682231	0.0145543
bOTU5870	genotype	Bacteria	Proteobacteria	Gammaproteobacteria	Pseudomonadales	Pseudomonadaceae	Pseudomonas	unassigned	1.61456	6.79215	11.4708	0.000706969	0.0147452
bOTU70	genotype	Bacteria	Proteobacteria	Alphaproteobacteria	Sphingomonadales	Sphingomonadaceae	Sphingomonas	unassigned	-0.627571	11.6726	11.4675	0.000708247	0.0147452
bOTU5084	genotype	Bacteria	Firmicutes	Bacilli	Bacillales	Paenibacillaceae	Paenibacillus	unassigned	1.00596	8.18804	11.4244	0.000724852	0.0149112
bOTU8517	genotype	Bacteria	Firmicutes	Bacilli	Bacillales	Paenibacillaceae	Paenibacillus	unassigned	1.22725	6.83031	11.3039	0.000773446	0.0154605
bOTU554	genotype	Bacteria	Proteobacteria	Alphaproteobacteria	Rhizobiales	Rhizobiaceae	unassigned	unassigned	-0.718928	10.9035	11.2997	0.000775194	0.0154605
bOTU59	genotype	Bacteria	Proteobacteria	Gammaproteobacteria	Pseudomonadales	Pseudomonadaceae	Pseudomonas	unassigned	0.854062	11.2917	11.2921	0.000778393	0.0154605
bOTU1941	genotype	Bacteria	Proteobacteria	unassigned	unassigned	unassigned	unassigned	unassigned	-1.50354	7.06325	11.194	0.000820633	0.0161143
bOTU452	genotype	Bacteria	Proteobacteria	Betaproteobacteria	Burkholderiales	Comamonadaceae	unassigned	unassigned	-0.667368	10.4878	11.1093	0.000858979	0.0166777
bOTU1032	genotype	Bacteria	Proteobacteria	Gammaproteobacteria	Aeromonadales	Aeromonadaceae	Aeromonas	unassigned	-1.33569	7.99748	10.9575	0.000932231	0.0178988
bOTU7141	genotype	Bacteria	Firmicutes	Bacilli	Bacillales	Paenibacillaceae	Paenibacillus	unassigned	1.07958	7.94861	10.8217	0.00100317	0.0190493
bOTU1847	genotype	Bacteria	Proteobacteria	Alphaproteobacteria	Sphingomonadales	Sphingomonadaceae	Sphingomonas	unassigned	-0.953479	8.66162	10.782	0.00102489	0.0192502
bOTU9858	genotype	Bacteria	Bacteroidetes	Sphingobacteriia	Sphingobacteriales	Sphingobacteriaceae	Pedobacter	unassigned	-2.08916	6.49501	10.7016	0.00107041	0.0198888
bOTU177	genotype	Bacteria	Proteobacteria	Gammaproteobacteria	Xanthomonadales	Xanthomonadaceae	Lysobacter	unassigned	-0.952017	7.52312	10.5705	0.00114906	0.0210763
bOTU485	genotype	Bacteria	Proteobacteria	Alphaproteobacteria	Rhizobiales	Hyphomicrobiaceae	unassigned	unassigned	-0.736281	8.47016	10.5237	0.00117854	0.0210763
bOTU95	genotype	Bacteria	Proteobacteria	Alphaproteobacteria	Sphingomonadales	Sphingomonadaceae	Sphingobium	unassigned	-1.49294	6.75615	10.5232	0.00117887	0.0210763
bOTU14	genotype	Bacteria	Proteobacteria	Alphaproteobacteria	Rhizobiales	Rhizobiaceae	Shinella	unassigned	-0.691749	10.7158	10.5166	0.0011831	0.0210763
bOTU11887	genotype	Bacteria	Bacteroidetes	Flavobacteriia	Flavobacteriales	Flavobacteriaceae	Flavobacterium	unassigned	-2.52253	6.26755	10.4516	0.0012254	0.0216071
bOTU398	genotype	Bacteria	Bacteroidetes	Flavobacteriia	Flavobacteriales	Flavobacteriaceae	Chryseobacterium	unassigned	1.22491	9.74912	10.3947	0.00126377	0.0220585
bOTU227	genotype	Bacteria	Proteobacteria	Gammaproteobacteria	Xanthomonadales	Xanthomonadaceae	unassigned	unassigned	-1.0743	9.13813	10.3353	0.00130508	0.0225518
bOTU1782	genotype	Bacteria	Firmicutes	Bacilli	Bacillales	Bacillaceae	Bacillus	unassigned	0.853032	8.32473	10.2004	0.00140412	0.024023
bOTU1461	genotype	Bacteria	Proteobacteria	Alphaproteobacteria	Sphingomonadales	Sphingomonadaceae	Sphingomonas	unassigned	1.72124	6.81676	10.1201	0.00146663	0.0245212
bOTU5202	genotype	Bacteria	Verrucomicrobia	Verrucomicrobiae	Verrucomicrobiales	Verrucomicrobiaceae	uncultured	unassigned	3.08459	6.55404	10.1062	0.00147775	0.0245212
bOTU672	genotype	Bacteria	Actinobacteria	Actinobacteria	Micrococcales	Microbacteriaceae	Cryobacterium	unassigned	1.19916	6.9684	10.101	0.00148192	0.0245212
bOTU1309	genotype	Bacteria	Bacteroidetes	Flavobacteriia	Flavobacteriales	Flavobacteriaceae	Flavobacterium	unassigned	-1.08479	8.90209	10.0816	0.0014976	0.0245212
bOTU872	genotype	Bacteria	Bacteroidetes	Cytophagia	Cytophagales	Cytophagaceae	Ohtaekwangia	unassigned	1.1419	7.94095	10.0735	0.00150419	0.0245212
bOTU5796	genotype	Bacteria	Proteobacteria	Betaproteobacteria	Neisseriales	Neisseriaceae	unassigned	unassigned	-2.21817	6.42672	10.0232	0.00154584	0.0247776
bOTU3616	genotype	Bacteria	Proteobacteria	Gammaproteobacteria	unassigned	unassigned	unassigned	unassigned	0.938131	9.07814	10.0199	0.0015486	0.0247776
bOTU709	genotype	Bacteria	Bacteroidetes	Flavobacteriia	Flavobacteriales	Flavobacteriaceae	Flavobacterium	unassigned	-0.772449	8.55365	9.93125	0.00162496	0.0257609
bOTU187	genotype	Bacteria	Proteobacteria	Alphaproteobacteria	Sphingomonadales	Sphingomonadaceae	Sphingomonas	unassigned	-0.761273	10.5977	9.86584	0.00168376	0.0262915
bOTU1680	genotype	Bacteria	Proteobacteria	Deltaproteobacteria	Oligoflexales	0319-6G20	unassigned	unassigned	1.345	6.89404	9.84517	0.00170278	0.0262915
bOTU16263	genotype	Bacteria	Proteobacteria	Alphaproteobacteria	Rhizobiales	unassigned	unassigned	unassigned	0.83117	9.10556	9.8208	0.00172549	0.0262915
bOTU1796	genotype	Bacteria	Proteobacteria	Gammaproteobacteria	Enterobacteriales	Enterobacteriaceae	Erwinia	unassigned	1.64395	7.93451	9.81787	0.00172824	0.0262915
bOTU268	genotype	Bacteria	Proteobacteria	Alphaproteobacteria	Sphingomonadales	Sphingomonadaceae	Sphingomonas	unassigned	-1.30865	8.43489	9.81121	0.00173451	0.0262915
bOTU5375	genotype	Bacteria	Proteobacteria	Betaproteobacteria	Burkholderiales	Comamonadaceae	unassigned	unassigned	-1.27755	6.92381	9.64064	0.00190319	0.0285975
bOTU6499	genotype	Bacteria	Actinobacteria	Actinobacteria	Micrococcales	Microbacteriaceae	Rathayibacter	unassigned	1.19091	6.99754	9.51371	0.00203943	0.0299785
bOTU337	genotype	Bacteria	Proteobacteria	Alphaproteobacteria	Sphingomonadales	Sphingomonadaceae	Sphingomonas	unassigned	-0.900061	8.7393	9.51189	0.00204144	0.0299785
bOTU2712	genotype	Bacteria	Proteobacteria	Betaproteobacteria	Burkholderiales	Comamonadaceae	unassigned	unassigned	-1.12219	7.30484	9.50678	0.00204714	0.0299785
bOTU1326	genotype	Bacteria	Proteobacteria	Betaproteobacteria	Burkholderiales	Comamonadaceae	unassigned	unassigned	-0.887216	7.86315	9.43358	0.00213048	0.0306758
bOTU2133	genotype	Bacteria	Proteobacteria	unassigned	unassigned	unassigned	unassigned	unassigned	-1.23469	7.24054	9.42975	0.00213494	0.0306758
bOTU10151	genotype	Bacteria	Acidobacteria	Blastocatellia	Blastocatellales	Blastocatellaceae	RB41	unassigned	2.87127	7.46271	9.41855	0.00214802	0.0306758
bOTU5685	genotype	Bacteria	Bacteroidetes	Sphingobacteriia	Sphingobacteriales	Sphingobacteriaceae	Pedobacter	unassigned	-1.73093	7.41235	9.35754	0.0022207	0.0313436
bOTU4372	genotype	Bacteria	Proteobacteria	Alphaproteobacteria	Sphingomonadales	unassigned	unassigned	unassigned	1.16703	7.86545	9.34902	0.00223105	0.0313436
bOTU4958	genotype	Bacteria	Actinobacteria	Actinobacteria	Micrococcales	Micrococcaceae	Pseudarthrobacter	unassigned	1.05892	7.66259	9.21483	0.00240062	0.0334538
bOTU1812	genotype	Bacteria	Bacteroidetes	Flavobacteriia	Flavobacteriales	Flavobacteriaceae	Flavobacterium	unassigned	-0.971306	8.81202	9.06415	0.0026067	0.036035
bOTU857	genotype	Bacteria	Proteobacteria	Betaproteobacteria	Burkholderiales	Alcaligenaceae	unassigned	unassigned	0.997175	7.56785	9.04156	0.00263911	0.0361935
bOTU2763	genotype	Bacteria	Actinobacteria	Actinobacteria	Corynebacteriales	Nocardiaceae	Rhodococcus	unassigned	1.31098	6.63384	9.02023	0.00267007	0.0363298
bOTU348	genotype	Bacteria	Proteobacteria	Betaproteobacteria	Burkholderiales	Comamonadaceae	Pseudorhodoferax	unassigned	0.750506	9.77896	8.98329	0.00272459	0.036782
bOTU479	genotype	Bacteria	Proteobacteria	Betaproteobacteria	Methylophilales	unassigned	unassigned	unassigned	0.867241	8.70643	8.95729	0.00276364	0.03702
bOTU11725	genotype	Bacteria	Acidobacteria	Blastocatellia	Blastocatellales	Blastocatellaceae	RB41	unassigned	2.85117	7.34355	8.88087	0.00288174	0.038305
bOTU298	genotype	Bacteria	Proteobacteria	Alphaproteobacteria	Sphingomonadales	Sphingomonadaceae	Sphingomonas	unassigned	-0.868007	7.52716	8.86059	0.00291393	0.0384372
bOTU128	genotype	Bacteria	Proteobacteria	Gammaproteobacteria	Pseudomonadales	Pseudomonadaceae	Pseudomonas	unassigned	0.887442	9.99538	8.78843	0.00303147	0.0395724
bOTU1456	genotype	Bacteria	Proteobacteria	Alphaproteobacteria	Rhizobiales	Rhizobiaceae	Shinella	unassigned	-1.21141	6.88143	8.77983	0.00304579	0.0395724
bOTU668	genotype	Bacteria	Proteobacteria	Betaproteobacteria	Burkholderiales	Comamonadaceae	unassigned	unassigned	-0.653671	8.80123	8.75988	0.00307929	0.039709
bOTU1205	genotype	Bacteria	Proteobacteria	Alphaproteobacteria	Sphingomonadales	Sphingomonadaceae	Sphingomonas	unassigned	-1.07792	8.28264	8.64142	0.00328605	0.0419016
bOTU2387	genotype	Bacteria	Proteobacteria	Alphaproteobacteria	Rhizobiales	Hyphomicrobiaceae	Devosia	unassigned	-1.01629	7.25925	8.63491	0.00329781	0.0419016
bOTU355	genotype	Bacteria	Proteobacteria	Alphaproteobacteria	Sphingomonadales	Sphingomonadaceae	Sphingomonas	unassigned	-0.838838	10.112	8.58144	0.00339607	0.042835
bOTU4306	genotype	Bacteria	Proteobacteria	Betaproteobacteria	Burkholderiales	Comamonadaceae	unassigned	unassigned	-1.03736	7.29411	8.56745	0.00342226	0.0428526
bOTU94	genotype	Bacteria	Proteobacteria	Alphaproteobacteria	Caulobacterales	Caulobacteraceae	Caulobacter	unassigned	-1.34585	7.06101	8.54607	0.0034627	0.0428908
bOTU658	genotype	Bacteria	Proteobacteria	Alphaproteobacteria	Rhizobiales	Rhizobiaceae	unassigned	unassigned	-0.949788	7.13634	8.53964	0.00347495	0.0428908
bOTU16229	genotype	Bacteria	Acidobacteria	Blastocatellia	Blastocatellales	Blastocatellaceae	RB41	unassigned	2.53683	6.34071	8.50698	0.00353786	0.0433576
bOTU183	genotype	Bacteria	Proteobacteria	Alphaproteobacteria	Sphingomonadales	Sphingomonadaceae	unassigned	unassigned	-0.695661	9.58272	8.42015	0.00371086	0.0451091
bOTU306	genotype	Bacteria	Proteobacteria	Alphaproteobacteria	Sphingomonadales	Sphingomonadaceae	Sphingomonas	unassigned	-0.568937	9.0816	8.40641	0.00373901	0.0451091
bOTU1118	genotype	Bacteria	Proteobacteria	Alphaproteobacteria	Sphingomonadales	Sphingomonadaceae	Sphingomonas	unassigned	-1.18711	6.97103	8.37978	0.00379419	0.0451091
bOTU974	genotype	Bacteria	Bacteroidetes	Flavobacteriia	Flavobacteriales	Flavobacteriaceae	Flavobacterium	unassigned	-1.66552	6.66502	8.37395	0.00380638	0.0451091
bOTU1218	genotype	Bacteria	Proteobacteria	Betaproteobacteria	Burkholderiales	Oxalobacteraceae	unassigned	unassigned	1.00387	8.33975	8.3716	0.0038113	0.0451091
bOTU726	genotype	Bacteria	Acidobacteria	Blastocatellia	Blastocatellales	Blastocatellaceae	RB41	unassigned	2.82734	10.2009	8.33583	0.00388706	0.0456928
bOTU3253	genotype	Bacteria	Proteobacteria	Betaproteobacteria	Burkholderiales	Oxalobacteraceae	unassigned	unassigned	1.22403	7.11995	8.32239	0.00391593	0.0457211
bOTU5923	genotype	Bacteria	Chloroflexi	Chloroflexia	Chloroflexales	Roseiflexaceae	Roseiflexus	unassigned	-1.5427	6.6167	8.27417	0.0040213	0.0466363
bOTU3261	genotype	Bacteria	Bacteroidetes	Flavobacteriia	Flavobacteriales	Flavobacteriaceae	Flavobacterium	unassigned	1.14901	6.78606	8.25862	0.0040559	0.046724
bOTU319	genotype	Bacteria	Proteobacteria	Alphaproteobacteria	Sphingomonadales	Sphingomonadaceae	Sphingomonas	unassigned	-0.855864	7.28592	8.24177	0.00409372	0.0468474
bOTU1340	genotype	Bacteria	Proteobacteria	Betaproteobacteria	Burkholderiales	Comamonadaceae	Comamonas	unassigned	1.02243	7.76791	8.19542	0.00419962	0.047743
bOTU34	genotype	Bacteria	Saccharibacteria	unassigned	unassigned	unassigned	unassigned	unassigned	-2.33107	6.29222	8.16221	0.00427723	0.048032
bOTU1628	genotype	Bacteria	Proteobacteria	Alphaproteobacteria	Sphingomonadales	Sphingomonadaceae	Sphingomonas	unassigned	-1.60943	6.60699	8.16077	0.00428063	0.048032
bOTU737	genotype	Bacteria	Proteobacteria	Alphaproteobacteria	Sphingomonadales	Sphingomonadaceae	Sphingomonas	unassigned	-0.878353	7.50244	8.13586	0.00433984	0.0483822
bOTU3056	genotype	Bacteria	Proteobacteria	unassigned	unassigned	unassigned	unassigned	unassigned	-1.31109	7.88022	8.10285	0.00441958	0.0486627
bOTU1919	genotype	Bacteria	Proteobacteria	Alphaproteobacteria	Rhizobiales	Methylobacteriaceae	Microvirga	unassigned	-0.648929	9.09606	8.07704	0.00448295	0.0486627
bOTU556	genotype	Bacteria	Proteobacteria	Betaproteobacteria	Burkholderiales	Comamonadaceae	unassigned	unassigned	-0.835859	8.18188	8.07356	0.00449157	0.0486627
bOTU258	genotype	Bacteria	Proteobacteria	Alphaproteobacteria	Sphingomonadales	Sphingomonadaceae	Sphingomonas	unassigned	-0.75533	9.4644	8.06791	0.0045056	0.0486627
bOTU1112	genotype	Bacteria	Proteobacteria	Betaproteobacteria	Burkholderiales	Oxalobacteraceae	unassigned	unassigned	-0.674483	9.37458	8.06783	0.0045058	0.0486627

## Sheet: Rhizosphere fungi
	background_vs_genotype	kingdom	phylum	class	order	family	genus	species	logFC	logCPM	LR	PValue	FDR
fOTU494	background	Fungi	Basidiomycota	Microbotryomycetes	Sporidiobolales	Sporidiobolaceae	Sporobolomyces	Sporobolomyces_roseus_SH194973.07FU	4.0896	10.318	35.8558	2.12475e-09	5.39686e-07
fOTU14	background	Fungi	Ascomycota	Eurotiomycetes	Chaetothyriales	Herpotrichiellaceae	Exophiala	unassigned	-2.18085	14.105	32.5858	1.14044e-08	1.44836e-06
fOTU124	background	Fungi	Ascomycota	Saccharomycetes	Saccharomycetales	Saccharomycetales inc. sed.	Candida	Candida_sake_SH175136.07FU	2.50304	12.6625	25.0225	5.66665e-07	4.79777e-05
fOTU615	background	Fungi	Basidiomycota	Microbotryomycetes	Sporidiobolales	Sporidiobolaceae	Sporobolomyces	Sporobolomyces_ruberrimus_SH194976.07FU	3.31108	10.1717	24.4547	7.60786e-07	4.83099e-05
fOTU171	background	Fungi	Basidiomycota	Tremellomycetes	Trichosporonales	Trichosporonaceae	Apiotrichum	unassigned	2.20551	12.146	23.3314	1.36353e-06	6.92672e-05
fOTU1390	background	Fungi	Basidiomycota	Microbotryomycetes	unassigned	unassigned	unassigned	unassigned	3.84162	9.0903	18.2735	1.9135e-05	0.000810048
fOTU1433	background	Fungi	unassigned	unassigned	unassigned	unassigned	unassigned	unassigned	-3.23184	8.92849	17.5867	2.74503e-05	0.000996055
fOTU272	background	Fungi	Basidiomycota	Tremellomycetes	Holtermanniales	unassigned	unassigned	unassigned	2.08761	11.6986	17.1851	3.39083e-05	0.00107659
fOTU819	background	Fungi	Chytridiomycota	Spizellomycetes	Spizellomycetales	Powellomycetaceae	Powellomyces	unassigned	4.463	9.38686	16.4256	5.05971e-05	0.00142796
fOTU253	background	Fungi	Ascomycota	Sordariomycetes	Sordariales	unassigned	unassigned	unassigned	-1.40618	10.4878	14.8751	0.00011487	0.00291769
fOTU880	background	Fungi	Ascomycota	Pezizomycetes	Pezizales	Pyronemataceae	Scutellinia	Scutellinia_scutellata_SH215678.07FU	-3.01817	8.9014	14.5162	0.000138956	0.00310072
fOTU374	background	Fungi	unassigned	unassigned	unassigned	unassigned	unassigned	unassigned	-2.45192	9.09527	14.2837	0.000157223	0.00310072
fOTU698	background	Fungi	unassigned	unassigned	unassigned	unassigned	unassigned	unassigned	-2.39423	8.92365	14.2661	0.000158698	0.00310072
fOTU191	background	Fungi	unassigned	unassigned	unassigned	unassigned	unassigned	unassigned	-2.23277	9.19646	13.7358	0.000210405	0.00381735
fOTU13	background	Fungi	Basidiomycota	Agaricomycetes	Cantharellales	Ceratobasidiaceae	Ceratobasidium	unassigned	-1.69132	10.0362	13.1152	0.000292911	0.00495996
fOTU1077	background	Fungi	Basidiomycota	Microbotryomycetes	Microbotryomycetes_ord_Incertae_sedis	Chrysozymaceae	Sampaiozyma	unassigned	2.85451	9.30557	12.982	0.000314493	0.00499257
fOTU725	background	Fungi	Chytridiomycota	Rhizophlyctidomycetes	Rhizophlyctidales	Rhizophlyctidaceae	Rhizophlyctis	unassigned	-3.746	9.07895	12.6375	0.000378078	0.00564893
fOTU1460	background	Fungi	Basidiomycota	Tremellomycetes	Filobasidiales	Filobasidiaceae	Goffeauzyma	unassigned	2.53363	9.18518	11.8367	0.000580741	0.00810176
fOTU702	background	Fungi	Basidiomycota	Tremellomycetes	Filobasidiales	Filobasidiaceae	Filobasidium	Filobasidium_chernovii_SH197624.07FU	2.05819	9.8524	11.7573	0.000606037	0.00810176
fOTU369	background	Fungi	Basidiomycota	Tremellomycetes	Cystofilobasidiales	Cystofilobasidiaceae	Guehomyces	Guehomyces_pullulans_SH212824.07FU	1.89266	11.0397	11.611	0.000655645	0.00832669
fOTU1401	background	Fungi	Basidiomycota	Microbotryomycetes	unassigned	unassigned	unassigned	unassigned	2.17988	9.4457	11.1692	0.000831686	0.0100594
fOTU1956	background	Fungi	unassigned	unassigned	unassigned	unassigned	unassigned	unassigned	3.01499	8.68458	10.9128	0.000955041	0.0110264
fOTU245	background	Fungi	Ascomycota	Ascomycota_cls_Incertae_sedis	Ascomycota_ord_Incertae_sedis	Ascomycota inc. sed.	Tetracladium	unassigned	1.49333	10.0161	10.408	0.00125469	0.0133403
fOTU8	background	Fungi	Ascomycota	Dothideomycetes	Pleosporales	Periconiaceae	Periconia	unassigned	-0.847392	11.2817	10.3995	0.0012605	0.0133403
fOTU130	background	Fungi	Ascomycota	Sordariomycetes	Xylariales	Microdochiaceae	Microdochium	unassigned	-1.02032	11.8926	10.1885	0.00141322	0.0143583
fOTU179	background	Fungi	Basidiomycota	Agaricomycetes	Agaricales	Nidulariaceae	Cyathus	Cyathus_stercoreus_SH216747.07FU	-3.47681	11.3326	9.95179	0.00160693	0.0152555
fOTU900	background	Fungi	Mortierellomycota	Mortierellomycetes	Mortierellales	Mortierellaceae	Mortierella	unassigned	2.87758	9.45995	9.93501	0.00162165	0.0152555
fOTU1526	background	Fungi	Basidiomycota	unassigned	unassigned	unassigned	unassigned	unassigned	2.32769	9.19509	9.81932	0.00172688	0.0156653
fOTU893	background	Fungi	unassigned	unassigned	unassigned	unassigned	unassigned	unassigned	-1.20389	10.295	9.51727	0.00203547	0.0178279
fOTU1844	background	Fungi	unassigned	unassigned	unassigned	unassigned	unassigned	unassigned	-2.25452	8.81875	9.35503	0.00222375	0.0185647
fOTU724	background	Fungi	unassigned	unassigned	unassigned	unassigned	unassigned	unassigned	2.6053	8.87152	9.30845	0.00228099	0.0185647
fOTU413	background	Fungi	unassigned	unassigned	unassigned	unassigned	unassigned	unassigned	-2.79414	8.69307	9.26256	0.00233886	0.0185647
fOTU238	background	Fungi	Ascomycota	Sordariomycetes	Sordariales	Lasiosphaeriaceae	unassigned	unassigned	-1.44089	9.66537	8.17713	0.00424219	0.0326169
fOTU3	background	Fungi	Ascomycota	Sordariomycetes	Myrmecridiales	Myrmecridiaceae	Myrmecridium	unassigned	1.41043	10.0945	8.12494	0.00436605	0.0326169
fOTU1028	background	Fungi	Basidiomycota	Tremellomycetes	Tremellales	Bulleraceae	unassigned	unassigned	1.40761	9.63349	7.74196	0.00539521	0.0391538
fOTU197	background	Fungi	Ascomycota	Sordariomycetes	Sordariales	Lasiosphaeriaceae	unassigned	unassigned	-1.12772	10.4313	7.53827	0.00604019	0.0426169
fOTU1356	background	Fungi	Basidiomycota	Tremellomycetes	Filobasidiales	Filobasidiaceae	Filobasidium	Filobasidium_oeirense_SH264590.07FU	1.84016	8.94797	7.40831	0.00649234	0.044569
fOTU10	background	Fungi	Ascomycota	Ascomycota_cls_Incertae_sedis	Ascomycota_ord_Incertae_sedis	Ascomycota inc. sed.	unassigned	unassigned	0.793949	14.9333	7.35479	0.00668844	0.0447069
fOTU165	genotype	Fungi	unassigned	unassigned	unassigned	unassigned	unassigned	unassigned	-6.26884	12.3272	57.3796	3.59308e-14	9.12642e-12
fOTU1460	genotype	Fungi	Basidiomycota	Tremellomycetes	Filobasidiales	Filobasidiaceae	Goffeauzyma	unassigned	4.00131	9.11552	48.1108	4.02804e-12	5.11561e-10
fOTU96	genotype	Fungi	unassigned	unassigned	unassigned	unassigned	unassigned	unassigned	-6.13057	12.6831	40.2743	2.20694e-10	1.86854e-08
fOTU124	genotype	Fungi	Ascomycota	Saccharomycetes	Saccharomycetales	Saccharomycetales inc. sed.	Candida	Candida_sake_SH175136.07FU	2.63579	12.9597	33.3878	7.54949e-09	4.79393e-07
fOTU5	genotype	Fungi	Ascomycota	Dothideomycetes	Pleosporales	unassigned	unassigned	unassigned	-1.57738	12.1498	31.1651	2.3699e-08	1.20391e-06
fOTU57	genotype	Fungi	unassigned	unassigned	unassigned	unassigned	unassigned	unassigned	-3.89825	9.89581	29.4186	5.83144e-08	2.46864e-06
fOTU387	genotype	Fungi	Basidiomycota	Tremellomycetes	Cystofilobasidiales	Cystofilobasidiaceae	Guehomyces	Guehomyces_pullulans_SH212824.07FU	3.31848	9.83325	29.1007	6.87124e-08	2.49328e-06
fOTU434	genotype	Fungi	Ascomycota	Sordariomycetes	Hypocreales	unassigned	unassigned	unassigned	-2.11368	10.0257	26.9622	2.07472e-07	6.58723e-06
fOTU426	genotype	Fungi	unassigned	unassigned	unassigned	unassigned	unassigned	unassigned	-4.86954	9.62788	25.2377	5.06829e-07	1.43038e-05
fOTU2	genotype	Fungi	Ascomycota	Sordariomycetes	Hypocreales	Nectriaceae	unassigned	unassigned	-1.25717	13.7699	22.2528	2.39009e-06	6.07084e-05
fOTU1217	genotype	Fungi	unassigned	unassigned	unassigned	unassigned	unassigned	unassigned	-2.17087	9.90139	21.8412	2.96179e-06	6.83904e-05
fOTU89	genotype	Fungi	Mortierellomycota	Mortierellomycetes	Mortierellales	Mortierellaceae	Mortierella	unassigned	1.43885	14.0489	21.407	3.71421e-06	7.28726e-05
fOTU118	genotype	Fungi	unassigned	unassigned	unassigned	unassigned	unassigned	unassigned	-3.47422	10.3372	21.399	3.7297e-06	7.28726e-05
fOTU37	genotype	Fungi	Ascomycota	Eurotiomycetes	unassigned	unassigned	unassigned	unassigned	1.494	14.7115	20.8331	5.01107e-06	9.09151e-05
fOTU47	genotype	Fungi	Ascomycota	Sordariomycetes	Hypocreales	Nectriaceae	Cylindrocarpon	unassigned	-1.32841	11.515	20.6817	5.42327e-06	9.18341e-05
fOTU408	genotype	Fungi	unassigned	unassigned	unassigned	unassigned	unassigned	unassigned	-1.40033	11.152	19.8396	8.42211e-06	0.000133701
fOTU76	genotype	Fungi	Glomeromycota	Glomeromycetes	Glomerales	Glomeraceae	Rhizophagus	unassigned	-3.03802	9.44055	19.058	1.26805e-05	0.000179605
fOTU698	genotype	Fungi	unassigned	unassigned	unassigned	unassigned	unassigned	unassigned	-3.2641	9.00399	19.0509	1.27279e-05	0.000179605
fOTU14	genotype	Fungi	Ascomycota	Eurotiomycetes	Chaetothyriales	Herpotrichiellaceae	Exophiala	unassigned	-1.85647	14.0798	17.9833	2.22849e-05	0.000297914
fOTU1526	genotype	Fungi	Basidiomycota	unassigned	unassigned	unassigned	unassigned	unassigned	2.60498	9.13641	17.7192	2.56023e-05	0.00032515
fOTU804	genotype	Fungi	Ascomycota	Sordariomycetes	Hypocreales	Nectriaceae	unassigned	unassigned	1.96869	9.2224	16.8824	3.9768e-05	0.000481003
fOTU10	genotype	Fungi	Ascomycota	Ascomycota_cls_Incertae_sedis	Ascomycota_ord_Incertae_sedis	Ascomycota inc. sed.	unassigned	unassigned	1.05784	14.9134	16.3846	5.17024e-05	0.000596928
fOTU63	genotype	Fungi	Basidiomycota	Agaricomycetes	Agaricales	Psathyrellaceae	Coprinopsis	unassigned	-3.36851	9.20337	16.172	5.78425e-05	0.000638782
fOTU369	genotype	Fungi	Basidiomycota	Tremellomycetes	Cystofilobasidiales	Cystofilobasidiaceae	Guehomyces	Guehomyces_pullulans_SH212824.07FU	1.96004	10.9239	15.896	6.69194e-05	0.00070823
fOTU366	genotype	Fungi	unassigned	unassigned	unassigned	unassigned	unassigned	unassigned	-2.31992	9.45597	15.779	7.11898e-05	0.000723288
fOTU394	genotype	Fungi	Ascomycota	Ascomycota_cls_Incertae_sedis	Ascomycota_ord_Incertae_sedis	Ascomycota inc. sed.	Tetracladium	unassigned	1.92042	9.32467	15.5893	7.86982e-05	0.000768821
fOTU60	genotype	Fungi	Ascomycota	Sordariomycetes	Sordariales	Chaetomiaceae	Humicola	Humicola_grisea_SH374010.07FU	1.2708	13.4255	15.1129	0.000101267	0.000952659
fOTU112	genotype	Fungi	Ascomycota	Leotiomycetes	Leotiomycetes_ord_Incertae_sedis	Pseudeurotiaceae	Pseudeurotium	unassigned	-1.63754	9.99895	14.867	0.000115364	0.00104651
fOTU229	genotype	Fungi	Ascomycota	Sordariomycetes	Sordariales	Lasiosphaeriaceae	unassigned	unassigned	1.91998	11.6042	14.6835	0.000127152	0.00111367
fOTU1433	genotype	Fungi	unassigned	unassigned	unassigned	unassigned	unassigned	unassigned	-3.37795	8.92023	14.2519	0.000159897	0.00135379
fOTU1390	genotype	Fungi	Basidiomycota	Microbotryomycetes	unassigned	unassigned	unassigned	unassigned	2.84263	8.94032	13.9409	0.000188644	0.00154061
fOTU615	genotype	Fungi	Basidiomycota	Microbotryomycetes	Sporidiobolales	Sporidiobolaceae	Sporobolomyces	Sporobolomyces_ruberrimus_SH194976.07FU	2.27141	10.1163	13.8868	0.000194157	0.00154061
fOTU1008	genotype	Fungi	Chytridiomycota	Rhizophydiomycetes	Rhizophydiales	Rhizophydiales inc. sed.	Operculomyces	Operculomyces_laminatus_SH210135.07FU	-2.05155	10.172	13.8296	0.000200158	0.00154061
fOTU55	genotype	Fungi	Ascomycota	Ascomycota_cls_Incertae_sedis	Ascomycota_ord_Incertae_sedis	Ascomycota inc. sed.	Tetracladium	unassigned	1.21804	10.8963	13.3799	0.000254338	0.00190005
fOTU554	genotype	Fungi	Ascomycota	Sordariomycetes	Sordariales	Lasiosphaeriaceae	unassigned	unassigned	1.78862	9.97814	13.3003	0.000265369	0.00192268
fOTU931	genotype	Fungi	unassigned	unassigned	unassigned	unassigned	unassigned	unassigned	-2.63907	9.17884	13.2505	0.000272505	0.00192268
fOTU413	genotype	Fungi	unassigned	unassigned	unassigned	unassigned	unassigned	unassigned	-3.82321	8.90421	12.8485	0.000337745	0.00231858
fOTU75	genotype	Fungi	Ascomycota	Sordariomycetes	Hypocreales	Nectriaceae	Cylindrocarpon	unassigned	-1.5509	10.274	12.5119	0.000404369	0.00270289
fOTU900	genotype	Fungi	Mortierellomycota	Mortierellomycetes	Mortierellales	Mortierellaceae	Mortierella	unassigned	2.70554	9.32967	12.4553	0.00041681	0.00271461
fOTU1356	genotype	Fungi	Basidiomycota	Tremellomycetes	Filobasidiales	Filobasidiaceae	Filobasidium	Filobasidium_oeirense_SH264590.07FU	2.14855	9.0147	12.4017	0.000428938	0.00272375
fOTU482	genotype	Fungi	unassigned	unassigned	unassigned	unassigned	unassigned	unassigned	-1.86469	9.37359	12.2837	0.000456927	0.00283072
fOTU110	genotype	Fungi	Mortierellomycota	Mortierellomycetes	Mortierellales	Mortierellaceae	Mortierella	Mortierella_elongata_SH180118.07FU	0.845815	14.8479	12.1666	0.000486521	0.00294229
fOTU83	genotype	Fungi	Ascomycota	Ascomycota_cls_Incertae_sedis	Ascomycota_ord_Incertae_sedis	Ascomycota inc. sed.	Tetracladium	Tetracladium_marchalianum_SH204312.07FU	0.707785	13.9509	11.5746	0.000668577	0.00379982
fOTU761	genotype	Fungi	Ascomycota	Dothideomycetes	Pleosporales	unassigned	unassigned	unassigned	-1.95329	9.39792	11.5668	0.000671398	0.00379982
fOTU553	genotype	Fungi	unassigned	unassigned	unassigned	unassigned	unassigned	unassigned	-2.05285	9.17188	11.5618	0.000673196	0.00379982
fOTU44	genotype	Fungi	Glomeromycota	Glomeromycetes	Glomerales	Glomeraceae	Funneliformis	unassigned	-1.8431	9.62158	11.4588	0.000711561	0.00392906
fOTU188	genotype	Fungi	Ascomycota	Sordariomycetes	Hypocreales	Nectriaceae	Fusarium	unassigned	1.38425	10.3873	11.2873	0.000780383	0.00421739
fOTU549	genotype	Fungi	unassigned	unassigned	unassigned	unassigned	unassigned	unassigned	-2.30668	9.60582	11.2327	0.000803696	0.00425289
fOTU127	genotype	Fungi	Ascomycota	Sordariomycetes	unassigned	unassigned	unassigned	unassigned	-1.43272	13.0205	11.058	0.000883073	0.00457756
fOTU494	genotype	Fungi	Basidiomycota	Microbotryomycetes	Sporidiobolales	Sporidiobolaceae	Sporobolomyces	Sporobolomyces_roseus_SH194973.07FU	2.14029	10.3945	10.9506	0.000935749	0.00475361
fOTU87	genotype	Fungi	Ascomycota	Sordariomycetes	Sordariales	Lasiosphaeriaceae	Podospora	unassigned	-1.4993	10.0758	10.419	0.00124725	0.00618879
fOTU958	genotype	Fungi	Basidiomycota	Tremellomycetes	Tremellales	Bulleribasidiaceae	Vishniacozyma	Vishniacozyma_victoriae_SH181628.07FU	1.92625	9.28061	10.39	0.001267	0.00618879
fOTU325	genotype	Fungi	Mortierellomycota	Mortierellomycetes	Mortierellales	Mortierellaceae	Mortierella	unassigned	1.15302	11.777	10.1029	0.00148039	0.00709469
fOTU191	genotype	Fungi	unassigned	unassigned	unassigned	unassigned	unassigned	unassigned	-2.10941	9.24529	10.0678	0.00150882	0.00709702
fOTU705	genotype	Fungi	Mortierellomycota	Mortierellomycetes	Mortierellales	Mortierellaceae	Mortierella	unassigned	1.95157	9.38241	10.0329	0.00153768	0.00710127
fOTU638	genotype	Fungi	Ascomycota	Sordariomycetes	Hypocreales	unassigned	unassigned	unassigned	-2.12204	9.80999	9.96823	0.00159265	0.0071538
fOTU490	genotype	Fungi	unassigned	unassigned	unassigned	unassigned	unassigned	unassigned	3.41527	9.99629	9.95357	0.00160538	0.0071538
fOTU272	genotype	Fungi	Basidiomycota	Tremellomycetes	Holtermanniales	unassigned	unassigned	unassigned	1.61017	11.8104	9.82123	0.00172509	0.00752805
fOTU46	genotype	Fungi	Ascomycota	Sordariomycetes	Hypocreales	Nectriaceae	unassigned	unassigned	0.7756	12.6456	9.78218	0.00176211	0.00752805
fOTU726	genotype	Fungi	unassigned	unassigned	unassigned	unassigned	unassigned	unassigned	-2.63315	9.11861	9.76539	0.00177828	0.00752805
fOTU241	genotype	Fungi	unassigned	unassigned	unassigned	unassigned	unassigned	unassigned	-1.52309	9.26777	9.48703	0.0020693	0.00861642
fOTU1	genotype	Fungi	Ascomycota	Dothideomycetes	Pleosporales	unassigned	unassigned	unassigned	-0.73209	14.6305	9.38491	0.00218779	0.00896288
fOTU977	genotype	Fungi	Chytridiomycota	unassigned	unassigned	unassigned	unassigned	unassigned	-1.81742	9.25562	9.24018	0.00236762	0.00954565
fOTU702	genotype	Fungi	Basidiomycota	Tremellomycetes	Filobasidiales	Filobasidiaceae	Filobasidium	Filobasidium_chernovii_SH197624.07FU	1.72762	9.91055	9.20495	0.00241361	0.00957561
fOTU1591	genotype	Fungi	unassigned	unassigned	unassigned	unassigned	unassigned	unassigned	-3.90565	9.22568	9.17723	0.00245045	0.00957561
fOTU337	genotype	Fungi	Basidiomycota	Tremellomycetes	Cystofilobasidiales	Cystofilobasidiaceae	Cystofilobasidium	unassigned	1.58745	10.9484	9.06127	0.00261081	0.0100477
fOTU811	genotype	Fungi	Chytridiomycota	unassigned	unassigned	unassigned	unassigned	unassigned	-2.20237	10.0259	9.02733	0.00265973	0.0100832
fOTU120	genotype	Fungi	Ascomycota	Sordariomycetes	Hypocreales	Nectriaceae	Neonectria	unassigned	0.866209	12.989	8.90598	0.00284238	0.0106171
fOTU148	genotype	Fungi	Basidiomycota	Agaricomycetes	Agaricales	Psathyrellaceae	Coprinopsis	unassigned	-2.71493	9.31462	8.87682	0.00288814	0.0106317
fOTU115	genotype	Fungi	Ascomycota	Ascomycota_cls_Incertae_sedis	Ascomycota_ord_Incertae_sedis	Ascomycota inc. sed.	Tetracladium	Tetracladium_marchalianum_SH204312.07FU	0.610151	13.8819	8.77385	0.0030558	0.0110882
fOTU181	genotype	Fungi	Basidiomycota	Agaricomycetes	Cantharellales	Ceratobasidiaceae	unassigned	unassigned	-1.88464	9.29283	8.67229	0.00323085	0.0115582
fOTU1290	genotype	Fungi	unassigned	unassigned	unassigned	unassigned	unassigned	unassigned	-2.17198	9.16252	8.58948	0.00338111	0.0119278
fOTU480	genotype	Fungi	Basidiomycota	Tremellomycetes	Cystofilobasidiales	Mrakiaceae	Mrakia	Mrakia_frigida_SH202458.07FU	1.74293	10.1876	8.45059	0.00364926	0.0126974
fOTU182	genotype	Fungi	Ascomycota	Ascomycota_cls_Incertae_sedis	Ascomycota_ord_Incertae_sedis	Ascomycota inc. sed.	Tetracladium	Tetracladium_marchalianum_SH204312.07FU	0.679538	12.5844	8.40064	0.00375088	0.0128746
fOTU888	genotype	Fungi	unassigned	unassigned	unassigned	unassigned	unassigned	unassigned	-1.41102	9.39607	8.33503	0.00388878	0.0130216
fOTU414	genotype	Fungi	Ascomycota	Dothideomycetes	Pleosporales	unassigned	unassigned	unassigned	1.35038	10.2841	8.33156	0.00389622	0.0130216
fOTU92	genotype	Fungi	Basidiomycota	Tremellomycetes	unassigned	unassigned	unassigned	unassigned	1.09335	12.6152	8.24972	0.00407584	0.0132886
fOTU288	genotype	Fungi	Ascomycota	Sordariomycetes	Hypocreales	Nectriaceae	Ilyonectria	Ilyonectria_robusta_SH202970.07FU	1.25039	9.25498	8.24752	0.00408076	0.0132886
fOTU632	genotype	Fungi	Ascomycota	Sordariomycetes	Sordariales	unassigned	unassigned	unassigned	-2.10224	9.8409	7.82122	0.00516364	0.0166021
fOTU397	genotype	Fungi	Basidiomycota	Tremellomycetes	Filobasidiales	Piskurozymaceae	Solicoccozyma	Solicoccozyma_terricola_SH190017.07FU	1.29879	9.45589	7.67336	0.00560419	0.0177933
fOTU781	genotype	Fungi	unassigned	unassigned	unassigned	unassigned	unassigned	unassigned	-1.41463	10.154	7.59928	0.00583917	0.0183105
fOTU171	genotype	Fungi	Basidiomycota	Tremellomycetes	Trichosporonales	Trichosporonaceae	Apiotrichum	unassigned	1.26249	11.9939	7.54742	0.00600959	0.0185764
fOTU508	genotype	Fungi	Ascomycota	Sordariomycetes	Sordariales	Lasiosphaeriaceae	Cercophora	Cercophora_sulphurella_SH028046.07FU	1.27493	9.95123	7.52473	0.00608578	0.0185764
fOTU211	genotype	Fungi	Ascomycota	unassigned	unassigned	unassigned	unassigned	unassigned	0.683089	12.2023	7.50776	0.00614336	0.0185764
fOTU558	genotype	Fungi	Ascomycota	Sordariomycetes	Sordariales	Lasiosphaeriaceae	Cercophora	Cercophora_sulphurella_SH028046.07FU	0.917347	10.2626	7.44252	0.00637007	0.0190353
fOTU346	genotype	Fungi	unassigned	unassigned	unassigned	unassigned	unassigned	unassigned	-2.05138	9.0289	7.27327	0.00699883	0.020671
fOTU293	genotype	Fungi	Ascomycota	Sordariomycetes	Hypocreales	Hypocreales inc. sed.	Acremonium	Acremonium_rutilum_SH207064.07FU	-1.06581	10.9232	7.10318	0.00769472	0.022465
fOTU111	genotype	Fungi	Basidiomycota	Agaricomycetes	Agaricales	Psathyrellaceae	Coprinopsis	unassigned	-1.77736	9.80861	6.97758	0.00825371	0.0238232
fOTU280	genotype	Fungi	Ascomycota	Sordariomycetes	Chaetosphaeriales	Chaetosphaeriaceae	Chaetosphaeria	unassigned	-0.968495	10.7242	6.80309	0.00910003	0.0259709
fOTU1564	genotype	Fungi	Ascomycota	Leotiomycetes	unassigned	unassigned	unassigned	unassigned	1.70958	8.91974	6.68261	0.00973582	0.0274767
fOTU1267	genotype	Fungi	unassigned	unassigned	unassigned	unassigned	unassigned	unassigned	-2.22214	8.97478	6.52923	0.0106116	0.0296192
fOTU675	genotype	Fungi	Chytridiomycota	Spizellomycetes	Spizellomycetales	unassigned	unassigned	unassigned	-1.96034	9.17504	6.46173	0.0110222	0.0304309
fOTU880	genotype	Fungi	Ascomycota	Pezizomycetes	Pezizales	Pyronemataceae	Scutellinia	Scutellinia_scutellata_SH215678.07FU	-2.21224	8.81017	6.43988	0.0111586	0.0304763
fOTU179	genotype	Fungi	Basidiomycota	Agaricomycetes	Agaricales	Nidulariaceae	Cyathus	Cyathus_stercoreus_SH216747.07FU	-3.10782	11.0073	6.34392	0.0117785	0.0318269
fOTU678	genotype	Fungi	Ascomycota	Pezizomycetes	Pezizales	Pezizaceae	Peziza	unassigned	-1.54993	9.27098	6.28145	0.0122008	0.0326211
fOTU281	genotype	Fungi	Ascomycota	Pezizomycetes	Pezizales	Pyronemataceae	Pseudaleuria	unassigned	1.78413	10.1835	6.16573	0.0130249	0.0342472
fOTU367	genotype	Fungi	unassigned	unassigned	unassigned	unassigned	unassigned	unassigned	-1.10505	9.42471	6.14302	0.0131932	0.0342472
fOTU318	genotype	Fungi	Basidiomycota	Tremellomycetes	Tremellales	unassigned	unassigned	unassigned	-1.02771	9.98689	6.13075	0.013285	0.0342472
fOTU81	genotype	Fungi	Ascomycota	Sordariomycetes	unassigned	unassigned	unassigned	unassigned	-1.34489	9.16251	6.12235	0.0133483	0.0342472
fOTU239	genotype	Fungi	Basidiomycota	Agaricomycetes	Cantharellales	Ceratobasidiaceae	unassigned	unassigned	-1.71689	9.05786	6.10343	0.013492	0.0342697
fOTU1401	genotype	Fungi	Basidiomycota	Microbotryomycetes	unassigned	unassigned	unassigned	unassigned	1.49738	9.50932	5.96314	0.014608	0.0367157
fOTU48	genotype	Fungi	Ascomycota	Sordariomycetes	Hypocreales	Nectriaceae	Fusarium	unassigned	1.03027	9.81239	5.93127	0.0148745	0.0367157
fOTU43	genotype	Fungi	Ascomycota	Sordariomycetes	Hypocreales	Nectriaceae	Fusicolla	unassigned	0.465488	13.7736	5.9296	0.0148887	0.0367157
fOTU893	genotype	Fungi	unassigned	unassigned	unassigned	unassigned	unassigned	unassigned	-1.01006	10.2396	5.88847	0.0152403	0.0372215
fOTU438	genotype	Fungi	Ascomycota	Sordariomycetes	unassigned	unassigned	unassigned	unassigned	-1.27878	11.0906	5.82908	0.0157634	0.0381324
fOTU238	genotype	Fungi	Ascomycota	Sordariomycetes	Sordariales	Lasiosphaeriaceae	unassigned	unassigned	-1.3092	9.68952	5.79057	0.0161124	0.0384016
fOTU50	genotype	Fungi	Ascomycota	Sordariomycetes	Glomerellales	Plectosphaerellaceae	Verticillium	Verticillium_dahliae_SH466940.07FU	-0.591756	13.0747	5.78353	0.0161771	0.0384016
fOTU1321	genotype	Fungi	Ascomycota	Dothideomycetes	Pleosporales	unassigned	unassigned	unassigned	-1.3812	9.09188	5.5807	0.0181594	0.0427083
fOTU344	genotype	Fungi	unassigned	unassigned	unassigned	unassigned	unassigned	unassigned	-1.05649	9.49097	5.3938	0.0202084	0.0469645
fOTU91	genotype	Fungi	unassigned	unassigned	unassigned	unassigned	unassigned	unassigned	-0.779896	10.715	5.38256	0.020339	0.0469645
fOTU18	genotype	Fungi	Ascomycota	Sordariomycetes	Hypocreales	Nectriaceae	unassigned	unassigned	-1.05937	11.6256	5.29448	0.0213932	0.0489537

## Sheet: Root bacteria
	background_vs_genotype	kingdom	phylum	class	order	family	genus	species	logFC	logCPM	LR	PValue	FDR
bOTU707	background	Bacteria	Proteobacteria	Alphaproteobacteria	Rhizobiales	Hyphomicrobiaceae	Devosia	unassigned	1.58044	11.4804	49.9579	1.57082e-12	1.58967e-09
bOTU1411	background	Bacteria	Proteobacteria	Betaproteobacteria	Burkholderiales	Oxalobacteraceae	unassigned	unassigned	-2.27322	10.0362	43.5713	4.08797e-11	2.06851e-08
bOTU435	background	Bacteria	Actinobacteria	Actinobacteria	Micrococcales	Microbacteriaceae	Microbacterium	unassigned	1.44974	10.9928	35.8831	2.09516e-09	7.06767e-07
bOTU948	background	Bacteria	Proteobacteria	Gammaproteobacteria	Enterobacteriales	Enterobacteriaceae	unassigned	unassigned	-2.27566	10.814	34.6185	4.0108e-09	1.01473e-06
bOTU5339	background	Bacteria	Proteobacteria	Alphaproteobacteria	Rhizobiales	Rhizobiaceae	Shinella	unassigned	-1.82785	7.26634	33.4707	7.23439e-09	1.2861e-06
bOTU2746	background	Bacteria	Proteobacteria	Betaproteobacteria	Burkholderiales	Oxalobacteraceae	unassigned	unassigned	-2.42854	8.8035	33.3684	7.6251e-09	1.2861e-06
bOTU2744	background	Bacteria	Proteobacteria	Alphaproteobacteria	Rhizobiales	Rhizobiaceae	Rhizobium	unassigned	1.6283	8.82848	29.9361	4.46512e-08	6.45529e-06
bOTU7527	background	Bacteria	Firmicutes	Clostridia	Clostridiales	Lachnospiraceae	Anaerosporobacter	unassigned	-3.02597	7.0508	27.895	1.28079e-07	1.6202e-05
bOTU11839	background	Bacteria	Proteobacteria	Alphaproteobacteria	Sphingomonadales	Sphingomonadaceae	unassigned	unassigned	-2.68184	7.17251	26.7662	2.29622e-07	2.58197e-05
bOTU782	background	Bacteria	Proteobacteria	Betaproteobacteria	Burkholderiales	Oxalobacteraceae	unassigned	unassigned	-1.81999	10.0879	26.5205	2.60758e-07	2.63887e-05
bOTU9849	background	Bacteria	Firmicutes	Bacilli	Bacillales	Paenibacillaceae	Paenibacillus	unassigned	1.43781	7.79487	25.7421	3.90227e-07	3.59009e-05
bOTU124	background	Bacteria	Chloroflexi	TK10	unassigned	unassigned	unassigned	unassigned	-1.79618	6.91558	24.4274	7.71644e-07	6.50753e-05
bOTU1627	background	Bacteria	Proteobacteria	Betaproteobacteria	Burkholderiales	Oxalobacteraceae	unassigned	unassigned	-1.62945	9.19769	23.5251	1.23295e-06	9.59802e-05
bOTU2247	background	Bacteria	Firmicutes	Clostridia	Clostridiales	Clostridiaceae	Clostridium_sensu_stricto_1	unassigned	-2.39528	9.19693	23.2372	1.43199e-06	0.000103513
bOTU3572	background	Bacteria	Proteobacteria	Gammaproteobacteria	Pseudomonadales	Pseudomonadaceae	Pseudomonas	unassigned	-1.79511	8.12815	21.5254	3.4918e-06	0.00023558
bOTU407	background	Bacteria	Proteobacteria	Alphaproteobacteria	Caulobacterales	Caulobacteraceae	Caulobacter	unassigned	-1.49253	8.88769	21.2403	4.05148e-06	0.000256256
bOTU1350	background	Bacteria	Firmicutes	Bacilli	Bacillales	Family_XII	Exiguobacterium	unassigned	1.28686	9.73867	20.5271	5.87925e-06	0.000337807
bOTU5023	background	Bacteria	Actinobacteria	Actinobacteria	Corynebacteriales	Mycobacteriaceae	Mycobacterium	unassigned	-1.68629	7.06418	20.4006	6.28111e-06	0.000337807
bOTU3127	background	Bacteria	Firmicutes	Bacilli	Bacillales	Family_XII	Exiguobacterium	unassigned	1.4137	8.69225	20.382	6.34223e-06	0.000337807
bOTU16372	background	Bacteria	Proteobacteria	Alphaproteobacteria	Rhodospirillales	unassigned	unassigned	unassigned	3.58547	6.68518	19.272	1.13356e-05	0.000560761
bOTU14828	background	Bacteria	Proteobacteria	Gammaproteobacteria	Aeromonadales	unassigned	unassigned	unassigned	-2.51543	7.22184	19.222	1.16364e-05	0.000560761
bOTU3056	background	Bacteria	Proteobacteria	unassigned	unassigned	unassigned	unassigned	unassigned	-1.63362	7.95853	19.0408	1.2795e-05	0.00058857
bOTU134	background	Bacteria	Actinobacteria	Thermoleophilia	Gaiellales	Gaiellaceae	Gaiella	unassigned	-1.14754	7.5452	18.3434	1.84455e-05	0.000811604
bOTU12	background	Bacteria	Proteobacteria	Betaproteobacteria	Burkholderiales	Oxalobacteraceae	Massilia	unassigned	-1.94291	6.85336	18.2126	1.97571e-05	0.000833093
bOTU192	background	Bacteria	Firmicutes	Bacilli	Bacillales	Paenibacillaceae	Paenibacillus	unassigned	0.803068	13.5442	17.2449	3.28577e-05	0.00133008
bOTU912	background	Bacteria	Actinobacteria	Actinobacteria	Propionibacteriales	Nocardioidaceae	Nocardioides	unassigned	-1.24981	7.09723	16.5032	4.85675e-05	0.0018904
bOTU5829	background	Bacteria	Firmicutes	Bacilli	Bacillales	Paenibacillaceae	Paenibacillus	unassigned	1.95976	7.09683	16.0314	6.23022e-05	0.00233518
bOTU3576	background	Bacteria	Proteobacteria	Alphaproteobacteria	Sphingomonadales	Sphingomonadaceae	Sphingobium	unassigned	-2.34281	7.10936	15.8685	6.78983e-05	0.00245404
bOTU5182	background	Bacteria	Firmicutes	Bacilli	Bacillales	Paenibacillaceae	Paenibacillus	unassigned	-1.35337	8.1709	15.7756	7.13159e-05	0.00248868
bOTU1404	background	Bacteria	Bacteroidetes	Sphingobacteriia	Sphingobacteriales	Sphingobacteriaceae	Sphingobacterium	unassigned	1.59254	10.0539	15.6676	7.55067e-05	0.00254709
bOTU4585	background	Bacteria	Firmicutes	Clostridia	Clostridiales	Clostridiaceae	Clostridium_sensu_stricto_1	unassigned	-1.92975	8.38464	15.5134	8.19216e-05	0.00267434
bOTU2055	background	Bacteria	Bacteroidetes	Flavobacteriia	Flavobacteriales	Flavobacteriaceae	Flavobacterium	unassigned	-2.42166	7.01969	15.3439	8.96101e-05	0.00283392
bOTU8240	background	Bacteria	Firmicutes	Bacilli	Bacillales	Paenibacillaceae	Paenibacillus	unassigned	1.46544	7.35152	15.2334	9.50082e-05	0.00291358
bOTU141	background	Bacteria	Actinobacteria	Actinobacteria	Micrococcales	Intrasporangiaceae	unassigned	unassigned	-0.93869	8.04895	14.9939	0.000107859	0.0032104
bOTU3897	background	Bacteria	Firmicutes	Clostridia	Clostridiales	Clostridiaceae	Clostridium_sensu_stricto_1	unassigned	-2.26816	7.33359	14.931	0.000111516	0.00322441
bOTU4904	background	Bacteria	Bacteroidetes	Flavobacteriia	Flavobacteriales	Flavobacteriaceae	Flavobacterium	unassigned	-1.60192	6.90248	14.2017	0.00016422	0.00461642
bOTU5841	background	Bacteria	Bacteroidetes	Sphingobacteriia	Sphingobacteriales	Chitinophagaceae	Chitinophaga	unassigned	2.31755	7.02002	13.9639	0.000186358	0.00503082
bOTU4413	background	Bacteria	Firmicutes	Bacilli	Bacillales	Paenibacillaceae	Paenibacillus	unassigned	1.40073	7.73082	13.912	0.000191573	0.00503082
bOTU10992	background	Bacteria	Firmicutes	Bacilli	Bacillales	Paenibacillaceae	Paenibacillus	unassigned	2.05186	6.78596	13.8583	0.000197125	0.00503082
bOTU6352	background	Bacteria	Firmicutes	Bacilli	Bacillales	Paenibacillaceae	Paenibacillus	unassigned	1.56693	7.0212	13.842	0.000198847	0.00503082
bOTU2315	background	Bacteria	Proteobacteria	Alphaproteobacteria	Sphingomonadales	Sphingomonadaceae	Sphingobium	unassigned	-1.58139	8.47621	13.6575	0.000219364	0.00541455
bOTU1671	background	Bacteria	Proteobacteria	Gammaproteobacteria	Enterobacteriales	Enterobacteriaceae	Enterobacter	unassigned	-1.52593	7.39783	13.3717	0.000255449	0.00615509
bOTU3384	background	Bacteria	Proteobacteria	Betaproteobacteria	Burkholderiales	Oxalobacteraceae	unassigned	unassigned	-1.59695	7.5008	13.2964	0.000265915	0.00619283
bOTU145	background	Bacteria	Bacteroidetes	Cytophagia	Cytophagales	Cytophagaceae	unassigned	unassigned	-1.63618	6.76677	13.273	0.000269253	0.00619283
bOTU695	background	Bacteria	Firmicutes	Bacilli	Bacillales	Paenibacillaceae	Paenibacillus	unassigned	0.765258	12.0034	13.164	0.000285372	0.00641771
bOTU679	background	Bacteria	Bacteroidetes	Flavobacteriia	Flavobacteriales	Flavobacteriaceae	Flavobacterium	unassigned	-1.39789	7.91182	12.9966	0.000312061	0.00686535
bOTU8084	background	Bacteria	Proteobacteria	Betaproteobacteria	Burkholderiales	Alcaligenaceae	Verticia	unassigned	2.34734	6.77131	12.9516	0.000319651	0.00688271
bOTU686	background	Bacteria	Proteobacteria	Gammaproteobacteria	Pseudomonadales	Pseudomonadaceae	unassigned	unassigned	-1.58672	10.9063	12.7714	0.000351966	0.00742061
bOTU12076	background	Bacteria	Proteobacteria	Alphaproteobacteria	Sphingomonadales	Sphingomonadaceae	Sphingobium	unassigned	1.87808	6.76388	12.7291	0.00036001	0.00743531
bOTU4958	background	Bacteria	Actinobacteria	Actinobacteria	Micrococcales	Micrococcaceae	Pseudarthrobacter	unassigned	1.40188	7.32502	12.5177	0.000403122	0.00815919
bOTU1599	background	Bacteria	Proteobacteria	Alphaproteobacteria	Rhizobiales	Hyphomicrobiaceae	Devosia	unassigned	1.09515	9.76889	12.4283	0.00042288	0.00833883
bOTU6	background	Bacteria	Proteobacteria	Alphaproteobacteria	Rhizobiales	Rhizobiaceae	Rhizobium	unassigned	0.606851	14.0433	12.4037	0.000428478	0.00833883
bOTU6563	background	Bacteria	Proteobacteria	Alphaproteobacteria	Caulobacterales	Caulobacteraceae	Caulobacter	unassigned	-1.92022	6.58831	12.3441	0.000442383	0.00844701
bOTU2874	background	Bacteria	Proteobacteria	Alphaproteobacteria	Sphingomonadales	Sphingomonadaceae	Sphingobium	unassigned	1.05893	7.94436	12.2829	0.000457128	0.00851655
bOTU528	background	Bacteria	Proteobacteria	Betaproteobacteria	Burkholderiales	Comamonadaceae	unassigned	unassigned	-1.72434	7.527	12.2597	0.000462856	0.00851655
bOTU6023	background	Bacteria	Bacteroidetes	Flavobacteriia	Flavobacteriales	Flavobacteriaceae	Chryseobacterium	unassigned	-2.37278	6.45944	11.8695	0.000570601	0.0103116
bOTU505	background	Bacteria	Actinobacteria	Thermoleophilia	Gaiellales	uncultured	unassigned	unassigned	-1.26269	7.02152	11.7124	0.000620834	0.0109984
bOTU8469	background	Bacteria	Firmicutes	Bacilli	Bacillales	Paenibacillaceae	Paenibacillus	unassigned	1.54054	7.23408	11.6346	0.00064738	0.0109984
bOTU814	background	Bacteria	Bacteroidetes	Flavobacteriia	Flavobacteriales	Flavobacteriaceae	Flavobacterium	unassigned	-1.04191	7.24873	11.6031	0.000658405	0.0109984
bOTU1130	background	Bacteria	Actinobacteria	Actinobacteria	Propionibacteriales	Nocardioidaceae	Nocardioides	unassigned	-1.00147	7.50152	11.5767	0.000667831	0.0109984
bOTU7067	background	Bacteria	Actinobacteria	Actinobacteria	Micrococcales	Microbacteriaceae	Plantibacter	unassigned	1.20179	7.71749	11.5756	0.000668245	0.0109984
bOTU1523	background	Bacteria	Firmicutes	Bacilli	Bacillales	Paenibacillaceae	Paenibacillus	unassigned	1.07092	10.1585	11.5601	0.000673816	0.0109984
bOTU4867	background	Bacteria	Proteobacteria	Alphaproteobacteria	Rhizobiales	Rhizobiaceae	Rhizobium	unassigned	-1.2848	8.42483	11.4824	0.000702576	0.0112404
bOTU1762	background	Bacteria	Proteobacteria	Betaproteobacteria	Burkholderiales	Oxalobacteraceae	Massilia	unassigned	-1.075	7.63092	11.4606	0.000710858	0.0112404
bOTU4189	background	Bacteria	Proteobacteria	Gammaproteobacteria	Pseudomonadales	Pseudomonadaceae	Pseudomonas	unassigned	-1.62872	7.24266	11.3959	0.000736045	0.0114597
bOTU152	background	Bacteria	Actinobacteria	Actinobacteria	Micrococcales	Microbacteriaceae	Agromyces	unassigned	-0.63564	10.6024	11.2854	0.000781207	0.0119785
bOTU690	background	Bacteria	Bacteroidetes	Flavobacteriia	Flavobacteriales	Flavobacteriaceae	Flavobacterium	unassigned	-1.05216	9.49375	11.1653	0.000833436	0.0125886
bOTU5722	background	Bacteria	Actinobacteria	Actinobacteria	Micrococcales	Intrasporangiaceae	uncultured	unassigned	-1.15722	6.9257	11.0868	0.000869436	0.0129393
bOTU2140	background	Bacteria	Bacteroidetes	Flavobacteriia	Flavobacteriales	Flavobacteriaceae	Flavobacterium	unassigned	-1.27573	8.01123	11.0553	0.000884329	0.0129702
bOTU8175	background	Bacteria	Firmicutes	Bacilli	Bacillales	Paenibacillaceae	Paenibacillus	unassigned	1.71457	6.9091	10.9963	0.000912927	0.0131983
bOTU4079	background	Bacteria	Firmicutes	Clostridia	Clostridiales	Clostridiaceae	Clostridium_sensu_stricto_8	unassigned	-1.65886	6.71345	10.9124	0.000955246	0.0136156
bOTU80	background	Bacteria	Proteobacteria	Gammaproteobacteria	Pseudomonadales	Pseudomonadaceae	Pseudomonas	unassigned	0.825648	13.5892	10.848	0.00098904	0.0137561
bOTU2025	background	Bacteria	Proteobacteria	Gammaproteobacteria	Enterobacteriales	Enterobacteriaceae	unassigned	unassigned	-1.50053	8.54165	10.8419	0.000992288	0.0137561
bOTU2303	background	Bacteria	Proteobacteria	Betaproteobacteria	Burkholderiales	Comamonadaceae	unassigned	unassigned	-1.44772	7.77374	10.7682	0.0010326	0.0140077
bOTU2464	background	Bacteria	Firmicutes	Bacilli	Bacillales	Paenibacillaceae	Paenibacillus	unassigned	1.00795	9.34043	10.7583	0.00103812	0.0140077
bOTU7446	background	Bacteria	Proteobacteria	Deltaproteobacteria	Bdellovibrionales	Bdellovibrionaceae	Bdellovibrio	unassigned	-1.83302	6.7644	10.7258	0.00105654	0.0140686
bOTU4120	background	Bacteria	Proteobacteria	Alphaproteobacteria	Sphingomonadales	Sphingomonadaceae	Novosphingobium	unassigned	-1.65844	6.89884	10.6101	0.00112469	0.0147816
bOTU788	background	Bacteria	Chloroflexi	TK10	unassigned	unassigned	unassigned	unassigned	-1.26	6.83669	10.5736	0.00114717	0.0148838
bOTU5146	background	Bacteria	Proteobacteria	Alphaproteobacteria	Sphingomonadales	Sphingomonadaceae	Sphingobium	unassigned	1.07716	7.44389	10.5318	0.00117336	0.0149582
bOTU3911	background	Bacteria	Firmicutes	Bacilli	Bacillales	Paenibacillaceae	Paenibacillus	unassigned	1.17016	8.64164	10.5175	0.00118247	0.0149582
bOTU8630	background	Bacteria	Proteobacteria	Alphaproteobacteria	Rhizobiales	Phyllobacteriaceae	unassigned	unassigned	1.27267	7.20511	10.4164	0.00124903	0.0154415
bOTU894	background	Bacteria	Bacteroidetes	Flavobacteriia	Flavobacteriales	Flavobacteriaceae	Flavobacterium	unassigned	-0.99829	9.00633	10.4022	0.00125868	0.0154415
bOTU621	background	Bacteria	Bacteroidetes	Flavobacteriia	Flavobacteriales	Flavobacteriaceae	Flavobacterium	unassigned	-1.07575	10.1013	10.3908	0.00126645	0.0154415
bOTU3027	background	Bacteria	Firmicutes	Bacilli	Bacillales	Paenibacillaceae	Paenibacillus	unassigned	1.04306	9.06045	10.3601	0.00128766	0.0155133
bOTU4902	background	Bacteria	Firmicutes	Bacilli	Bacillales	Paenibacillaceae	Paenibacillus	unassigned	1.09288	7.77795	10.2094	0.00139728	0.0166359
bOTU1262	background	Bacteria	Bacteroidetes	Flavobacteriia	Flavobacteriales	Flavobacteriaceae	Flavobacterium	unassigned	-1.24995	9.04078	10.1427	0.00144876	0.0169332
bOTU6190	background	Bacteria	Firmicutes	Bacilli	Bacillales	Paenibacillaceae	Paenibacillus	unassigned	-1.1807	7.97999	10.1338	0.00145572	0.0169332
bOTU1956	background	Bacteria	Bacteroidetes	Flavobacteriia	Flavobacteriales	Flavobacteriaceae	Flavobacterium	unassigned	-1.20851	8.50872	10.0151	0.00155266	0.0178556
bOTU16263	background	Bacteria	Proteobacteria	Alphaproteobacteria	Rhizobiales	unassigned	unassigned	unassigned	0.608892	10.1045	9.99024	0.00157372	0.0178945
bOTU2804	background	Bacteria	Chloroflexi	Chloroflexia	Chloroflexales	Roseiflexaceae	Roseiflexus	unassigned	-1.12738	7.60679	9.92629	0.00162935	0.0183211
bOTU6767	background	Bacteria	Firmicutes	Clostridia	Clostridiales	Clostridiaceae	Clostridium_sensu_stricto_1	unassigned	-1.4313	7.13157	9.74407	0.00179903	0.0200067
bOTU481	background	Bacteria	Actinobacteria	Actinobacteria	Propionibacteriales	Nocardioidaceae	Nocardioides	unassigned	-1.13548	7.26089	9.68303	0.00185977	0.0204575
bOTU5265	background	Bacteria	Actinobacteria	Actinobacteria	Micrococcales	unassigned	unassigned	unassigned	1.0309	7.36715	9.61667	0.00192819	0.020982
bOTU11211	background	Bacteria	Saccharibacteria	unassigned	unassigned	unassigned	unassigned	unassigned	2.29244	6.4293	9.57756	0.0019697	0.0212057
bOTU1643	background	Bacteria	Proteobacteria	Betaproteobacteria	Burkholderiales	Oxalobacteraceae	unassigned	unassigned	-0.961536	9.57784	9.52466	0.0020273	0.0215411
bOTU78	background	Bacteria	Chloroflexi	TK10	unassigned	unassigned	unassigned	unassigned	-0.870141	8.20754	9.51011	0.00204343	0.0215411
bOTU2741	background	Bacteria	Actinobacteria	Actinobacteria	Propionibacteriales	Nocardioidaceae	Nocardioides	unassigned	-1.357	6.61518	9.43902	0.00212417	0.0221614
bOTU654	background	Bacteria	Proteobacteria	Betaproteobacteria	Burkholderiales	Oxalobacteraceae	unassigned	unassigned	-1.08252	7.29714	9.38954	0.00218227	0.0223222
bOTU1812	background	Bacteria	Bacteroidetes	Flavobacteriia	Flavobacteriales	Flavobacteriaceae	Flavobacterium	unassigned	-1.03525	6.89111	9.38834	0.0021837	0.0223222
bOTU5340	background	Bacteria	Firmicutes	Bacilli	Bacillales	Paenibacillaceae	Paenibacillus	unassigned	-1.0725	8.23721	9.29651	0.00229591	0.0232346
bOTU3561	background	Bacteria	Bacteroidetes	Flavobacteriia	Flavobacteriales	Flavobacteriaceae	Flavobacterium	unassigned	-1.53556	8.07883	9.24461	0.0023619	0.0236658
bOTU2080	background	Bacteria	Actinobacteria	Actinobacteria	Micrococcales	Sanguibacteraceae	unassigned	unassigned	1.01703	9.39731	9.14231	0.00249765	0.0247806
bOTU4011	background	Bacteria	Proteobacteria	Alphaproteobacteria	Rhizobiales	Hyphomicrobiaceae	Devosia	unassigned	1.12905	8.1132	9.02563	0.00266221	0.0261568
bOTU865	background	Bacteria	Proteobacteria	Alphaproteobacteria	Rhizobiales	Phyllobacteriaceae	Phyllobacterium	unassigned	-1.20296	6.80071	8.9803	0.00272905	0.0264891
bOTU16556	background	Bacteria	Actinobacteria	Actinobacteria	Micrococcales	Microbacteriaceae	Microbacterium	unassigned	1.09451	6.9559	8.96741	0.00274838	0.0264891
bOTU4891	background	Bacteria	Firmicutes	Bacilli	Bacillales	Paenibacillaceae	Paenibacillus	unassigned	-1.06425	7.86366	8.92763	0.00280888	0.0266217
bOTU5754	background	Bacteria	Proteobacteria	Betaproteobacteria	Burkholderiales	Comamonadaceae	unassigned	unassigned	-1.50546	7.1418	8.92383	0.00281474	0.0266217
bOTU8679	background	Bacteria	Proteobacteria	Alphaproteobacteria	Rhizobiales	Rhizobiaceae	Rhizobium	unassigned	-1.38589	6.72703	8.90564	0.00284292	0.0266392
bOTU1881	background	Bacteria	Bacteroidetes	Flavobacteriia	Flavobacteriales	Flavobacteriaceae	Chryseobacterium	unassigned	-1.30947	8.45199	8.81254	0.00299168	0.0277759
bOTU11631	background	Bacteria	Planctomycetes	Planctomycetacia	Planctomycetales	Planctomycetaceae	unassigned	unassigned	-2.08313	6.39645	8.76501	0.00307064	0.0282499
bOTU4480	background	Bacteria	Proteobacteria	Alphaproteobacteria	Caulobacterales	Caulobacteraceae	Caulobacter	unassigned	1.33864	7.14663	8.70761	0.00316884	0.0288907
bOTU6022	background	Bacteria	Firmicutes	Bacilli	Bacillales	Paenibacillaceae	Paenibacillus	unassigned	1.55363	7.19414	8.60608	0.00335042	0.0302734
bOTU6703	background	Bacteria	Proteobacteria	Gammaproteobacteria	unassigned	unassigned	unassigned	unassigned	-1.0744	8.18129	8.50044	0.00355061	0.0317984
bOTU4170	background	Bacteria	Firmicutes	Bacilli	Bacillales	Family_XII	Exiguobacterium	unassigned	1.08934	7.64684	8.43807	0.00367447	0.0326189
bOTU6399	background	Bacteria	Proteobacteria	Betaproteobacteria	Burkholderiales	Alcaligenaceae	unassigned	unassigned	1.50937	7.40286	8.19732	0.00419524	0.0369181
bOTU2990	background	Bacteria	Proteobacteria	Alphaproteobacteria	Sphingomonadales	Sphingomonadaceae	Sphingobium	unassigned	-1.39824	8.02691	8.02473	0.0046143	0.0402558
bOTU8450	background	Bacteria	Firmicutes	Bacilli	Bacillales	Paenibacillaceae	Paenibacillus	Paenibacillus_sp._E8	1.0704	7.40415	7.9045	0.00493121	0.0424146
bOTU7705	background	Bacteria	unassigned	unassigned	unassigned	unassigned	unassigned	unassigned	0.559827	9.72634	7.89923	0.00494557	0.0424146
bOTU5008	background	Bacteria	Proteobacteria	Betaproteobacteria	Burkholderiales	Comamonadaceae	unassigned	unassigned	1.39975	7.44329	7.8293	0.0051406	0.043102
bOTU3230	background	Bacteria	Proteobacteria	Alphaproteobacteria	Rhizobiales	Rhizobiaceae	Rhizobium	unassigned	0.973024	8.19896	7.82806	0.00514412	0.043102
bOTU303	background	Bacteria	Chloroflexi	Chloroflexia	Chloroflexales	Oscillochloridaceae	Oscillochloris	unassigned	-0.93868	7.92519	7.82477	0.0051535	0.043102
bOTU7999	background	Bacteria	Bacteroidetes	Flavobacteriia	Flavobacteriales	Flavobacteriaceae	Flavobacterium	unassigned	-1.3442	6.80514	7.74916	0.00537376	0.0445758
bOTU276	background	Bacteria	Bacteroidetes	Flavobacteriia	Flavobacteriales	Flavobacteriaceae	Flavobacterium	unassigned	-0.859015	10.5838	7.68193	0.00557765	0.0458909
bOTU183	background	Bacteria	Proteobacteria	Alphaproteobacteria	Sphingomonadales	Sphingomonadaceae	unassigned	unassigned	-0.971053	7.05133	7.59034	0.0058682	0.047411
bOTU11081	background	Bacteria	Firmicutes	Bacilli	Bacillales	Paenibacillaceae	Paenibacillus	unassigned	1.12985	7.42316	7.58564	0.00588351	0.047411
bOTU2834	background	Bacteria	Proteobacteria	Betaproteobacteria	Burkholderiales	Oxalobacteraceae	unassigned	unassigned	-0.964543	6.93038	7.57969	0.00590295	0.047411
bOTU15954	background	Bacteria	Firmicutes	Bacilli	Bacillales	Paenibacillaceae	Paenibacillus	unassigned	1.1946	6.97017	7.4916	0.00619875	0.0493948
bOTU1874	genotype	Bacteria	Proteobacteria	Gammaproteobacteria	Aeromonadales	Aeromonadaceae	Aeromonas	unassigned	-2.56448	8.78732	45.4232	1.58744e-11	1.60649e-08
bOTU1032	genotype	Bacteria	Proteobacteria	Gammaproteobacteria	Aeromonadales	Aeromonadaceae	Aeromonas	unassigned	-2.47454	10.1675	42.2271	8.12655e-11	4.11204e-08
bOTU2008	genotype	Bacteria	Firmicutes	Bacilli	Bacillales	Paenibacillaceae	Paenibacillus	unassigned	1.65102	9.88082	40.0949	2.41922e-10	8.16084e-08
bOTU238	genotype	Bacteria	Proteobacteria	Betaproteobacteria	Burkholderiales	Comamonadaceae	unassigned	unassigned	-1.51551	10.1772	37.3747	9.7479e-10	2.46622e-07
bOTU6308	genotype	Bacteria	Proteobacteria	Betaproteobacteria	unassigned	unassigned	unassigned	unassigned	-2.53396	7.22091	33.8721	5.88565e-09	1.08395e-06
bOTU1523	genotype	Bacteria	Firmicutes	Bacilli	Bacillales	Paenibacillaceae	Paenibacillus	unassigned	1.56598	10.1524	33.639	6.63494e-09	1.08395e-06
bOTU828	genotype	Bacteria	Proteobacteria	Betaproteobacteria	Burkholderiales	Comamonadaceae	unassigned	unassigned	-1.41834	10.3336	33.255	8.08328e-09	1.08395e-06
bOTU36	genotype	Bacteria	Proteobacteria	Gammaproteobacteria	Pseudomonadales	Pseudomonadaceae	Pseudomonas	unassigned	1.451	14.2476	33.1416	8.56879e-09	1.08395e-06
bOTU556	genotype	Bacteria	Proteobacteria	Betaproteobacteria	Burkholderiales	Comamonadaceae	unassigned	unassigned	-1.75174	8.68428	31.45	2.04641e-08	2.30107e-06
bOTU3102	genotype	Bacteria	Firmicutes	Bacilli	Bacillales	Paenibacillaceae	Paenibacillus	unassigned	1.55776	9.04032	29.7139	5.00752e-08	5.06762e-06
bOTU4529	genotype	Bacteria	Firmicutes	Bacilli	Bacillales	Paenibacillaceae	Paenibacillus	unassigned	1.60862	8.58468	28.3634	1.00547e-07	9.25029e-06
bOTU3880	genotype	Bacteria	Proteobacteria	Alphaproteobacteria	Sphingomonadales	Sphingomonadaceae	Sphingomonas	unassigned	2.08781	7.69935	27.5085	1.56402e-07	1.31899e-05
bOTU25	genotype	Bacteria	Proteobacteria	Betaproteobacteria	Burkholderiales	Oxalobacteraceae	unassigned	unassigned	-1.67849	7.79517	26.9794	2.0564e-07	1.60082e-05
bOTU3222	genotype	Bacteria	Proteobacteria	Alphaproteobacteria	Rhodobacterales	Rhodobacteraceae	Paracoccus	unassigned	-2.37281	8.03695	26.6958	2.38134e-07	1.72137e-05
bOTU4372	genotype	Bacteria	Proteobacteria	Alphaproteobacteria	Sphingomonadales	unassigned	unassigned	unassigned	2.1745	7.66496	26.0381	3.34738e-07	2.13276e-05
bOTU3111	genotype	Bacteria	Proteobacteria	Betaproteobacteria	Burkholderiales	Oxalobacteraceae	Massilia	unassigned	1.65044	8.41731	26.024	3.37196e-07	2.13276e-05
bOTU136	genotype	Bacteria	Proteobacteria	Betaproteobacteria	Burkholderiales	Oxalobacteraceae	unassigned	unassigned	-1.43782	9.04579	25.2881	4.93738e-07	2.93919e-05
bOTU13	genotype	Bacteria	Proteobacteria	Betaproteobacteria	Burkholderiales	Oxalobacteraceae	unassigned	unassigned	-1.46349	7.87019	25.168	5.25456e-07	2.95423e-05
bOTU3948	genotype	Bacteria	Firmicutes	Bacilli	Bacillales	Paenibacillaceae	Paenibacillus	unassigned	1.50998	8.74511	24.4197	7.74743e-07	4.09698e-05
bOTU3416	genotype	Bacteria	Firmicutes	Bacilli	Lactobacillales	Streptococcaceae	Lactococcus	unassigned	2.9987	7.90095	24.3092	8.20444e-07	4.09698e-05
bOTU2464	genotype	Bacteria	Firmicutes	Bacilli	Bacillales	Paenibacillaceae	Paenibacillus	unassigned	1.35401	9.37119	24.1991	8.68735e-07	4.09698e-05
bOTU5870	genotype	Bacteria	Proteobacteria	Gammaproteobacteria	Pseudomonadales	Pseudomonadaceae	Pseudomonas	unassigned	1.92364	7.55098	24.1511	8.90648e-07	4.09698e-05
bOTU189	genotype	Bacteria	Actinobacteria	Actinobacteria	Micromonosporales	Micromonosporaceae	Actinoplanes	unassigned	-1.62603	7.62995	23.6828	1.13594e-06	4.99815e-05
bOTU7110	genotype	Bacteria	Proteobacteria	Betaproteobacteria	Burkholderiales	Oxalobacteraceae	unassigned	unassigned	-2.90152	6.92356	23.3571	1.34549e-06	5.6735e-05
bOTU3	genotype	Bacteria	Proteobacteria	Betaproteobacteria	Burkholderiales	Comamonadaceae	unassigned	unassigned	-1.31797	9.80378	23.2226	1.44292e-06	5.84093e-05
bOTU1447	genotype	Bacteria	Firmicutes	Bacilli	Bacillales	Paenibacillaceae	Paenibacillus	unassigned	1.225	10.4074	22.2317	2.41651e-06	9.4058e-05
bOTU145	genotype	Bacteria	Bacteroidetes	Cytophagia	Cytophagales	Cytophagaceae	unassigned	unassigned	-2.58471	6.71854	22.0748	2.62232e-06	9.54175e-05
bOTU6354	genotype	Bacteria	Firmicutes	Bacilli	Bacillales	Paenibacillaceae	Paenibacillus	unassigned	1.5608	8.03582	22.0619	2.64001e-06	9.54175e-05
bOTU22	genotype	Bacteria	Actinobacteria	Actinobacteria	Streptomycetales	Streptomycetaceae	Streptomyces	unassigned	-1.26223	9.71324	20.886	4.87446e-06	0.000170102
bOTU218	genotype	Bacteria	Proteobacteria	Gammaproteobacteria	Xanthomonadales	Xanthomonadales_Incertae_Sedis	Steroidobacter	unassigned	-1.33153	8.06653	20.6194	5.60257e-06	0.000188993
bOTU11000	genotype	Bacteria	Actinobacteria	Actinobacteria	Propionibacteriales	Nocardioidaceae	Aeromicrobium	unassigned	-2.53888	6.82013	20.3605	6.41401e-06	0.000209386
bOTU9844	genotype	Bacteria	Firmicutes	Bacilli	Bacillales	Paenibacillaceae	Paenibacillus	unassigned	1.07479	8.74943	20.2584	6.76574e-06	0.000213966
bOTU138	genotype	Bacteria	Actinobacteria	Actinobacteria	Propionibacteriales	Nocardioidaceae	Nocardioides	unassigned	-1.49045	7.48686	19.6269	9.41321e-06	0.000288672
bOTU58	genotype	Bacteria	Proteobacteria	Betaproteobacteria	Burkholderiales	Comamonadaceae	unassigned	unassigned	-1.03868	11.0843	19.2136	1.16879e-05	0.000347886
bOTU14815	genotype	Bacteria	Proteobacteria	Alphaproteobacteria	Rhizobiales	Rhizobiaceae	unassigned	unassigned	2.65448	6.7934	19.0954	1.24341e-05	0.000359524
bOTU3405	genotype	Bacteria	Proteobacteria	Alphaproteobacteria	Rhizobiales	Rhizobiaceae	Rhizobium	unassigned	1.6898	7.72985	18.9296	1.35632e-05	0.000381275
bOTU3911	genotype	Bacteria	Firmicutes	Bacilli	Bacillales	Paenibacillaceae	Paenibacillus	unassigned	1.4139	8.6316	18.6543	1.56695e-05	0.000428581
bOTU330	genotype	Bacteria	Proteobacteria	Alphaproteobacteria	Rhizobiales	Bradyrhizobiaceae	Bradyrhizobium	unassigned	-1.4084	7.67176	18.3736	1.81557e-05	0.000470189
bOTU6540	genotype	Bacteria	Proteobacteria	Betaproteobacteria	Burkholderiales	Oxalobacteraceae	unassigned	unassigned	-2.17353	7.22284	18.3332	1.85442e-05	0.000470189
bOTU139	genotype	Bacteria	Proteobacteria	Alphaproteobacteria	Rhizobiales	Bradyrhizobiaceae	Bradyrhizobium	unassigned	-1.07639	9.19867	18.3265	1.86102e-05	0.000470189
bOTU9500	genotype	Bacteria	Proteobacteria	Betaproteobacteria	Burkholderiales	Alcaligenaceae	Pigmentiphaga	unassigned	1.58729	7.13683	18.2821	1.90492e-05	0.000470189
bOTU432	genotype	Bacteria	Bacteroidetes	Flavobacteriia	Flavobacteriales	Flavobacteriaceae	Flavobacterium	unassigned	-1.4053	10.5327	17.8469	2.39405e-05	0.000576853
bOTU4666	genotype	Bacteria	Proteobacteria	Alphaproteobacteria	Caulobacterales	Caulobacteraceae	unassigned	unassigned	-2.37205	6.71035	17.7877	2.46971e-05	0.000581243
bOTU6499	genotype	Bacteria	Actinobacteria	Actinobacteria	Micrococcales	Microbacteriaceae	Rathayibacter	unassigned	1.81946	7.00471	17.7013	2.58449e-05	0.000594432
bOTU1337	genotype	Bacteria	Proteobacteria	Alphaproteobacteria	Rhizobiales	Hyphomicrobiaceae	Devosia	unassigned	-1.51343	7.31868	17.6579	2.64414e-05	0.000594637
bOTU816	genotype	Bacteria	Proteobacteria	Betaproteobacteria	Burkholderiales	Oxalobacteraceae	unassigned	unassigned	-1.54991	8.72883	17.3227	3.15404e-05	0.000693888
bOTU834	genotype	Bacteria	Proteobacteria	Gammaproteobacteria	Xanthomonadales	Xanthomonadales_Incertae_Sedis	Steroidobacter	unassigned	-2.27603	6.76672	17.2374	3.29886e-05	0.000710307
bOTU42	genotype	Bacteria	Proteobacteria	Betaproteobacteria	Burkholderiales	Comamonadaceae	unassigned	unassigned	-1.46365	7.49545	17.1915	3.3794e-05	0.000712489
bOTU276	genotype	Bacteria	Bacteroidetes	Flavobacteriia	Flavobacteriales	Flavobacteriaceae	Flavobacterium	unassigned	-1.3098	10.6471	17.0579	3.62571e-05	0.000748821
bOTU4902	genotype	Bacteria	Firmicutes	Bacilli	Bacillales	Paenibacillaceae	Paenibacillus	unassigned	1.29419	7.79354	16.9499	3.8379e-05	0.000776791
bOTU1375	genotype	Bacteria	Proteobacteria	Deltaproteobacteria	Bdellovibrionales	Bdellovibrionaceae	Bdellovibrio	unassigned	-1.79717	7.48151	16.68	4.42439e-05	0.00087249
bOTU506	genotype	Bacteria	Proteobacteria	Gammaproteobacteria	Cellvibrionales	Cellvibrionaceae	Cellvibrio	unassigned	-1.48785	8.36526	16.6244	4.55604e-05	0.00087249
bOTU3187	genotype	Bacteria	Proteobacteria	Deltaproteobacteria	Bdellovibrionales	Bdellovibrionaceae	Bdellovibrio	unassigned	-1.69792	8.10897	16.6189	4.56936e-05	0.00087249
bOTU6318	genotype	Bacteria	Firmicutes	Clostridia	Clostridiales	Clostridiaceae	Clostridium_sensu_stricto_1	unassigned	1.98967	7.20765	16.5459	4.74872e-05	0.000889945
bOTU80	genotype	Bacteria	Proteobacteria	Gammaproteobacteria	Pseudomonadales	Pseudomonadaceae	Pseudomonas	unassigned	0.952822	13.5983	16.4217	5.0702e-05	0.000932917
bOTU8084	genotype	Bacteria	Proteobacteria	Betaproteobacteria	Burkholderiales	Alcaligenaceae	Verticia	unassigned	2.40276	6.78739	16.2128	5.66115e-05	0.00102305
bOTU3897	genotype	Bacteria	Firmicutes	Clostridia	Clostridiales	Clostridiaceae	Clostridium_sensu_stricto_1	unassigned	2.63627	7.80323	16.0046	6.31904e-05	0.00112191
bOTU443	genotype	Bacteria	Proteobacteria	Alphaproteobacteria	Rhizobiales	Hyphomicrobiaceae	Devosia	unassigned	-1.03652	9.13503	15.767	7.16397e-05	0.00124999
bOTU83	genotype	Bacteria	Proteobacteria	Deltaproteobacteria	Bdellovibrionales	Bacteriovoracaceae	Peredibacter	unassigned	-1.87626	6.83503	15.5693	7.95352e-05	0.00135281
bOTU15242	genotype	Bacteria	Proteobacteria	Gammaproteobacteria	Enterobacteriales	Enterobacteriaceae	unassigned	unassigned	1.45711	10.4953	15.5534	8.02064e-05	0.00135281
bOTU4481	genotype	Bacteria	Proteobacteria	Alphaproteobacteria	Rhodospirillales	Rhodospirillaceae	Azospirillum	unassigned	2.4057	7.07246	15.5027	8.23863e-05	0.0013668
bOTU5008	genotype	Bacteria	Proteobacteria	Betaproteobacteria	Burkholderiales	Comamonadaceae	unassigned	unassigned	1.90115	7.60503	15.3829	8.77781e-05	0.00143276
bOTU313	genotype	Bacteria	Proteobacteria	Betaproteobacteria	Burkholderiales	Comamonadaceae	unassigned	unassigned	-1.28271	7.25022	15.2719	9.30928e-05	0.0014954
bOTU4366	genotype	Bacteria	Proteobacteria	Betaproteobacteria	Burkholderiales	Oxalobacteraceae	Massilia	unassigned	-1.87986	7.32465	15.136	0.000100035	0.00156805
bOTU6677	genotype	Bacteria	Proteobacteria	Betaproteobacteria	Burkholderiales	unassigned	unassigned	unassigned	1.38602	7.2492	15.0908	0.000102461	0.00156805
bOTU1304	genotype	Bacteria	Proteobacteria	Alphaproteobacteria	Caulobacterales	Caulobacteraceae	unassigned	unassigned	-1.77926	7.26241	15.0865	0.000102697	0.00156805
bOTU2804	genotype	Bacteria	Chloroflexi	Chloroflexia	Chloroflexales	Roseiflexaceae	Roseiflexus	unassigned	-1.46987	7.63898	15.0661	0.000103814	0.00156805
bOTU5922	genotype	Bacteria	Firmicutes	Bacilli	Bacillales	Paenibacillaceae	Paenibacillus	unassigned	1.41625	8.04059	14.8288	0.000117723	0.00174181
bOTU234	genotype	Bacteria	Proteobacteria	Alphaproteobacteria	Rhizobiales	Rhizobiaceae	Ensifer	unassigned	-0.924794	9.58942	14.8123	0.00011876	0.00174181
bOTU1820	genotype	Bacteria	Actinobacteria	Actinobacteria	Propionibacteriales	Nocardioidaceae	Nocardioides	unassigned	-1.26873	7.85012	14.5831	0.000134114	0.0019389
bOTU1022	genotype	Bacteria	Proteobacteria	Alphaproteobacteria	Sphingomonadales	Sphingomonadaceae	Sphingomonas	unassigned	-1.67757	8.2751	14.3898	0.000148603	0.00211724
bOTU2895	genotype	Bacteria	Proteobacteria	Deltaproteobacteria	Bdellovibrionales	Bdellovibrionaceae	Bdellovibrio	unassigned	-1.2317	8.84921	14.3643	0.000150634	0.00211724
bOTU7522	genotype	Bacteria	Proteobacteria	Gammaproteobacteria	unassigned	unassigned	unassigned	unassigned	-1.41929	7.98218	14.2044	0.000163991	0.0022482
bOTU373	genotype	Bacteria	Proteobacteria	Alphaproteobacteria	Rhizobiales	Hyphomicrobiaceae	Devosia	unassigned	-0.839235	9.31851	14.1906	0.00016519	0.0022482
bOTU2013	genotype	Bacteria	Proteobacteria	Betaproteobacteria	Burkholderiales	Comamonadaceae	unassigned	unassigned	-1.24295	7.94963	14.1745	0.000166615	0.0022482
bOTU2271	genotype	Bacteria	Proteobacteria	Gammaproteobacteria	Pseudomonadales	Pseudomonadaceae	Pseudomonas	unassigned	-1.53567	7.53644	14.0307	0.000179855	0.00239491
bOTU7797	genotype	Bacteria	Firmicutes	Bacilli	Bacillales	Paenibacillaceae	Paenibacillus	unassigned	1.36775	7.24335	13.9125	0.000191517	0.00251557
bOTU192	genotype	Bacteria	Firmicutes	Bacilli	Bacillales	Paenibacillaceae	Paenibacillus	unassigned	0.714027	13.5059	13.8667	0.000196248	0.00251557
bOTU948	genotype	Bacteria	Proteobacteria	Gammaproteobacteria	Enterobacteriales	Enterobacteriaceae	unassigned	unassigned	-1.70619	10.8417	13.8655	0.000196373	0.00251557
bOTU6995	genotype	Bacteria	Proteobacteria	Gammaproteobacteria	Aeromonadales	Aeromonadaceae	Aeromonas	unassigned	-1.10872	8.59847	13.8253	0.000200621	0.00253785
bOTU931	genotype	Bacteria	Proteobacteria	Gammaproteobacteria	Xanthomonadales	Xanthomonadaceae	Arenimonas	unassigned	-1.79487	6.6751	13.7017	0.000214263	0.00267697
bOTU4970	genotype	Bacteria	Proteobacteria	Betaproteobacteria	Burkholderiales	Oxalobacteraceae	Massilia	unassigned	1.33419	7.89837	13.6692	0.000217998	0.00269042
bOTU452	genotype	Bacteria	Proteobacteria	Betaproteobacteria	Burkholderiales	Comamonadaceae	unassigned	unassigned	-0.97297	9.47641	13.5277	0.000235064	0.00286609
bOTU337	genotype	Bacteria	Proteobacteria	Alphaproteobacteria	Sphingomonadales	Sphingomonadaceae	Sphingomonas	unassigned	-1.1452	8.49035	13.4871	0.000240204	0.00289389
bOTU856	genotype	Bacteria	Proteobacteria	Gammaproteobacteria	Aeromonadales	Aeromonadaceae	Aeromonas	Serratia_sp._CV56Nov	1.01963	12.9644	13.3956	0.000252214	0.00298125
bOTU32	genotype	Bacteria	Actinobacteria	Actinobacteria	Streptomycetales	Streptomycetaceae	Streptomyces	unassigned	-1.19347	8.1675	13.3872	0.000253347	0.00298125
bOTU227	genotype	Bacteria	Proteobacteria	Gammaproteobacteria	Xanthomonadales	Xanthomonadaceae	unassigned	unassigned	-1.06464	10.0189	13.3289	0.000261345	0.00304001
bOTU3798	genotype	Bacteria	Proteobacteria	Alphaproteobacteria	Rhizobiales	Rhizobiaceae	Rhizobium	unassigned	-1.32155	8.63013	13.1014	0.000295073	0.00339334
bOTU1503	genotype	Bacteria	Proteobacteria	Betaproteobacteria	Burkholderiales	Comamonadaceae	unassigned	unassigned	-1.54586	6.92407	12.7886	0.000348745	0.0039655
bOTU11113	genotype	Bacteria	Firmicutes	Bacilli	Bacillales	Paenibacillaceae	Paenibacillus	unassigned	1.40063	7.23817	12.7644	0.000353284	0.00397248
bOTU6893	genotype	Bacteria	Firmicutes	Bacilli	Bacillales	Paenibacillaceae	Paenibacillus	unassigned	1.1121	7.72487	12.7369	0.000358502	0.00398686
bOTU1414	genotype	Bacteria	Proteobacteria	Betaproteobacteria	Burkholderiales	Comamonadaceae	unassigned	unassigned	-1.18241	7.20495	12.6843	0.000368736	0.00405609
bOTU626	genotype	Bacteria	Firmicutes	Bacilli	Bacillales	Paenibacillaceae	Paenibacillus	unassigned	0.698571	11.8992	12.4909	0.000408929	0.00444985
bOTU4274	genotype	Bacteria	Actinobacteria	Actinobacteria	Micrococcales	Microbacteriaceae	Curtobacterium	unassigned	1.49355	7.89762	12.3347	0.000444616	0.00478671
bOTU12335	genotype	Bacteria	Proteobacteria	Betaproteobacteria	Burkholderiales	Alcaligenaceae	unassigned	unassigned	1.70992	6.68346	12.271	0.000460063	0.00490089
bOTU6424	genotype	Bacteria	Proteobacteria	Alphaproteobacteria	Sphingomonadales	Sphingomonadaceae	Sphingobium	unassigned	-1.57128	7.85896	12.1074	0.000502223	0.00529427
bOTU520	genotype	Bacteria	Proteobacteria	Gammaproteobacteria	unassigned	unassigned	unassigned	unassigned	1.39336	11.4519	11.755	0.000606803	0.00633077
bOTU60	genotype	Bacteria	Proteobacteria	Alphaproteobacteria	Rhizobiales	Rhizobiaceae	Rhizobium	unassigned	-0.776407	10.2058	11.7132	0.000620587	0.00640851
bOTU14	genotype	Bacteria	Proteobacteria	Alphaproteobacteria	Rhizobiales	Rhizobiaceae	Shinella	unassigned	-0.672175	10.7526	11.6613	0.000638147	0.00652328
bOTU2763	genotype	Bacteria	Actinobacteria	Actinobacteria	Corynebacteriales	Nocardiaceae	Rhodococcus	unassigned	1.20395	7.5707	11.6099	0.000656008	0.00661063
bOTU3069	genotype	Bacteria	Firmicutes	Clostridia	Clostridiales	Clostridiaceae	Clostridium_sensu_stricto_1	unassigned	2.01983	8.11134	11.5993	0.000659756	0.00661063
bOTU30	genotype	Bacteria	Proteobacteria	Gammaproteobacteria	Enterobacteriales	Enterobacteriaceae	unassigned	unassigned	1.00948	14.3063	11.547	0.000678571	0.00673249
bOTU8630	genotype	Bacteria	Proteobacteria	Alphaproteobacteria	Rhizobiales	Phyllobacteriaceae	unassigned	unassigned	-1.43442	7.19229	11.4701	0.000707244	0.00694884
bOTU1254	genotype	Bacteria	Proteobacteria	Betaproteobacteria	Burkholderiales	Oxalobacteraceae	unassigned	unassigned	1.29819	8.83749	11.3783	0.000743091	0.00723084
bOTU982	genotype	Bacteria	Bacteroidetes	Flavobacteriia	Flavobacteriales	Flavobacteriaceae	Flavobacterium	unassigned	-1.11589	7.97417	11.3024	0.000774079	0.00746065
bOTU3777	genotype	Bacteria	Proteobacteria	Gammaproteobacteria	Pseudomonadales	Moraxellaceae	uncultured	unassigned	-1.43978	7.01441	11.2384	0.000801211	0.0076493
bOTU1860	genotype	Bacteria	Proteobacteria	Betaproteobacteria	Methylophilales	Methylophilaceae	unassigned	unassigned	1.54371	8.79352	11.1901	0.000822331	0.00767041
bOTU8303	genotype	Bacteria	Firmicutes	Bacilli	Bacillales	Paenibacillaceae	Paenibacillus	unassigned	1.23579	7.3651	11.1869	0.000823755	0.00767041
bOTU435	genotype	Bacteria	Actinobacteria	Actinobacteria	Micrococcales	Microbacteriaceae	Microbacterium	unassigned	0.918376	10.9631	11.1815	0.00082616	0.00767041
bOTU821	genotype	Bacteria	Proteobacteria	Betaproteobacteria	Burkholderiales	Oxalobacteraceae	Massilia	unassigned	-1.18402	7.89845	11.0292	0.000896874	0.00825124
bOTU1280	genotype	Bacteria	Proteobacteria	Betaproteobacteria	Burkholderiales	Oxalobacteraceae	unassigned	unassigned	-1.3239	7.41199	10.9857	0.000918197	0.00836556
bOTU4678	genotype	Bacteria	Proteobacteria	Betaproteobacteria	Burkholderiales	Alcaligenaceae	Verticia	unassigned	1.92754	7.37219	10.9599	0.000931071	0.00836556
bOTU10573	genotype	Bacteria	Firmicutes	Bacilli	Bacillales	Paenibacillaceae	Paenibacillus	unassigned	1.34452	7.15078	10.9538	0.000934099	0.00836556
bOTU679	genotype	Bacteria	Bacteroidetes	Flavobacteriia	Flavobacteriales	Flavobacteriaceae	Flavobacterium	unassigned	1.35966	7.98336	10.9144	0.000954195	0.00847057
bOTU521	genotype	Bacteria	Bacteroidetes	Flavobacteriia	Flavobacteriales	Flavobacteriaceae	Chryseobacterium	unassigned	1.12992	10.4901	10.8683	0.000978264	0.00853261
bOTU268	genotype	Bacteria	Proteobacteria	Alphaproteobacteria	Sphingomonadales	Sphingomonadaceae	Sphingomonas	unassigned	-1.35702	8.67226	10.8599	0.000982709	0.00853261
bOTU3870	genotype	Bacteria	Proteobacteria	Gammaproteobacteria	Enterobacteriales	Enterobacteriaceae	unassigned	unassigned	1.50295	7.27866	10.8528	0.000986478	0.00853261
bOTU1224	genotype	Bacteria	Proteobacteria	Gammaproteobacteria	Enterobacteriales	Enterobacteriaceae	unassigned	unassigned	1.08861	8.97558	10.7673	0.00103311	0.00878404
bOTU3990	genotype	Bacteria	Proteobacteria	Betaproteobacteria	Burkholderiales	Oxalobacteraceae	unassigned	unassigned	1.60544	7.16913	10.7507	0.00104237	0.00878404
bOTU3940	genotype	Bacteria	Proteobacteria	Alphaproteobacteria	Sphingomonadales	Sphingomonadaceae	Sphingobium	unassigned	-1.22107	7.65542	10.7503	0.00104261	0.00878404
bOTU7812	genotype	Bacteria	Proteobacteria	Betaproteobacteria	Burkholderiales	Oxalobacteraceae	Massilia	unassigned	-1.54671	6.92243	10.7368	0.00105027	0.00878404
bOTU6034	genotype	Bacteria	Proteobacteria	Betaproteobacteria	Rhodocyclales	Rhodocyclaceae	Dechloromonas	unassigned	-2.43267	6.7056	10.6897	0.00107733	0.00891591
bOTU5409	genotype	Bacteria	Proteobacteria	Betaproteobacteria	Burkholderiales	Oxalobacteraceae	unassigned	unassigned	1.04729	8.20553	10.6789	0.00108365	0.00891591
bOTU24	genotype	Bacteria	Actinobacteria	Actinobacteria	Streptomycetales	Streptomycetaceae	Streptomyces	unassigned	-1.45582	6.94106	10.6347	0.00110986	0.00905786
bOTU719	genotype	Bacteria	Proteobacteria	Betaproteobacteria	Burkholderiales	Oxalobacteraceae	unassigned	unassigned	-1.27456	7.66508	10.5593	0.00115602	0.00935916
bOTU10466	genotype	Bacteria	Proteobacteria	Alphaproteobacteria	Rhizobiales	Rhizobiaceae	Rhizobium	unassigned	1.98773	6.60688	10.4981	0.00119499	0.00959785
bOTU29	genotype	Bacteria	Proteobacteria	Gammaproteobacteria	Enterobacteriales	Enterobacteriaceae	unassigned	unassigned	1.58129	14.9476	10.4404	0.00123289	0.00974268
bOTU886	genotype	Bacteria	Bacteroidetes	Flavobacteriia	Flavobacteriales	Flavobacteriaceae	Flavobacterium	unassigned	-0.970573	8.46025	10.4304	0.00123957	0.00974268
bOTU1147	genotype	Bacteria	Proteobacteria	Betaproteobacteria	Burkholderiales	Oxalobacteraceae	unassigned	unassigned	-1.03537	8.02551	10.4269	0.0012419	0.00974268
bOTU252	genotype	Bacteria	Proteobacteria	Gammaproteobacteria	Xanthomonadales	Xanthomonadales_Incertae_Sedis	Acidibacter	unassigned	-1.19808	7.03057	10.3418	0.00130052	0.0101241
bOTU3293	genotype	Bacteria	Proteobacteria	Alphaproteobacteria	Rhizobiales	Rhizobiaceae	Rhizobium	unassigned	-1.61713	6.79304	10.3056	0.00132629	0.0102459
bOTU706	genotype	Bacteria	Proteobacteria	Gammaproteobacteria	Xanthomonadales	Xanthomonadaceae	unassigned	unassigned	-1.12261	7.46662	10.2335	0.0013791	0.0105731
bOTU94	genotype	Bacteria	Proteobacteria	Alphaproteobacteria	Caulobacterales	Caulobacteraceae	Caulobacter	unassigned	-1.49662	7.78749	10.1262	0.0014618	0.0111229
bOTU1941	genotype	Bacteria	Proteobacteria	unassigned	unassigned	unassigned	unassigned	unassigned	-0.86337	9.04806	10.0154	0.00155233	0.0116877
bOTU1849	genotype	Bacteria	Proteobacteria	Alphaproteobacteria	Rhodospirillales	Rhodospirillaceae	Dongia	unassigned	-1.35208	6.84195	10.0074	0.00155914	0.0116877
bOTU4480	genotype	Bacteria	Proteobacteria	Alphaproteobacteria	Caulobacterales	Caulobacteraceae	Caulobacter	unassigned	-1.48302	7.20109	9.9361	0.00162068	0.0119789
bOTU1453	genotype	Bacteria	Proteobacteria	Betaproteobacteria	Burkholderiales	Comamonadaceae	unassigned	unassigned	-1.3398	7.26499	9.91697	0.00163762	0.0119789
bOTU4867	genotype	Bacteria	Proteobacteria	Alphaproteobacteria	Rhizobiales	Rhizobiaceae	Rhizobium	unassigned	-1.29427	8.32375	9.91038	0.00164349	0.0119789
bOTU4229	genotype	Bacteria	Proteobacteria	Alphaproteobacteria	Rhizobiales	Rhizobiaceae	Shinella	Shinella_sp._SR_5-03	-1.39714	7.14228	9.90833	0.00164532	0.0119789
bOTU1055	genotype	Bacteria	Bacteroidetes	Cytophagia	Cytophagales	Cytophagaceae	unassigned	unassigned	-1.36342	7.7214	9.8841	0.00166713	0.0120509
bOTU7518	genotype	Bacteria	Firmicutes	Bacilli	Bacillales	Paenibacillaceae	Paenibacillus	unassigned	1.45899	6.87664	9.81071	0.00173499	0.0123929
bOTU9879	genotype	Bacteria	Firmicutes	Clostridia	Clostridiales	Lachnospiraceae	unassigned	unassigned	1.4828	7.58025	9.80654	0.00173893	0.0123929
bOTU528	genotype	Bacteria	Proteobacteria	Betaproteobacteria	Burkholderiales	Comamonadaceae	unassigned	unassigned	-1.58568	7.42852	9.76087	0.00178266	0.0126145
bOTU695	genotype	Bacteria	Firmicutes	Bacilli	Bacillales	Paenibacillaceae	Paenibacillus	unassigned	0.654978	11.9548	9.74823	0.00179495	0.0126145
bOTU686	genotype	Bacteria	Proteobacteria	Gammaproteobacteria	Pseudomonadales	Pseudomonadaceae	unassigned	unassigned	1.30782	10.6836	9.59266	0.00195357	0.0136346
bOTU7804	genotype	Bacteria	Proteobacteria	Alphaproteobacteria	Sphingomonadales	unassigned	unassigned	unassigned	-1.36133	7.18874	9.56864	0.00197929	0.013692
bOTU469	genotype	Bacteria	Bacteroidetes	Flavobacteriia	Flavobacteriales	Flavobacteriaceae	Flavobacterium	unassigned	-1.004	11.1944	9.55978	0.00198886	0.013692
bOTU2986	genotype	Bacteria	Proteobacteria	Betaproteobacteria	Burkholderiales	Alcaligenaceae	Achromobacter	unassigned	-1.18562	8.12034	9.5375	0.00201315	0.0137656
bOTU702	genotype	Bacteria	Actinobacteria	Actinobacteria	Propionibacteriales	Propionibacteriaceae	unassigned	unassigned	1.12642	6.87968	9.47265	0.00208558	0.014156
bOTU11851	genotype	Bacteria	Proteobacteria	Gammaproteobacteria	unassigned	unassigned	unassigned	unassigned	0.77417	9.93003	9.46156	0.00209823	0.014156
bOTU636	genotype	Bacteria	Proteobacteria	Alphaproteobacteria	Rhizobiales	Hyphomicrobiaceae	Devosia	unassigned	-0.702612	8.79145	9.31415	0.00227391	0.0151865
bOTU6109	genotype	Bacteria	Proteobacteria	Alphaproteobacteria	Rhizobiales	Rhizobiaceae	Shinella	unassigned	-0.899965	7.51164	9.30846	0.00228098	0.0151865
bOTU1358	genotype	Bacteria	Proteobacteria	Alphaproteobacteria	Caulobacterales	Caulobacteraceae	Phenylobacterium	unassigned	-1.03592	7.42846	9.27803	0.00231919	0.01534
bOTU6399	genotype	Bacteria	Proteobacteria	Betaproteobacteria	Burkholderiales	Alcaligenaceae	unassigned	unassigned	1.47396	7.38058	9.22179	0.00239152	0.0157157
bOTU8850	genotype	Bacteria	Proteobacteria	Gammaproteobacteria	Enterobacteriales	Enterobacteriaceae	unassigned	unassigned	-2.09185	6.55092	9.2063	0.00241183	0.0157469
bOTU260	genotype	Bacteria	Bacteroidetes	Flavobacteriia	Flavobacteriales	Flavobacteriaceae	Flavobacterium	unassigned	-0.802776	9.95636	9.18605	0.00243867	0.0158201
bOTU3934	genotype	Bacteria	Proteobacteria	Betaproteobacteria	Burkholderiales	Oxalobacteraceae	Massilia	unassigned	1.01384	7.9561	9.16198	0.00247094	0.0159274
bOTU64	genotype	Bacteria	Actinobacteria	Actinobacteria	Streptomycetales	Streptomycetaceae	Streptomyces	unassigned	-1.14595	7.27768	9.14332	0.00249628	0.0159288
bOTU5754	genotype	Bacteria	Proteobacteria	Betaproteobacteria	Burkholderiales	Comamonadaceae	unassigned	unassigned	-1.6581	7.1662	9.13865	0.00250265	0.0159288
bOTU4951	genotype	Bacteria	Proteobacteria	Betaproteobacteria	Burkholderiales	Oxalobacteraceae	unassigned	unassigned	1.97326	6.61777	9.05097	0.00262556	0.0166066
bOTU176	genotype	Bacteria	Proteobacteria	Gammaproteobacteria	Pseudomonadales	Pseudomonadaceae	Pseudomonas	unassigned	0.804398	10.6004	9.00182	0.00269711	0.0169532
bOTU14491	genotype	Bacteria	Firmicutes	Clostridia	Clostridiales	Lachnospiraceae	unassigned	unassigned	1.72757	6.59985	8.84571	0.00293779	0.0183521
bOTU6248	genotype	Bacteria	Firmicutes	Bacilli	Bacillales	Paenibacillaceae	Paenibacillus	unassigned	1.14353	7.73983	8.79389	0.00302241	0.0186243
bOTU8794	genotype	Bacteria	Proteobacteria	Betaproteobacteria	Burkholderiales	Oxalobacteraceae	Massilia	unassigned	1.58252	6.43478	8.78564	0.00303611	0.0186243
bOTU1901	genotype	Bacteria	Actinobacteria	Actinobacteria	Streptosporangiales	Thermomonosporaceae	Actinocorallia	unassigned	-1.27252	6.84061	8.78536	0.00303658	0.0186243
bOTU19	genotype	Bacteria	Actinobacteria	Actinobacteria	Pseudonocardiales	Pseudonocardiaceae	unassigned	unassigned	-1.16934	7.32129	8.76825	0.00306519	0.0186866
bOTU2359	genotype	Bacteria	Proteobacteria	Alphaproteobacteria	Rhizobiales	Rhizobiaceae	Rhizobium	unassigned	-0.943098	9.40853	8.70295	0.00317695	0.019252
bOTU2023	genotype	Bacteria	Chloroflexi	TK10	unassigned	unassigned	unassigned	unassigned	-1.25966	6.92048	8.65877	0.00325491	0.0194931
bOTU3051	genotype	Bacteria	Proteobacteria	Gammaproteobacteria	Pseudomonadales	Pseudomonadaceae	Pseudomonas	unassigned	1.21494	7.75115	8.65857	0.00325527	0.0194931
bOTU59	genotype	Bacteria	Proteobacteria	Gammaproteobacteria	Pseudomonadales	Pseudomonadaceae	Pseudomonas	unassigned	-0.641648	12.2752	8.62887	0.00330877	0.0196969
bOTU491	genotype	Bacteria	Proteobacteria	Betaproteobacteria	Burkholderiales	Oxalobacteraceae	Massilia	unassigned	-1.22971	7.23762	8.59796	0.00336539	0.0199168
bOTU5682	genotype	Bacteria	Firmicutes	Bacilli	Bacillales	Paenibacillaceae	Paenibacillus	unassigned	1.04767	7.77578	8.5743	0.00340942	0.0200601
bOTU86	genotype	Bacteria	Firmicutes	Bacilli	Bacillales	Paenibacillaceae	Paenibacillus	unassigned	0.577357	14.0549	8.45588	0.00363864	0.021285
bOTU485	genotype	Bacteria	Proteobacteria	Alphaproteobacteria	Rhizobiales	Hyphomicrobiaceae	unassigned	unassigned	-0.836929	7.57012	8.42736	0.00369616	0.0214972
bOTU10903	genotype	Bacteria	Proteobacteria	Gammaproteobacteria	Enterobacteriales	Enterobacteriaceae	unassigned	unassigned	0.807367	10.984	8.39013	0.00377264	0.0218167
bOTU898	genotype	Bacteria	Proteobacteria	Gammaproteobacteria	Enterobacteriales	Enterobacteriaceae	Serratia	unassigned	1.13508	10.5372	8.35706	0.00384191	0.022091
bOTU1565	genotype	Bacteria	Proteobacteria	Alphaproteobacteria	Rhizobiales	Rhizobiaceae	Rhizobium	unassigned	-0.866123	9.56648	8.28285	0.00400212	0.0228822
bOTU198	genotype	Bacteria	Bacteroidetes	Flavobacteriia	Flavobacteriales	Flavobacteriaceae	Flavobacterium	unassigned	0.754916	7.84588	8.26267	0.00404685	0.023008
bOTU1892	genotype	Bacteria	Proteobacteria	Betaproteobacteria	Burkholderiales	Oxalobacteraceae	Massilia	unassigned	-1.22034	7.60536	8.24952	0.00407628	0.0230458
bOTU278	genotype	Bacteria	Proteobacteria	Betaproteobacteria	Burkholderiales	Comamonadaceae	unassigned	unassigned	-0.78702	10.682	8.21467	0.00415532	0.0233621
bOTU49	genotype	Bacteria	Proteobacteria	Betaproteobacteria	Burkholderiales	Comamonadaceae	unassigned	unassigned	-0.7868	11.1481	8.15389	0.00429688	0.0240246
bOTU123	genotype	Bacteria	Proteobacteria	Betaproteobacteria	Burkholderiales	Comamonadaceae	unassigned	unassigned	-1.03443	7.1472	8.10836	0.00440616	0.0245002
bOTU1163	genotype	Bacteria	Proteobacteria	Betaproteobacteria	Burkholderiales	Alcaligenaceae	Achromobacter	unassigned	-0.799863	9.59683	8.09043	0.00444995	0.0246085
bOTU554	genotype	Bacteria	Proteobacteria	Alphaproteobacteria	Rhizobiales	Rhizobiaceae	unassigned	unassigned	-0.586759	9.67626	8.04688	0.0045582	0.0250701
bOTU1455	genotype	Bacteria	Proteobacteria	Betaproteobacteria	Burkholderiales	Comamonadaceae	unassigned	unassigned	-1.44028	9.34252	7.99596	0.00468818	0.0256456
bOTU69	genotype	Bacteria	Proteobacteria	Gammaproteobacteria	Xanthomonadales	Xanthomonadaceae	Pseudoxanthomonas	unassigned	-0.792545	7.73743	7.91626	0.00489924	0.0265635
bOTU2387	genotype	Bacteria	Proteobacteria	Alphaproteobacteria	Rhizobiales	Hyphomicrobiaceae	Devosia	unassigned	-1.13762	7.44215	7.91285	0.00490848	0.0265635
bOTU204	genotype	Bacteria	Actinobacteria	Actinobacteria	Streptomycetales	Streptomycetaceae	Streptomyces	unassigned	-0.996631	7.3398	7.9008	0.00494129	0.0265988
bOTU329	genotype	Bacteria	Proteobacteria	Alphaproteobacteria	Rhizobiales	Rhizobiaceae	unassigned	unassigned	-0.659011	10.6068	7.88812	0.00497607	0.0266444
bOTU4078	genotype	Bacteria	Proteobacteria	Betaproteobacteria	Burkholderiales	Comamonadaceae	unassigned	unassigned	-0.991439	8.79703	7.87564	0.00501052	0.0266876
bOTU2784	genotype	Bacteria	Bacteroidetes	Flavobacteriia	Flavobacteriales	Flavobacteriaceae	Chryseobacterium	unassigned	1.4088	7.91906	7.85968	0.00505493	0.0267832
bOTU7855	genotype	Bacteria	Proteobacteria	Gammaproteobacteria	Pseudomonadales	Pseudomonadaceae	Pseudomonas	unassigned	1.29927	7.03225	7.82281	0.00515908	0.0271927
bOTU1600	genotype	Bacteria	Proteobacteria	Betaproteobacteria	Burkholderiales	Oxalobacteraceae	Massilia	unassigned	-0.808902	8.46449	7.78021	0.00528217	0.0276972
bOTU7446	genotype	Bacteria	Proteobacteria	Deltaproteobacteria	Bdellovibrionales	Bdellovibrionaceae	Bdellovibrio	unassigned	-1.79468	6.85927	7.74064	0.00539917	0.0281647
bOTU185	genotype	Bacteria	Proteobacteria	Betaproteobacteria	Burkholderiales	Comamonadaceae	unassigned	unassigned	-1.03616	6.98205	7.67152	0.00560991	0.029114
bOTU15396	genotype	Bacteria	unassigned	unassigned	unassigned	unassigned	unassigned	unassigned	0.652261	9.65079	7.62529	0.00575556	0.0297175
bOTU3712	genotype	Bacteria	Bacteroidetes	Flavobacteriia	Flavobacteriales	Flavobacteriaceae	unassigned	unassigned	1.55309	6.76853	7.61344	0.00579349	0.0297615
bOTU1102	genotype	Bacteria	Proteobacteria	Gammaproteobacteria	Enterobacteriales	Enterobacteriaceae	unassigned	unassigned	1.05304	7.30272	7.58684	0.00587959	0.0299493
bOTU2874	genotype	Bacteria	Proteobacteria	Alphaproteobacteria	Sphingomonadales	Sphingomonadaceae	Sphingobium	unassigned	-0.887849	7.96028	7.58389	0.00588923	0.0299493
bOTU7779	genotype	Bacteria	Proteobacteria	Alphaproteobacteria	Caulobacterales	unassigned	unassigned	unassigned	-1.3191	6.9525	7.56091	0.00596479	0.0301818
bOTU1496	genotype	Bacteria	Proteobacteria	Betaproteobacteria	Burkholderiales	Comamonadaceae	unassigned	unassigned	-1.33835	6.80695	7.53958	0.00603582	0.0303893
bOTU225	genotype	Bacteria	Proteobacteria	Betaproteobacteria	Burkholderiales	Comamonadaceae	Delftia	unassigned	-0.611764	12.2695	7.51217	0.00612835	0.0306867
bOTU3536	genotype	Bacteria	Firmicutes	Clostridia	Clostridiales	Lachnospiraceae	Lachnoclostridium	unassigned	1.16531	9.38591	7.5042	0.00615553	0.0306867
bOTU4079	genotype	Bacteria	Firmicutes	Clostridia	Clostridiales	Clostridiaceae	Clostridium_sensu_stricto_8	unassigned	-1.56725	6.63345	7.47608	0.00625242	0.0310169
bOTU181	genotype	Bacteria	Proteobacteria	Betaproteobacteria	Burkholderiales	Oxalobacteraceae	Massilia	unassigned	-1.49026	6.83106	7.45224	0.00633575	0.031277
bOTU681	genotype	Bacteria	Proteobacteria	Gammaproteobacteria	Enterobacteriales	Enterobacteriaceae	unassigned	unassigned	1.0795	10.9757	7.42747	0.00642358	0.0315566
bOTU99	genotype	Bacteria	Proteobacteria	Alphaproteobacteria	Sphingomonadales	Sphingomonadaceae	Sphingomonas	unassigned	-1.07013	7.4499	7.40138	0.0065174	0.0318629
bOTU7748	genotype	Bacteria	Proteobacteria	Betaproteobacteria	Burkholderiales	Oxalobacteraceae	unassigned	unassigned	-1.20097	6.86183	7.39183	0.00655208	0.0318784
bOTU10490	genotype	Bacteria	Proteobacteria	Betaproteobacteria	Burkholderiales	Oxalobacteraceae	unassigned	unassigned	1.04992	7.21573	7.37908	0.0065987	0.0319369
bOTU265	genotype	Bacteria	Actinobacteria	Actinobacteria	Micromonosporales	Micromonosporaceae	unassigned	unassigned	-0.754166	8.73784	7.37132	0.00662723	0.0319369
bOTU1978	genotype	Bacteria	Actinobacteria	Actinobacteria	Propionibacteriales	Nocardioidaceae	Nocardioides	unassigned	-1.06785	6.97948	7.34115	0.00673939	0.0322191
bOTU122	genotype	Bacteria	Bacteroidetes	Flavobacteriia	Flavobacteriales	Flavobacteriaceae	Flavobacterium	unassigned	-0.614075	11.51	7.33846	0.00674946	0.0322191
bOTU88	genotype	Bacteria	Proteobacteria	Betaproteobacteria	Burkholderiales	Oxalobacteraceae	unassigned	unassigned	0.611811	12.9765	7.25878	0.00705553	0.033522
bOTU7761	genotype	Bacteria	unassigned	unassigned	unassigned	unassigned	unassigned	unassigned	0.547237	12.0498	7.23363	0.00715503	0.0338359
bOTU79	genotype	Bacteria	Actinobacteria	Actinobacteria	Streptomycetales	Streptomycetaceae	Streptomyces	unassigned	-0.856471	7.9818	7.22431	0.00719228	0.0338539
bOTU61	genotype	Bacteria	Proteobacteria	Betaproteobacteria	Burkholderiales	Comamonadaceae	unassigned	unassigned	-0.637593	8.82375	7.11818	0.00763063	0.0357509
bOTU15923	genotype	Bacteria	Firmicutes	Clostridia	Clostridiales	Lachnospiraceae	Lachnoclostridium_5	unassigned	1.81342	6.48024	7.10544	0.00768503	0.0358399
bOTU7527	genotype	Bacteria	Firmicutes	Clostridia	Clostridiales	Lachnospiraceae	Anaerosporobacter	unassigned	-1.63974	6.69684	7.07054	0.00783614	0.036377
bOTU6401	genotype	Bacteria	Bacteroidetes	Flavobacteriia	Flavobacteriales	Flavobacteriaceae	unassigned	unassigned	-1.78013	6.42897	7.05641	0.0078982	0.0364307
bOTU4579	genotype	Bacteria	Actinobacteria	Actinobacteria	Micrococcales	Intrasporangiaceae	Phycicoccus	unassigned	-1.12987	6.74559	7.04544	0.00794674	0.0364307
bOTU12325	genotype	Bacteria	Firmicutes	Bacilli	Bacillales	Paenibacillaceae	Paenibacillus	unassigned	0.557243	10.7379	7.04342	0.00795571	0.0364307
bOTU5784	genotype	Bacteria	Proteobacteria	Betaproteobacteria	Burkholderiales	Oxalobacteraceae	unassigned	unassigned	1.30497	7.24949	7.01556	0.00808045	0.0368352
bOTU348	genotype	Bacteria	Proteobacteria	Betaproteobacteria	Burkholderiales	Comamonadaceae	Pseudorhodoferax	unassigned	0.644066	11.3499	6.98424	0.00822308	0.0370583
bOTU3616	genotype	Bacteria	Proteobacteria	Gammaproteobacteria	unassigned	unassigned	unassigned	unassigned	0.749042	9.77951	6.98097	0.0082381	0.0370583
bOTU2445	genotype	Bacteria	Proteobacteria	Betaproteobacteria	Burkholderiales	Comamonadaceae	unassigned	unassigned	-1.04188	7.0585	6.98072	0.00823924	0.0370583
bOTU1007	genotype	Bacteria	Bacteroidetes	Flavobacteriia	Flavobacteriales	Flavobacteriaceae	Flavobacterium	unassigned	-0.820525	7.9865	6.94519	0.00840448	0.0376342
bOTU4891	genotype	Bacteria	Firmicutes	Bacilli	Bacillales	Paenibacillaceae	Paenibacillus	unassigned	0.901921	7.76891	6.92302	0.00850933	0.0379359
bOTU16	genotype	Bacteria	Actinobacteria	Actinobacteria	Pseudonocardiales	Pseudonocardiaceae	Lentzea	unassigned	-0.939102	8.95246	6.91279	0.00855812	0.037986
bOTU3853	genotype	Bacteria	Proteobacteria	Alphaproteobacteria	Rhizobiales	Rhizobiaceae	Rhizobium	unassigned	-0.863386	8.26915	6.90266	0.00860674	0.038035
bOTU51	genotype	Bacteria	Proteobacteria	Alphaproteobacteria	Caulobacterales	Caulobacteraceae	Caulobacter	unassigned	-0.756767	8.93032	6.88604	0.00868717	0.0382236
bOTU8043	genotype	Bacteria	Proteobacteria	Alphaproteobacteria	Caulobacterales	Caulobacteraceae	unassigned	unassigned	-0.93393	7.07215	6.86436	0.0087932	0.0385226
bOTU2310	genotype	Bacteria	Actinobacteria	Actinobacteria	Propionibacteriales	Nocardioidaceae	Nocardioides	unassigned	-0.95753	7.22218	6.84715	0.00887828	0.038698
bOTU13762	genotype	Bacteria	Firmicutes	Bacilli	Bacillales	Paenibacillaceae	Paenibacillus	unassigned	1.27985	6.72024	6.84084	0.00890971	0.038698
bOTU2741	genotype	Bacteria	Actinobacteria	Actinobacteria	Propionibacteriales	Nocardioidaceae	Nocardioides	unassigned	-1.36264	6.66849	6.81565	0.00903622	0.0389835
bOTU126	genotype	Bacteria	Actinobacteria	Actinobacteria	Pseudonocardiales	Pseudonocardiaceae	Lentzea	unassigned	-1.0695	7.02662	6.81244	0.0090525	0.0389835
bOTU730	genotype	Bacteria	Bacteroidetes	Flavobacteriia	Flavobacteriales	Flavobacteriaceae	Flavobacterium	unassigned	-1.6272	7.06209	6.7921	0.00915621	0.0391862
bOTU1518	genotype	Bacteria	Firmicutes	Clostridia	Clostridiales	Lachnospiraceae	Lachnoclostridium_5	unassigned	1.06381	10.3168	6.78499	0.00919274	0.0391862
bOTU13744	genotype	Bacteria	Proteobacteria	Gammaproteobacteria	Pseudomonadales	Pseudomonadaceae	Pseudomonas	unassigned	0.998299	7.11326	6.78054	0.00921572	0.0391862
bOTU3190	genotype	Bacteria	Proteobacteria	Gammaproteobacteria	Enterobacteriales	Enterobacteriaceae	unassigned	unassigned	0.98677	8.68368	6.7162	0.0095541	0.040455
bOTU2303	genotype	Bacteria	Proteobacteria	Betaproteobacteria	Burkholderiales	Comamonadaceae	unassigned	unassigned	-1.24609	7.70694	6.70351	0.00962233	0.0405742
bOTU495	genotype	Bacteria	Firmicutes	Clostridia	Clostridiales	Lachnospiraceae	Lachnoclostridium_5	swine_fecal_bacterium_RF3G-Cel2	0.912179	11.8614	6.67448	0.00978032	0.0410692
bOTU802	genotype	Bacteria	Chloroflexi	Chloroflexia	Chloroflexales	Roseiflexaceae	Roseiflexus	unassigned	-0.905861	8.0679	6.65004	0.00991536	0.0414496
bOTU2864	genotype	Bacteria	Proteobacteria	Betaproteobacteria	Burkholderiales	Oxalobacteraceae	Massilia	unassigned	-0.727745	7.80078	6.64332	0.00995282	0.0414496
bOTU4998	genotype	Bacteria	Actinobacteria	Actinobacteria	Micrococcales	Cellulomonadaceae	Cellulomonas	unassigned	-1.09022	7.66508	6.60958	0.0101431	0.0420691
bOTU398	genotype	Bacteria	Bacteroidetes	Flavobacteriia	Flavobacteriales	Flavobacteriaceae	Chryseobacterium	unassigned	1.17341	8.57067	6.59756	0.0102119	0.0421813
bOTU1205	genotype	Bacteria	Proteobacteria	Alphaproteobacteria	Sphingomonadales	Sphingomonadaceae	Sphingomonas	unassigned	-0.941043	7.91116	6.57787	0.0103254	0.042477
bOTU1157	genotype	Bacteria	Firmicutes	Clostridia	Clostridiales	Clostridiaceae	Clostridium_sensu_stricto_1	unassigned	1.20419	9.33333	6.52574	0.0106324	0.0435627
bOTU261	genotype	Bacteria	Proteobacteria	Betaproteobacteria	Burkholderiales	Oxalobacteraceae	Massilia	unassigned	-1.01563	7.15216	6.42617	0.0112451	0.0458871
bOTU13141	genotype	Bacteria	Proteobacteria	Betaproteobacteria	Rhodocyclales	Rhodocyclaceae	Dechloromonas	unassigned	-2.53209	6.55097	6.3911	0.0114694	0.0466145
bOTU44	genotype	Bacteria	Actinobacteria	Actinobacteria	Pseudonocardiales	Pseudonocardiaceae	Lentzea	unassigned	-0.897777	9.12179	6.34475	0.0117729	0.0476567
bOTU3261	genotype	Bacteria	Bacteroidetes	Flavobacteriia	Flavobacteriales	Flavobacteriaceae	Flavobacterium	unassigned	1.04309	7.87913	6.32297	0.0119184	0.0480036
bOTU7999	genotype	Bacteria	Bacteroidetes	Flavobacteriia	Flavobacteriales	Flavobacteriaceae	Flavobacterium	unassigned	-1.31548	6.83825	6.3103	0.0120038	0.0480036
bOTU9	genotype	Bacteria	Proteobacteria	Betaproteobacteria	Burkholderiales	Comamonadaceae	unassigned	unassigned	-0.525137	9.16076	6.30452	0.0120431	0.0480036
bOTU3432	genotype	Bacteria	Saccharibacteria	unassigned	unassigned	unassigned	unassigned	unassigned	-1.49869	7.43742	6.30374	0.0120483	0.0480036
bOTU1703	genotype	Bacteria	Proteobacteria	Betaproteobacteria	Burkholderiales	Oxalobacteraceae	unassigned	unassigned	1.01626	8.62921	6.29172	0.0121303	0.0481408
bOTU3649	genotype	Bacteria	Proteobacteria	Betaproteobacteria	Burkholderiales	Comamonadaceae	unassigned	unassigned	-0.840661	7.31113	6.25201	0.0124052	0.0490394

## Sheet: Root Fungi
	background_vs_genotype	kingdom	phylum	class	order	family	genus	species	logFC	logCPM	LR	PValue	FDR
fOTU14	background	Fungi	Ascomycota	Eurotiomycetes	Chaetothyriales	Herpotrichiellaceae	Exophiala	unassigned	-2.45931	14.6473	54.7639	1.35912e-13	1.39989e-11
fOTU40	background	Fungi	Ascomycota	Sordariomycetes	Magnaporthales	Magnaporthaceae	Gaeumannomyces	Gaeumannomyces_radicicola_SH174130.07FU	-3.75099	8.83108	17.2425	3.28987e-05	0.00115928
fOTU19	background	Fungi	Ascomycota	Sordariomycetes	Xylariales	Microdochiaceae	Microdochium	unassigned	1.16825	16.4104	16.9185	3.90205e-05	0.00115928
fOTU942	background	Fungi	unassigned	unassigned	unassigned	unassigned	unassigned	unassigned	-2.36334	8.84378	16.647	4.50205e-05	0.00115928
fOTU438	background	Fungi	Ascomycota	Sordariomycetes	unassigned	unassigned	unassigned	unassigned	-1.8601	9.43691	14.7236	0.000124478	0.00256425
fOTU127	background	Fungi	Ascomycota	Sordariomycetes	unassigned	unassigned	unassigned	unassigned	-1.65101	10.8128	12.9058	0.000327564	0.00548034
fOTU3	background	Fungi	Ascomycota	Sordariomycetes	Myrmecridiales	Myrmecridiaceae	Myrmecridium	unassigned	1.3165	12.7733	12.6569	0.000374189	0.00548034
fOTU179	background	Fungi	Basidiomycota	Agaricomycetes	Agaricales	Nidulariaceae	Cyathus	Cyathus_stercoreus_SH216747.07FU	-3.56665	9.47292	12.4161	0.000425658	0.00548034
fOTU1375	background	Fungi	unassigned	unassigned	unassigned	unassigned	unassigned	unassigned	2.83452	8.63142	11.4607	0.000710819	0.00813493
fOTU802	background	Fungi	unassigned	unassigned	unassigned	unassigned	unassigned	unassigned	-2.1534	8.96905	10.4634	0.00121761	0.0118493
fOTU649	background	Fungi	Basidiomycota	Agaricomycetes	Agaricales	Psathyrellaceae	Coprinopsis	unassigned	3.16846	9.14564	10.3922	0.00126546	0.0118493
fOTU18	background	Fungi	Ascomycota	Sordariomycetes	Hypocreales	Nectriaceae	unassigned	unassigned	-1.51824	13.9957	10.0851	0.00149471	0.0128296
fOTU46	background	Fungi	Ascomycota	Sordariomycetes	Hypocreales	Nectriaceae	unassigned	unassigned	0.716429	13.546	9.07974	0.00258456	0.0204777
fOTU550	background	Fungi	Ascomycota	Dothideomycetes	Pleosporales	Didymellaceae	unassigned	unassigned	1.66794	9.53719	8.50865	0.00353462	0.0243394
fOTU12	background	Fungi	Ascomycota	Sordariomycetes	Glomerellales	Plectosphaerellaceae	Plectosphaerella	unassigned	0.799581	15.4817	8.50353	0.00354458	0.0243394
fOTU424	background	Fungi	Ascomycota	Dothideomycetes	Pleosporales	Didymellaceae	unassigned	unassigned	-1.82348	8.67704	8.22863	0.00412346	0.0265448
fOTU35	background	Fungi	Ascomycota	Dothideomycetes	Pleosporales	Pleosporaceae	Alternaria	unassigned	-1.20829	11.5995	8.03461	0.00458918	0.027805
fOTU47	background	Fungi	Ascomycota	Sordariomycetes	Hypocreales	Nectriaceae	Cylindrocarpon	unassigned	-0.772796	11.8524	7.48386	0.00622543	0.0356233
fOTU124	background	Fungi	Ascomycota	Saccharomycetes	Saccharomycetales	Saccharomycetales inc. sed.	Candida	Candida_sake_SH175136.07FU	1.54089	9.83861	6.82623	0.00898288	0.0486967
fOTU5	genotype	Fungi	Ascomycota	Dothideomycetes	Pleosporales	unassigned	unassigned	unassigned	-1.89129	15.3043	66.2541	3.96392e-16	4.08284e-14
fOTU369	genotype	Fungi	Basidiomycota	Tremellomycetes	Cystofilobasidiales	Cystofilobasidiaceae	Guehomyces	Guehomyces_pullulans_SH212824.07FU	3.50199	10.4892	47.4396	5.6724e-12	2.92129e-10
fOTU16	genotype	Fungi	Ascomycota	Dothideomycetes	Pleosporales	Didymellaceae	unassigned	unassigned	2.0013	12.2304	37.5634	8.84896e-10	3.03814e-08
fOTU185	genotype	Fungi	Ascomycota	Sordariomycetes	Hypocreales	Nectriaceae	Fusarium	Fusarium_venenatum_SH215301.07FU	2.38245	12.1842	36.3762	1.62676e-09	3.62433e-08
fOTU37	genotype	Fungi	Ascomycota	Eurotiomycetes	unassigned	unassigned	unassigned	unassigned	2.26217	13.1697	36.2235	1.75938e-09	3.62433e-08
fOTU414	genotype	Fungi	Ascomycota	Dothideomycetes	Pleosporales	unassigned	unassigned	unassigned	2.93349	10.6609	35.3214	2.79547e-09	4.7989e-08
fOTU196	genotype	Fungi	Ascomycota	Sordariomycetes	Sordariales	Lasiosphaeriaceae	unassigned	unassigned	-2.18502	11.2533	30.0196	4.2771e-08	6.29345e-07
fOTU508	genotype	Fungi	Ascomycota	Sordariomycetes	Sordariales	Lasiosphaeriaceae	Cercophora	Cercophora_sulphurella_SH028046.07FU	2.63224	9.82032	27.8176	1.33309e-07	1.71636e-06
fOTU222	genotype	Fungi	Ascomycota	Sordariomycetes	Sordariales	Lasiosphaeriaceae	unassigned	unassigned	1.84579	10.3738	27.1264	1.90578e-07	2.18106e-06
fOTU127	genotype	Fungi	Ascomycota	Sordariomycetes	unassigned	unassigned	unassigned	unassigned	-2.39158	10.8404	26.1413	3.17331e-07	3.26851e-06
fOTU2	genotype	Fungi	Ascomycota	Sordariomycetes	Hypocreales	Nectriaceae	unassigned	unassigned	-1.36248	16.4943	24.7181	6.63583e-07	6.21355e-06
fOTU387	genotype	Fungi	Basidiomycota	Tremellomycetes	Cystofilobasidiales	Cystofilobasidiaceae	Guehomyces	Guehomyces_pullulans_SH212824.07FU	2.60097	9.36982	21.2345	4.06391e-06	3.48819e-05
fOTU92	genotype	Fungi	Basidiomycota	Tremellomycetes	unassigned	unassigned	unassigned	unassigned	2.00145	10.724	20.856	4.95129e-06	3.92295e-05
fOTU83	genotype	Fungi	Ascomycota	Ascomycota_cls_Incertae_sedis	Ascomycota_ord_Incertae_sedis	Ascomycota inc. sed.	Tetracladium	Tetracladium_marchalianum_SH204312.07FU	1.19844	11.266	19.8474	8.38781e-06	5.78851e-05
fOTU182	genotype	Fungi	Ascomycota	Ascomycota_cls_Incertae_sedis	Ascomycota_ord_Incertae_sedis	Ascomycota inc. sed.	Tetracladium	Tetracladium_marchalianum_SH204312.07FU	1.53828	10.2089	19.8378	8.42987e-06	5.78851e-05
fOTU4	genotype	Fungi	Ascomycota	Sordariomycetes	Hypocreales	Nectriaceae	Dactylonectria	Dactylonectria_estremocensis_SH238190.07FU	-1.02513	14.2137	18.7915	1.45817e-05	9.387e-05
fOTU124	genotype	Fungi	Ascomycota	Saccharomycetes	Saccharomycetales	Saccharomycetales inc. sed.	Candida	Candida_sake_SH175136.07FU	2.44692	10.1914	18.5635	1.64333e-05	9.95667e-05
fOTU148	genotype	Fungi	Basidiomycota	Agaricomycetes	Agaricales	Psathyrellaceae	Coprinopsis	unassigned	-5.98175	10.3359	17.3301	3.14178e-05	0.000179779
fOTU87	genotype	Fungi	Ascomycota	Sordariomycetes	Sordariales	Lasiosphaeriaceae	Podospora	unassigned	-2.08611	9.85827	17.1831	3.3944e-05	0.000184012
fOTU1	genotype	Fungi	Ascomycota	Dothideomycetes	Pleosporales	unassigned	unassigned	unassigned	-0.858166	17.9677	16.6588	4.4743e-05	0.000230427
fOTU111	genotype	Fungi	Basidiomycota	Agaricomycetes	Agaricales	Psathyrellaceae	Coprinopsis	unassigned	-3.22369	8.99261	16.3088	5.3814e-05	0.000263945
fOTU14	genotype	Fungi	Ascomycota	Eurotiomycetes	Chaetothyriales	Herpotrichiellaceae	Exophiala	unassigned	-1.64982	14.4908	15.7121	7.37527e-05	0.000345297
fOTU115	genotype	Fungi	Ascomycota	Ascomycota_cls_Incertae_sedis	Ascomycota_ord_Incertae_sedis	Ascomycota inc. sed.	Tetracladium	Tetracladium_marchalianum_SH204312.07FU	1.22266	11.0412	15.3189	9.08024e-05	0.000406637
fOTU1375	genotype	Fungi	unassigned	unassigned	unassigned	unassigned	unassigned	unassigned	3.25596	8.83321	15.2069	9.63502e-05	0.000413503
fOTU43	genotype	Fungi	Ascomycota	Sordariomycetes	Hypocreales	Nectriaceae	Fusicolla	unassigned	1.19558	13.2243	14.9398	0.000110998	0.00045731
fOTU171	genotype	Fungi	Basidiomycota	Tremellomycetes	Trichosporonales	Trichosporonaceae	Apiotrichum	unassigned	1.94345	10.2133	14.3242	0.000153871	0.000609567
fOTU17	genotype	Fungi	Ascomycota	Dothideomycetes	Pleosporales	Didymellaceae	unassigned	unassigned	1.54507	15.9252	13.7563	0.000208118	0.00079393
fOTU29	genotype	Fungi	Ascomycota	Sordariomycetes	Hypocreales	Nectriaceae	Fusarium	unassigned	-1.20572	12.6648	12.8885	0.000330607	0.00121616
fOTU34	genotype	Fungi	Ascomycota	Sordariomycetes	Sordariales	Lasiosphaeriaceae	Cladorrhinum	unassigned	-1.88689	10.9486	12.5598	0.000394129	0.00139984
fOTU1913	genotype	Fungi	unassigned	unassigned	unassigned	unassigned	unassigned	unassigned	2.09338	9.45611	12.4502	0.000417958	0.00143499
fOTU121	genotype	Fungi	Ascomycota	Sordariomycetes	Hypocreales	Nectriaceae	Fusicolla	Fusicolla_aquaeductuum_SH175278.07FU	1.73519	10.7995	12.1544	0.000489717	0.00160028
fOTU19	genotype	Fungi	Ascomycota	Sordariomycetes	Xylariales	Microdochiaceae	Microdochium	unassigned	0.947385	16.3571	12.1262	0.000497175	0.00160028
fOTU61	genotype	Fungi	Ascomycota	Sordariomycetes	Xylariales	Microdochiaceae	Microdochium	unassigned	1.06462	13.855	11.4094	0.000730728	0.00228076
fOTU431	genotype	Fungi	Ascomycota	Dothideomycetes	Pleosporales	Didymosphaeriaceae	Paraphaeosphaeria	unassigned	1.61688	9.00898	11.1759	0.000828667	0.00251037
fOTU45	genotype	Fungi	Ascomycota	Ascomycota_cls_Incertae_sedis	Ascomycota_ord_Incertae_sedis	Ascomycota inc. sed.	Tetracladium	unassigned	1.21205	9.7279	11.0012	0.000910536	0.00267958
fOTU142	genotype	Fungi	Ascomycota	Dothideomycetes	Pleosporales	unassigned	unassigned	unassigned	1.47991	9.40101	10.897	0.000963196	0.00275581
fOTU550	genotype	Fungi	Ascomycota	Dothideomycetes	Pleosporales	Didymellaceae	unassigned	unassigned	1.67766	9.56632	10.4441	0.00123039	0.00342513
fOTU257	genotype	Fungi	Ascomycota	Dothideomycetes	Pleosporales	Sporormiaceae	Preussia	unassigned	-1.85074	9.62708	10.2312	0.00138084	0.0037428
fOTU42	genotype	Fungi	Ascomycota	Sordariomycetes	Hypocreales	Nectriaceae	Fusarium	unassigned	-1.04328	11.6094	9.90283	0.00165025	0.00435834
fOTU130	genotype	Fungi	Ascomycota	Sordariomycetes	Xylariales	Microdochiaceae	Microdochium	unassigned	-0.998387	11.5759	9.79255	0.0017522	0.00451192
fOTU438	genotype	Fungi	Ascomycota	Sordariomycetes	unassigned	unassigned	unassigned	unassigned	-1.73124	9.49051	9.3782	0.00219581	0.00551629
fOTU63	genotype	Fungi	Basidiomycota	Agaricomycetes	Agaricales	Psathyrellaceae	Coprinopsis	unassigned	-2.49236	8.88663	8.07506	0.00448785	0.0108714
fOTU114	genotype	Fungi	Ascomycota	Leotiomycetes	Helotiales	Hyaloscyphaceae	Cistella	Cistella_albidolutea_SH198116.07FU	-1.2698	9.63666	8.0547	0.00453856	0.0108714
fOTU46	genotype	Fungi	Ascomycota	Sordariomycetes	Hypocreales	Nectriaceae	unassigned	unassigned	0.671269	13.6151	7.92923	0.00486426	0.0113868
fOTU245	genotype	Fungi	Ascomycota	Ascomycota_cls_Incertae_sedis	Ascomycota_ord_Incertae_sedis	Ascomycota inc. sed.	Tetracladium	unassigned	0.887395	10.2226	7.76595	0.00532402	0.0121861
fOTU47	genotype	Fungi	Ascomycota	Sordariomycetes	Hypocreales	Nectriaceae	Cylindrocarpon	unassigned	-0.784075	11.7987	7.71378	0.00548008	0.0122706
fOTU649	genotype	Fungi	Basidiomycota	Agaricomycetes	Agaricales	Psathyrellaceae	Coprinopsis	unassigned	-2.23766	8.70786	7.46244	0.00629995	0.0138063
fOTU10	genotype	Fungi	Ascomycota	Ascomycota_cls_Incertae_sedis	Ascomycota_ord_Incertae_sedis	Ascomycota inc. sed.	unassigned	unassigned	0.675718	14.7035	7.17873	0.00737727	0.0158304
fOTU118	genotype	Fungi	unassigned	unassigned	unassigned	unassigned	unassigned	unassigned	-1.75095	9.82053	6.82343	0.00899695	0.0189119
fOTU136	genotype	Fungi	Basidiomycota	Agaricomycetes	Cantharellales	Ceratobasidiaceae	Ceratobasidium	unassigned	-2.36358	9.69725	6.74575	0.00939715	0.0193581
fOTU424	genotype	Fungi	Ascomycota	Dothideomycetes	Pleosporales	Didymellaceae	unassigned	unassigned	1.73585	8.75748	6.44305	0.0111387	0.0224958
fOTU55	genotype	Fungi	Ascomycota	Ascomycota_cls_Incertae_sedis	Ascomycota_ord_Incertae_sedis	Ascomycota inc. sed.	Tetracladium	unassigned	0.972228	9.28685	6.33537	0.0118354	0.0234431
fOTU60	genotype	Fungi	Ascomycota	Sordariomycetes	Sordariales	Chaetomiaceae	Humicola	Humicola_grisea_SH374010.07FU	0.938385	11.4048	5.91842	0.0149834	0.0291186
fOTU8	genotype	Fungi	Ascomycota	Dothideomycetes	Pleosporales	Periconiaceae	Periconia	unassigned	-0.595665	14.2721	5.75665	0.0164264	0.0313318
fOTU49	genotype	Fungi	Mortierellomycota	Mortierellomycetes	Mortierellales	Mortierellaceae	Mortierella	unassigned	-1.2919	9.17469	5.52491	0.0187476	0.0351091
fOTU179	genotype	Fungi	Basidiomycota	Agaricomycetes	Agaricales	Nidulariaceae	Cyathus	Cyathus_stercoreus_SH216747.07FU	-2.69215	9.25095	5.45924	0.0194651	0.035802
