# Supplementary material for: Specific and conserved patterns of microbiota-structuring by maize benzoxazinoids in the field
Source: Microbiome. 2021 May 7;9:103. doi: 10.1186/s40168-021-01049-2 (PMC8106187; doi:10.1186/s40168-021-01049-2)
Supplement: Supplementary file 2 — Additional file 1: Supplementary Results. Figure S1. Setup of field experiments. Figure S2. Analysis steps. Figure S3. Sequencing effort by sample groups. Figure S4. Sampling intensity analysis. Figure S5. Taxonomy. Figure S6. Alpha diversity. Figure S7. BX-sensitive rhizosphere microbes across locations. Figure S8. Taxonomic patterns of BX-sensitive rhizosphere microbes. Figure S9. Abundance of Methylophilaceae bOTUs across compartments and locations. Table S1. Deposition of raw sequence data. Table S2. Soil characteristics in each location. Table S3. Taxonomic analysis comparing locations and compartments. Table S4. Alpha diversity analysis comparing locations and compartments. Table S5. Beta diversity analysis comparing locations and compartments. Table S6. Taxonomic analysis (phylum level) comparing BX effects in each compartment. Table S7. Taxonomic analysis (family level) comparing BX effects in each compartment and location. Table S8. Alpha diversity analysis comparing BX effects in each compartment. Table S9. Beta diversity analysis comparing BX and location effects in each compartment. Table S10. Beta diversity analysis comparing genetic background and genotype effects in each compartment (Reckenholz experiment). Table S11. zOTUs differing by genetic background or genotype (Reckenholz experiment). Table S12. Beta diversity analysis comparing mutant genotypes in each compartment (Aurora experiment). Table S13. zOTUs differing by mutant genotypes (Aurora experiment). Table S14. BX-sensitive zOTUs across all locations. [file 40168_2021_1049_MOESM2_ESM.zip › Table_S13_Ithaca_OTU_statistics.xlsx]

## Sheet: Rhizosphere bacteria
	contrast	kingdom	phylum	class	order	family	genus	species	logFC	logCPM	LR	PValue	FDR
bOTU726	WT_vs_bx1	Bacteria	Acidobacteria	Blastocatellia	Blastocatellales	Blastocatellaceae	RB41	unassigned	-8.2321	10.4778	288.304	1.16426e-64	2.16202e-61
bOTU1961	WT_vs_bx1	Bacteria	Acidobacteria	Blastocatellia	unassigned	unassigned	unassigned	unassigned	-8.98189	9.32043	222.81	2.20546e-50	2.04777e-47
bOTU1084	WT_vs_bx1	Bacteria	Acidobacteria	Blastocatellia	Blastocatellales	Blastocatellaceae	RB41	unassigned	-9.40333	9.78214	198.455	4.53899e-45	2.80964e-42
bOTU1716	WT_vs_bx1	Bacteria	Acidobacteria	Blastocatellia	Blastocatellales	Blastocatellaceae	RB41	unassigned	-9.22709	9.58216	195.609	1.8975e-44	8.80916e-42
bOTU2324	WT_vs_bx1	Bacteria	Acidobacteria	Blastocatellia	Blastocatellales	Blastocatellaceae	RB41	unassigned	-9.20306	9.06255	194.985	2.59528e-44	9.63886e-42
bOTU1991	WT_vs_bx1	Bacteria	Acidobacteria	Blastocatellia	Blastocatellales	Blastocatellaceae	RB41	unassigned	-8.93787	8.83071	165.579	6.83524e-38	2.11551e-35
bOTU3410	WT_vs_bx1	Bacteria	Latescibacteria	unassigned	unassigned	unassigned	unassigned	unassigned	-7.86981	7.90363	147.185	7.14929e-34	1.89661e-31
bOTU2312	WT_vs_bx1	Bacteria	Acidobacteria	Blastocatellia	Blastocatellales	Blastocatellaceae	RB41	unassigned	-8.41791	8.87024	143.603	4.33951e-33	1.00731e-30
bOTU574	WT_vs_bx1	Bacteria	unassigned	unassigned	unassigned	unassigned	unassigned	unassigned	5.01758	8.83369	143.243	5.20091e-33	1.07312e-30
bOTU4640	WT_vs_bx1	Bacteria	Acidobacteria	Blastocatellia	Blastocatellales	Blastocatellaceae	RB41	unassigned	-7.94758	7.94786	139.184	4.01566e-32	7.45708e-30
bOTU3246	WT_vs_bx1	Bacteria	Planctomycetes	Planctomycetacia	Planctomycetales	Planctomycetaceae	Pirellula	unassigned	-8.66696	8.44522	133.523	6.94662e-31	1.17272e-28
bOTU3207	WT_vs_bx1	Bacteria	Acidobacteria	Blastocatellia	Blastocatellales	Blastocatellaceae	RB41	unassigned	-7.46202	7.94495	127.821	1.22867e-29	1.90137e-27
bOTU3302	WT_vs_bx1	Bacteria	Acidobacteria	Blastocatellia	unassigned	unassigned	unassigned	unassigned	-6.28516	8.0579	123.319	1.18762e-28	1.69647e-26
bOTU1808	WT_vs_bx1	Bacteria	Acidobacteria	Blastocatellia	unassigned	unassigned	unassigned	unassigned	-6.49472	8.19842	120.634	4.59651e-28	6.09694e-26
bOTU3993	WT_vs_bx1	Bacteria	Acidobacteria	Blastocatellia	Blastocatellales	Blastocatellaceae	RB41	unassigned	-7.94289	7.88025	115.105	7.46251e-27	9.23859e-25
bOTU5361	WT_vs_bx1	Bacteria	Planctomycetes	Planctomycetacia	Planctomycetales	Planctomycetaceae	Pirellula	unassigned	-7.63406	7.90491	113.923	1.35434e-26	1.57188e-24
bOTU4622	WT_vs_bx1	Bacteria	Acidobacteria	Blastocatellia	Blastocatellales	Blastocatellaceae	RB41	unassigned	-7.81024	7.83672	110.079	9.41708e-26	1.02868e-23
bOTU4886	WT_vs_bx1	Bacteria	Acidobacteria	Blastocatellia	Blastocatellales	Blastocatellaceae	RB41	unassigned	-7.0224	7.70644	107.535	3.39791e-25	3.50551e-23
bOTU3239	WT_vs_bx1	Bacteria	Planctomycetes	Phycisphaerae	Tepidisphaerales	Tepidisphaeraceae	unassigned	unassigned	-7.99713	8.53708	104.221	1.80996e-24	1.769e-22
bOTU4239	WT_vs_bx1	Bacteria	Acidobacteria	Blastocatellia	Blastocatellales	Blastocatellaceae	RB41	unassigned	-7.34505	7.5437	103.143	3.1183e-24	2.89534e-22
bOTU3185	WT_vs_bx1	Bacteria	Planctomycetes	Phycisphaerae	Tepidisphaerales	Tepidisphaeraceae	unassigned	unassigned	-8.01044	8.52765	101.633	6.68089e-24	5.90782e-22
bOTU5315	WT_vs_bx1	Bacteria	Verrucomicrobia	Verrucomicrobiae	Verrucomicrobiales	Verrucomicrobiaceae	uncultured	unassigned	-6.5971	7.30745	97.3057	5.94084e-23	5.01461e-21
bOTU3865	WT_vs_bx1	Bacteria	Chloroflexi	Gitt-GS-136	unassigned	unassigned	unassigned	unassigned	-5.54158	7.86142	95.0849	1.82388e-22	1.47097e-20
bOTU5070	WT_vs_bx1	Bacteria	Acidobacteria	Blastocatellia	Blastocatellales	Blastocatellaceae	RB41	unassigned	-7.1047	7.81331	95.0029	1.90109e-22	1.47097e-20
bOTU4584	WT_vs_bx1	Bacteria	Chloroflexi	Gitt-GS-136	unassigned	unassigned	unassigned	unassigned	-7.36625	7.52453	90.4767	1.87168e-21	1.39028e-19
bOTU4299	WT_vs_bx1	Bacteria	Armatimonadetes	uncultured	unassigned	unassigned	unassigned	unassigned	-7.29537	7.81938	90.3868	1.95873e-21	1.39899e-19
bOTU7317	WT_vs_bx1	Bacteria	Armatimonadetes	Chthonomonadetes	Chthonomonadales	unassigned	unassigned	unassigned	-6.84874	7.1401	90.1191	2.24251e-21	1.53871e-19
bOTU6244	WT_vs_bx1	Bacteria	Planctomycetes	Planctomycetacia	Planctomycetales	Planctomycetaceae	Pirellula	unassigned	-6.78194	7.50842	90.0518	2.32009e-21	1.53871e-19
bOTU4808	WT_vs_bx1	Bacteria	Planctomycetes	Phycisphaerae	Tepidisphaerales	Tepidisphaeraceae	unassigned	unassigned	-7.13275	7.77737	86.2227	1.60774e-20	1.02951e-18
bOTU5202	WT_vs_bx1	Bacteria	Verrucomicrobia	Verrucomicrobiae	Verrucomicrobiales	Verrucomicrobiaceae	uncultured	unassigned	-6.38177	6.81452	84.5511	3.74404e-20	2.31756e-18
bOTU8114	WT_vs_bx1	Bacteria	Planctomycetes	Planctomycetacia	Planctomycetales	Planctomycetaceae	uncultured	unassigned	-6.28794	6.76653	83.6795	5.81847e-20	3.48545e-18
bOTU6842	WT_vs_bx1	Bacteria	Planctomycetes	Planctomycetacia	Planctomycetales	Planctomycetaceae	Pirellula	unassigned	-6.68943	7.00859	82.6399	9.84506e-20	5.71321e-18
bOTU7036	WT_vs_bx1	Bacteria	Planctomycetes	Planctomycetacia	Planctomycetales	Planctomycetaceae	Pirellula	unassigned	-6.69496	7.01265	78.9592	6.34054e-19	3.56045e-17
bOTU5736	WT_vs_bx1	Bacteria	Chloroflexi	Ktedonobacteria	C0119	unassigned	unassigned	unassigned	-6.57682	7.25246	78.9044	6.51886e-19	3.56045e-17
bOTU6415	WT_vs_bx1	Bacteria	Planctomycetes	Planctomycetacia	Planctomycetales	Planctomycetaceae	Pirellula	unassigned	-6.96578	7.21574	76.9954	1.71361e-18	9.09191e-17
bOTU4917	WT_vs_bx1	Bacteria	Planctomycetes	Phycisphaerae	Tepidisphaerales	Tepidisphaeraceae	unassigned	unassigned	-6.74598	7.4551	72.4629	1.70203e-17	8.77965e-16
bOTU7712	WT_vs_bx1	Bacteria	Planctomycetes	Planctomycetacia	Planctomycetales	Planctomycetaceae	Pirellula	unassigned	-6.3206	6.80008	72.0511	2.09691e-17	1.05242e-15
bOTU7450	WT_vs_bx1	Bacteria	Planctomycetes	Phycisphaerae	Tepidisphaerales	Tepidisphaeraceae	unassigned	unassigned	-6.48651	6.90665	71.2591	3.13259e-17	1.53085e-15
bOTU5007	WT_vs_bx1	Bacteria	Planctomycetes	Phycisphaerae	Tepidisphaerales	Tepidisphaeraceae	unassigned	unassigned	-5.51523	7.55077	67.6934	1.91004e-16	9.09472e-15
bOTU7290	WT_vs_bx1	Bacteria	Planctomycetes	Phycisphaerae	Tepidisphaerales	Tepidisphaeraceae	unassigned	unassigned	-6.83006	7.11665	67.5221	2.08338e-16	9.67209e-15
bOTU7780	WT_vs_bx1	Bacteria	Verrucomicrobia	Verrucomicrobiae	Verrucomicrobiales	Verrucomicrobiaceae	uncultured	unassigned	-6.55631	6.89328	67.4384	2.17377e-16	9.84557e-15
bOTU9280	WT_vs_bx1	Bacteria	Planctomycetes	Planctomycetacia	Planctomycetales	Planctomycetaceae	Gemmata	unassigned	-6.87455	7.15779	67.3146	2.3146e-16	1.02339e-14
bOTU7367	WT_vs_bx1	Bacteria	Planctomycetes	OM190	unassigned	unassigned	unassigned	unassigned	-6.21739	7.13288	66.6512	3.24051e-16	1.39945e-14
bOTU4965	WT_vs_bx1	Bacteria	Armatimonadetes	Chthonomonadetes	Chthonomonadales	unassigned	unassigned	unassigned	-6.68655	7.06071	66.1947	4.08517e-16	1.72413e-14
bOTU7511	WT_vs_bx1	Bacteria	Planctomycetes	Phycisphaerae	Tepidisphaerales	Tepidisphaeraceae	unassigned	unassigned	-6.91819	7.16187	65.9771	4.56192e-16	1.88255e-14
bOTU12229	WT_vs_bx1	Bacteria	Planctomycetes	Phycisphaerae	Tepidisphaerales	Tepidisphaeraceae	unassigned	unassigned	-6.50407	6.93323	65.4711	5.89719e-16	2.38067e-14
bOTU9003	WT_vs_bx1	Bacteria	Planctomycetes	Planctomycetacia	Planctomycetales	Planctomycetaceae	Pirellula	unassigned	-6.48512	6.9004	65.083	7.18101e-16	2.83726e-14
bOTU6020	WT_vs_bx1	Bacteria	Acidobacteria	Blastocatellia	Blastocatellales	Blastocatellaceae	RB41	unassigned	-6.65877	6.99003	64.546	9.43037e-16	3.64837e-14
bOTU9314	WT_vs_bx1	Bacteria	Planctomycetes	Planctomycetacia	Planctomycetales	Planctomycetaceae	Pirellula	unassigned	-6.49064	6.93557	64.4304	1.00004e-15	3.78995e-14
bOTU7415	WT_vs_bx1	Bacteria	Planctomycetes	Phycisphaerae	Tepidisphaerales	Tepidisphaeraceae	unassigned	unassigned	-6.84789	7.09753	63.1671	1.89897e-15	7.05276e-14
bOTU12551	WT_vs_bx1	Bacteria	Planctomycetes	Planctomycetacia	Planctomycetales	Planctomycetaceae	Pirellula	unassigned	-6.55532	6.92577	62.3808	2.83068e-15	1.02891e-13
bOTU6514	WT_vs_bx1	Bacteria	Planctomycetes	Phycisphaerae	Tepidisphaerales	Tepidisphaeraceae	unassigned	unassigned	-6.53968	7.26378	62.346	2.88118e-15	1.02891e-13
bOTU9025	WT_vs_bx1	Bacteria	Planctomycetes	Planctomycetacia	Planctomycetales	Planctomycetaceae	Pirellula	unassigned	-6.54593	6.92813	62.1767	3.13976e-15	1.1001e-13
bOTU5865	WT_vs_bx1	Bacteria	Verrucomicrobia	Verrucomicrobiae	Verrucomicrobiales	Verrucomicrobiaceae	uncultured	unassigned	-5.75871	6.82514	60.1265	8.89537e-15	3.05902e-13
bOTU7623	WT_vs_bx1	Bacteria	Armatimonadetes	Chthonomonadetes	Chthonomonadales	unassigned	unassigned	unassigned	-6.61099	6.98776	60.0216	9.38209e-15	3.12548e-13
bOTU6295	WT_vs_bx1	Bacteria	Planctomycetes	Phycisphaerae	Tepidisphaerales	Tepidisphaeraceae	unassigned	unassigned	-6.54505	6.92017	60.0126	9.42526e-15	3.12548e-13
bOTU10502	WT_vs_bx1	Bacteria	Planctomycetes	Phycisphaerae	Tepidisphaerales	Tepidisphaeraceae	uncultured_planctomycete	uncultured_planctomycete	-6.53985	6.91533	59.9006	9.97692e-15	3.25037e-13
bOTU5090	WT_vs_bx1	Bacteria	Planctomycetes	Planctomycetacia	Planctomycetales	Planctomycetaceae	uncultured	unassigned	-6.46658	6.91047	59.4324	1.26567e-14	4.05232e-13
bOTU4844	WT_vs_bx1	Bacteria	Planctomycetes	Planctomycetacia	Planctomycetales	Planctomycetaceae	Pirellula	unassigned	-6.84188	7.12875	58.775	1.76775e-14	5.56391e-13
bOTU8699	WT_vs_bx1	Bacteria	Planctomycetes	Planctomycetacia	Planctomycetales	Planctomycetaceae	Pir4_lineage	unassigned	-6.23096	6.71869	58.6642	1.87011e-14	5.78798e-13
bOTU7279	WT_vs_bx1	Bacteria	Armatimonadetes	uncultured	unassigned	unassigned	unassigned	unassigned	-6.64653	7.00667	58.1867	2.38391e-14	7.25725e-13
bOTU9461	WT_vs_bx1	Bacteria	Acidobacteria	Blastocatellia	Blastocatellales	Blastocatellaceae	RB41	unassigned	-6.27899	6.79999	57.4919	3.3938e-14	1.0165e-12
bOTU6795	WT_vs_bx1	Bacteria	Planctomycetes	Phycisphaerae	Tepidisphaerales	Tepidisphaeraceae	unassigned	unassigned	-6.43639	7.15944	55.6297	8.74902e-14	2.57888e-12
bOTU8086	WT_vs_bx1	Bacteria	Planctomycetes	Phycisphaerae	Tepidisphaerales	Tepidisphaeraceae	unassigned	unassigned	-6.31227	7.20853	55.4194	9.73698e-14	2.82525e-12
bOTU6803	WT_vs_bx1	Bacteria	Planctomycetes	Phycisphaerae	Tepidisphaerales	Tepidisphaeraceae	unassigned	unassigned	-6.88337	7.14591	55.2475	1.06267e-13	3.03597e-12
bOTU11768	WT_vs_bx1	Bacteria	Planctomycetes	Planctomycetacia	Planctomycetales	Planctomycetaceae	Pirellula	unassigned	-5.64699	6.69999	55.1901	1.09421e-13	3.07871e-12
bOTU8782	WT_vs_bx1	Bacteria	Planctomycetes	Phycisphaerae	Phycisphaerales	Phycisphaeraceae	uncultured	unassigned	-6.29999	6.72767	53.9319	2.07559e-13	5.75279e-12
bOTU10411	WT_vs_bx1	Bacteria	Chloroflexi	unassigned	unassigned	unassigned	unassigned	unassigned	-5.71654	6.8414	53.8828	2.12811e-13	5.81162e-12
bOTU9763	WT_vs_bx1	Bacteria	Planctomycetes	Phycisphaerae	Tepidisphaerales	Tepidisphaeraceae	unassigned	unassigned	-6.36862	6.81238	53.6524	2.39291e-13	6.44005e-12
bOTU11729	WT_vs_bx1	Bacteria	Chloroflexi	Ktedonobacteria	C0119	unassigned	unassigned	unassigned	-6.34702	6.83389	53.3373	2.80921e-13	7.45244e-12
bOTU8739	WT_vs_bx1	Bacteria	WS2	unassigned	unassigned	unassigned	unassigned	unassigned	-6.62732	6.97056	52.3952	4.53837e-13	1.18701e-11
bOTU10696	WT_vs_bx1	Bacteria	Planctomycetes	Planctomycetacia	Planctomycetales	Planctomycetaceae	Pirellula	unassigned	-6.19783	6.71505	52.0508	5.40835e-13	1.3949e-11
bOTU1807	WT_vs_bx1	Bacteria	unassigned	unassigned	unassigned	unassigned	unassigned	unassigned	6.41878	6.86404	51.9866	5.58811e-13	1.42152e-11
bOTU6479	WT_vs_bx1	Bacteria	Chloroflexi	Ardenticatenia	uncultured	unassigned	unassigned	unassigned	-6.73531	7.04672	51.5024	7.1509e-13	1.79449e-11
bOTU9010	WT_vs_bx1	Bacteria	Planctomycetes	Phycisphaerae	Tepidisphaerales	Tepidisphaeraceae	unassigned	unassigned	-6.50512	6.88545	51.1426	8.58938e-13	2.12673e-11
bOTU9804	WT_vs_bx1	Bacteria	Acidobacteria	Blastocatellia	Blastocatellales	unassigned	unassigned	unassigned	-6.25574	6.75319	50.9864	9.30066e-13	2.27254e-11
bOTU5780	WT_vs_bx1	Bacteria	Armatimonadetes	Chthonomonadetes	Chthonomonadales	unassigned	unassigned	unassigned	-6.0678	6.61937	50.8195	1.01263e-12	2.44214e-11
bOTU5962	WT_vs_bx1	Bacteria	Chloroflexi	Thermomicrobia	JG30-KF-CM45	unassigned	unassigned	unassigned	-6.00303	6.92308	50.4613	1.21539e-12	2.89357e-11
bOTU5737	WT_vs_bx1	Bacteria	Acidobacteria	Subgroup_18	unassigned	unassigned	unassigned	unassigned	-6.16301	7.00406	50.4026	1.25228e-12	2.90741e-11
bOTU10112	WT_vs_bx1	Bacteria	Verrucomicrobia	Verrucomicrobiae	unassigned	unassigned	unassigned	unassigned	-6.13816	6.70179	50.4022	1.25252e-12	2.90741e-11
bOTU9693	WT_vs_bx1	Bacteria	Planctomycetes	Phycisphaerae	Tepidisphaerales	Tepidisphaeraceae	unassigned	unassigned	-6.37583	6.81775	49.447	2.03801e-12	4.67233e-11
bOTU8180	WT_vs_bx1	Bacteria	Planctomycetes	Planctomycetacia	Planctomycetales	Planctomycetaceae	Pirellula	unassigned	-4.60547	6.92442	48.7952	2.84134e-12	6.4346e-11
bOTU7642	WT_vs_bx1	Bacteria	Armatimonadetes	uncultured	unassigned	unassigned	unassigned	unassigned	-6.23747	6.73239	48.0944	4.06194e-12	9.08798e-11
bOTU13250	WT_vs_bx1	Bacteria	Planctomycetes	Phycisphaerae	Tepidisphaerales	Tepidisphaeraceae	unassigned	unassigned	-5.93146	6.59413	47.9149	4.45128e-12	9.84051e-11
bOTU11332	WT_vs_bx1	Bacteria	Acidobacteria	Subgroup_18	unassigned	unassigned	unassigned	unassigned	-5.91672	6.59042	47.5694	5.30901e-12	1.15986e-10
bOTU6267	WT_vs_bx1	Bacteria	Verrucomicrobia	Verrucomicrobiae	Verrucomicrobiales	Verrucomicrobiaceae	uncultured	unassigned	-4.92397	6.88114	47.5228	5.43669e-12	1.17395e-10
bOTU7490	WT_vs_bx1	Bacteria	Chloroflexi	Thermomicrobia	JG30-KF-CM45	unassigned	unassigned	unassigned	-4.69262	6.85347	46.8861	7.52329e-12	1.60583e-10
bOTU6755	WT_vs_bx1	Bacteria	Planctomycetes	Planctomycetacia	Planctomycetales	Planctomycetaceae	Pirellula	unassigned	-6.08548	6.88681	45.6209	1.43499e-11	3.02816e-10
bOTU11989	WT_vs_bx1	Bacteria	Planctomycetes	Phycisphaerae	Tepidisphaerales	Tepidisphaeraceae	unassigned	unassigned	-6.15935	6.69712	43.455	4.33824e-11	9.05181e-10
bOTU13424	WT_vs_bx1	Bacteria	Planctomycetes	Phycisphaerae	Tepidisphaerales	Tepidisphaeraceae	unassigned	unassigned	-5.94992	6.56188	43.0659	5.29258e-11	1.09204e-09
bOTU7074	WT_vs_bx1	Bacteria	Chloroflexi	KD4-96	unassigned	unassigned	unassigned	unassigned	-5.92976	6.88709	42.1438	8.48031e-11	1.73054e-09
bOTU11348	WT_vs_bx1	Bacteria	Armatimonadetes	Chthonomonadetes	Chthonomonadales	unassigned	unassigned	unassigned	-5.38562	6.61431	41.7534	1.03541e-10	2.08994e-09
bOTU9780	WT_vs_bx1	Bacteria	Acidobacteria	Blastocatellia	Blastocatellales	Blastocatellaceae	RB41	unassigned	-6.11139	6.66976	41.3026	1.30399e-10	2.60377e-09
bOTU338	WT_vs_bx1	Bacteria	Actinobacteria	Actinobacteria	Micrococcales	Intrasporangiaceae	unassigned	unassigned	-1.8898	9.50969	41.25	1.33949e-10	2.6462e-09
bOTU260	WT_vs_bx1	Bacteria	Bacteroidetes	Flavobacteriia	Flavobacteriales	Flavobacteriaceae	Flavobacterium	unassigned	-5.35768	9.09332	38.3765	5.8331e-10	1.14022e-08
bOTU207	WT_vs_bx1	Bacteria	Actinobacteria	Thermoleophilia	Gaiellales	uncultured	unassigned	unassigned	-1.77456	8.81718	37.1581	1.08928e-09	2.10707e-08
bOTU12604	WT_vs_bx1	Bacteria	Planctomycetes	OM190	unassigned	unassigned	unassigned	unassigned	-5.67836	6.4578	35.4258	2.6495e-09	5.0723e-08
bOTU1712	WT_vs_bx1	Bacteria	Proteobacteria	Betaproteobacteria	Burkholderiales	Comamonadaceae	unassigned	unassigned	2.45572	8.37582	34.442	4.39134e-09	8.32114e-08
bOTU6409	WT_vs_bx1	Bacteria	Latescibacteria	unassigned	unassigned	unassigned	unassigned	unassigned	-5.99831	6.61094	34.0709	5.31411e-09	9.96798e-08
bOTU141	WT_vs_bx1	Bacteria	Actinobacteria	Actinobacteria	Micrococcales	Intrasporangiaceae	unassigned	unassigned	-1.74313	9.93796	32.8862	9.77143e-09	1.81455e-07
bOTU196	WT_vs_bx1	Bacteria	Bacteroidetes	Sphingobacteriia	Sphingobacteriales	Saprospiraceae	uncultured	unassigned	-1.89697	10.1714	30.0292	4.25581e-08	7.8248e-07
bOTU763	WT_vs_bx1	Bacteria	Proteobacteria	Betaproteobacteria	Burkholderiales	Oxalobacteraceae	unassigned	unassigned	4.13337	8.76958	29.8732	4.61238e-08	8.39725e-07
bOTU151	WT_vs_bx1	Bacteria	Actinobacteria	Actinobacteria	Micrococcales	Microbacteriaceae	Agromyces	unassigned	-1.6323	9.26685	29.3712	5.97601e-08	1.07742e-06
bOTU152	WT_vs_bx1	Bacteria	Actinobacteria	Actinobacteria	Micrococcales	Microbacteriaceae	Agromyces	unassigned	-1.61456	8.95127	28.993	7.26416e-08	1.29707e-06
bOTU2691	WT_vs_bx1	Bacteria	Proteobacteria	Gammaproteobacteria	Xanthomonadales	Xanthomonadaceae	unassigned	unassigned	-2.7353	7.68253	27.5992	1.49244e-07	2.63948e-06
bOTU699	WT_vs_bx1	Bacteria	Bacteroidetes	Sphingobacteriia	Sphingobacteriales	Saprospiraceae	uncultured	unassigned	-1.60237	9.07307	25.2645	4.99812e-07	8.75614e-06
bOTU590	WT_vs_bx1	Bacteria	Actinobacteria	Actinobacteria	Propionibacteriales	Nocardioidaceae	Nocardioides	unassigned	-1.8834	8.36456	24.5869	7.10332e-07	1.23279e-05
bOTU1668	WT_vs_bx1	Bacteria	Proteobacteria	Betaproteobacteria	Burkholderiales	Comamonadaceae	unassigned	unassigned	-2.96525	7.63558	24.0512	9.38089e-07	1.61299e-05
bOTU619	WT_vs_bx1	Bacteria	Saccharibacteria	unassigned	unassigned	unassigned	unassigned	unassigned	5.42111	7.8659	23.5149	1.23952e-06	2.11173e-05
bOTU198	WT_vs_bx1	Bacteria	Bacteroidetes	Flavobacteriia	Flavobacteriales	Flavobacteriaceae	Flavobacterium	unassigned	-2.06784	8.21837	23.4616	1.2743e-06	2.15125e-05
bOTU943	WT_vs_bx1	Bacteria	Proteobacteria	Gammaproteobacteria	Xanthomonadales	Xanthomonadaceae	Arenimonas	unassigned	1.64447	8.54232	22.9835	1.63395e-06	2.73355e-05
bOTU1050	WT_vs_bx1	Bacteria	Actinobacteria	Thermoleophilia	Gaiellales	uncultured	unassigned	unassigned	-2.87121	7.13348	22.8552	1.74675e-06	2.89618e-05
bOTU134	WT_vs_bx1	Bacteria	Actinobacteria	Thermoleophilia	Gaiellales	Gaiellaceae	Gaiella	unassigned	-1.38367	8.94182	22.7761	1.82013e-06	2.99113e-05
bOTU418	WT_vs_bx1	Bacteria	Actinobacteria	MB-A2-108	unassigned	unassigned	unassigned	unassigned	-1.71498	8.13189	22.7181	1.87596e-06	3.04459e-05
bOTU1730	WT_vs_bx1	Bacteria	Actinobacteria	Actinobacteria	Micrococcales	Intrasporangiaceae	unassigned	unassigned	-1.97049	7.44645	22.7084	1.88545e-06	3.04459e-05
bOTU164	WT_vs_bx1	Bacteria	Actinobacteria	Actinobacteria	Micrococcales	Microbacteriaceae	Agromyces	unassigned	-1.48674	8.94629	22.6797	1.91376e-06	3.06367e-05
bOTU562	WT_vs_bx1	Bacteria	Bacteroidetes	Sphingobacteriia	Sphingobacteriales	Saprospiraceae	uncultured	unassigned	-2.1355	8.05564	22.5673	2.02913e-06	3.22059e-05
bOTU1639	WT_vs_bx1	Bacteria	Proteobacteria	Alphaproteobacteria	Sphingomonadales	Sphingomonadaceae	Sphingomonas	unassigned	3.05968	7.57801	22.4411	2.16688e-06	3.41009e-05
bOTU881	WT_vs_bx1	Bacteria	Bacteroidetes	Sphingobacteriia	Sphingobacteriales	Saprospiraceae	uncultured	unassigned	-1.91352	8.60869	22.1983	2.4589e-06	3.83713e-05
bOTU1188	WT_vs_bx1	Bacteria	Actinobacteria	Actinobacteria	Propionibacteriales	Nocardioidaceae	Nocardioides	unassigned	-2.43498	7.3045	21.6969	3.19313e-06	4.94137e-05
bOTU206	WT_vs_bx1	Bacteria	Bacteroidetes	Flavobacteriia	Flavobacteriales	Flavobacteriaceae	Flavobacterium	unassigned	-2.60753	8.56268	21.5779	3.39738e-06	5.21399e-05
bOTU232	WT_vs_bx1	Bacteria	Actinobacteria	Thermoleophilia	Gaiellales	uncultured	unassigned	unassigned	-1.50673	8.99122	21.2328	4.06736e-06	6.19106e-05
bOTU326	WT_vs_bx1	Bacteria	Actinobacteria	Thermoleophilia	Gaiellales	Gaiellaceae	Gaiella	unassigned	-1.66334	8.95487	21.0955	4.36962e-06	6.59706e-05
bOTU1620	WT_vs_bx1	Bacteria	Bacteroidetes	Sphingobacteriia	Sphingobacteriales	Saprospiraceae	uncultured	unassigned	-2.00544	7.66862	20.8082	5.07663e-06	7.60266e-05
bOTU102	WT_vs_bx1	Bacteria	Bacteroidetes	Cytophagia	Cytophagales	Cytophagaceae	Adhaeribacter	unassigned	-1.18593	9.82368	20.6476	5.52058e-06	8.20137e-05
bOTU537	WT_vs_bx1	Bacteria	Actinobacteria	Thermoleophilia	Gaiellales	Gaiellaceae	Gaiella	unassigned	-1.93973	7.98956	20.5988	5.66327e-06	8.34658e-05
bOTU1372	WT_vs_bx1	Bacteria	Proteobacteria	Deltaproteobacteria	Bdellovibrionales	Bacteriovoracaceae	Peredibacter	unassigned	-2.14901	8.77017	20.5805	5.71766e-06	8.36039e-05
bOTU132	WT_vs_bx1	Bacteria	Actinobacteria	MB-A2-108	unassigned	unassigned	unassigned	unassigned	-1.34482	9.15367	20.4393	6.1552e-06	8.92986e-05
bOTU1184	WT_vs_bx1	Bacteria	Actinobacteria	Thermoleophilia	Gaiellales	uncultured	unassigned	unassigned	-2.77744	6.91394	20.3986	6.2876e-06	9.05121e-05
bOTU1101	WT_vs_bx1	Bacteria	Bacteroidetes	Sphingobacteriia	Sphingobacteriales	Saprospiraceae	uncultured	unassigned	-2.07807	8.14751	20.3637	6.40333e-06	9.14691e-05
bOTU670	WT_vs_bx1	Bacteria	Actinobacteria	Actinobacteria	Pseudonocardiales	Pseudonocardiaceae	Pseudonocardia	unassigned	-2.07398	7.91691	20.3155	6.56648e-06	9.30837e-05
bOTU1354	WT_vs_bx1	Bacteria	Bacteroidetes	Sphingobacteriia	Sphingobacteriales	Saprospiraceae	uncultured	unassigned	-1.80615	7.96955	19.5839	9.62746e-06	0.000135441
bOTU1207	WT_vs_bx1	Bacteria	Bacteroidetes	Flavobacteriia	Flavobacteriales	Flavobacteriaceae	Chryseobacterium	unassigned	2.24713	8.04866	19.3135	1.10917e-05	0.000154867
bOTU1441	WT_vs_bx1	Bacteria	Bacteroidetes	Flavobacteriia	Flavobacteriales	Flavobacteriaceae	Flavobacterium	unassigned	-3.2853	7.80671	19.1779	1.19083e-05	0.000164521
bOTU762	WT_vs_bx1	Bacteria	Proteobacteria	Alphaproteobacteria	Sphingomonadales	Sphingomonadaceae	Novosphingobium	unassigned	2.62504	8.18547	19.1687	1.19661e-05	0.000164521
bOTU1731	WT_vs_bx1	Bacteria	Actinobacteria	Thermoleophilia	Gaiellales	unassigned	unassigned	unassigned	-2.94012	7.08602	19.1555	1.20489e-05	0.000164521
bOTU394	WT_vs_bx1	Bacteria	Bacteroidetes	Cytophagia	Cytophagales	Cytophagaceae	Adhaeribacter	unassigned	-1.42865	8.79896	19.0929	1.24509e-05	0.000168769
bOTU1548	WT_vs_bx1	Bacteria	Actinobacteria	Actinobacteria	Micrococcales	Intrasporangiaceae	unassigned	unassigned	-2.0552	7.11327	18.3148	1.87249e-05	0.000251972
bOTU966	WT_vs_bx1	Bacteria	Actinobacteria	Actinobacteria	Corynebacteriales	Mycobacteriaceae	Mycobacterium	unassigned	-2.40013	6.97742	18.149	2.04272e-05	0.000272901
bOTU2429	WT_vs_bx1	Bacteria	Proteobacteria	Betaproteobacteria	Burkholderiales	Oxalobacteraceae	unassigned	unassigned	1.95545	8.28276	18.0735	2.12542e-05	0.000281479
bOTU89	WT_vs_bx1	Bacteria	Bacteroidetes	Cytophagia	Cytophagales	Cytophagaceae	Adhaeribacter	unassigned	-1.17014	10.2269	18.0629	2.13724e-05	0.000281479
bOTU807	WT_vs_bx1	Bacteria	Actinobacteria	Actinobacteria	Micrococcales	Micrococcaceae	unassigned	unassigned	-1.38006	9.30211	17.9125	2.31292e-05	0.000302471
bOTU1895	WT_vs_bx1	Bacteria	Actinobacteria	Actinobacteria	Corynebacteriales	Mycobacteriaceae	Mycobacterium	unassigned	-3.22608	6.71688	17.8709	2.36406e-05	0.000306997
bOTU1038	WT_vs_bx1	Bacteria	unassigned	unassigned	unassigned	unassigned	unassigned	unassigned	-1.9125	7.37085	17.7475	2.52248e-05	0.000325295
bOTU689	WT_vs_bx1	Bacteria	Bacteroidetes	Flavobacteriia	Flavobacteriales	Cryomorphaceae	Crocinitomix	unassigned	-2.08139	9.82202	17.7145	2.56661e-05	0.000328704
bOTU1370	WT_vs_bx1	Bacteria	Gemmatimonadetes	Longimicrobia	Longimicrobiales	Longimicrobiaceae	unassigned	unassigned	-1.57283	8.07016	17.6199	2.69754e-05	0.000343105
bOTU1151	WT_vs_bx1	Bacteria	Bacteroidetes	Sphingobacteriia	Sphingobacteriales	Saprospiraceae	uncultured	unassigned	-1.59471	8.11852	17.0409	3.65838e-05	0.000462151
bOTU138	WT_vs_bx1	Bacteria	Actinobacteria	Actinobacteria	Propionibacteriales	Nocardioidaceae	Nocardioides	unassigned	-1.08495	9.68277	17.0158	3.70702e-05	0.00046513
bOTU423	WT_vs_bx1	Bacteria	Actinobacteria	Actinobacteria	Propionibacteriales	Nocardioidaceae	Nocardioides	unassigned	-1.42572	8.53059	16.949	3.83966e-05	0.00047854
bOTU852	WT_vs_bx1	Bacteria	Actinobacteria	Actinobacteria	Frankiales	Geodermatophilaceae	Blastococcus	unassigned	-2.00714	7.8792	16.713	4.34813e-05	0.000538299
bOTU455	WT_vs_bx1	Bacteria	Actinobacteria	Thermoleophilia	Gaiellales	uncultured	unassigned	unassigned	-1.41675	7.90868	16.6765	4.43256e-05	0.000545117
bOTU790	WT_vs_bx1	Bacteria	Actinobacteria	MB-A2-108	unassigned	unassigned	unassigned	unassigned	-1.95682	7.22626	16.6038	4.60583e-05	0.000562699
bOTU1641	WT_vs_bx1	Bacteria	Bacteroidetes	Sphingobacteriia	Sphingobacteriales	Saprospiraceae	uncultured	unassigned	-1.95956	7.89578	15.7603	7.18965e-05	0.000872626
bOTU257	WT_vs_bx1	Bacteria	Actinobacteria	Actinobacteria	Micrococcales	Microbacteriaceae	Agromyces	unassigned	-1.17949	9.24958	15.703	7.41064e-05	0.000893608
bOTU2545	WT_vs_bx1	Bacteria	Proteobacteria	Alphaproteobacteria	Sphingomonadales	Sphingomonadaceae	Sphingomonas	unassigned	1.43129	8.38089	15.6594	7.58339e-05	0.00090854
bOTU1806	WT_vs_bx1	Bacteria	Proteobacteria	Alphaproteobacteria	Sphingomonadales	Sphingomonadaceae	Sphingopyxis	unassigned	1.84569	8.35209	15.5641	7.9754e-05	0.000949379
bOTU2406	WT_vs_bx1	Bacteria	Gemmatimonadetes	Longimicrobia	Longimicrobiales	Longimicrobiaceae	unassigned	unassigned	-1.97224	6.95087	15.514	8.18946e-05	0.000968652
bOTU335	WT_vs_bx1	Bacteria	Bacteroidetes	Cytophagia	Cytophagales	Cytophagaceae	Adhaeribacter	unassigned	-1.15609	9.16642	15.4892	8.29793e-05	0.000975269
bOTU24	WT_vs_bx1	Bacteria	Actinobacteria	Actinobacteria	Streptomycetales	Streptomycetaceae	Streptomyces	unassigned	-1.80002	8.779	15.4064	8.66962e-05	0.00101255
bOTU506	WT_vs_bx1	Bacteria	Proteobacteria	Gammaproteobacteria	Cellvibrionales	Cellvibrionaceae	Cellvibrio	unassigned	-2.92078	7.75355	15.363	8.87096e-05	0.00102959
bOTU296	WT_vs_bx1	Bacteria	Bacteroidetes	Cytophagia	Cytophagales	Cytophagaceae	Adhaeribacter	unassigned	-1.14428	9.26549	15.2767	9.28551e-05	0.00107101
bOTU1466	WT_vs_bx1	Bacteria	Actinobacteria	Actinobacteria	Micrococcales	Micrococcaceae	unassigned	unassigned	-1.37933	8.22828	15.2639	9.34863e-05	0.00107163
bOTU891	WT_vs_bx1	Bacteria	WWE3	unassigned	unassigned	unassigned	unassigned	unassigned	2.29394	7.63456	15.1681	9.83523e-05	0.00112049
bOTU1625	WT_vs_bx1	Bacteria	Actinobacteria	Actinobacteria	Micrococcales	Microbacteriaceae	Microbacterium	unassigned	1.36814	7.19267	14.7828	0.000120628	0.00136589
bOTU764	WT_vs_bx1	Bacteria	Actinobacteria	Actinobacteria	Propionibacteriales	Nocardioidaceae	Kribbella	unassigned	-2.21669	7.16165	14.7622	0.000121954	0.00137253
bOTU1741	WT_vs_bx1	Bacteria	Actinobacteria	Actinobacteria	Frankiales	Geodermatophilaceae	unassigned	unassigned	-1.83658	7.21867	14.7313	0.000123971	0.00138684
bOTU361	WT_vs_bx1	Bacteria	Proteobacteria	Betaproteobacteria	Burkholderiales	Comamonadaceae	unassigned	unassigned	-1.32253	9.97868	14.6095	0.000132248	0.00147057
bOTU989	WT_vs_bx1	Bacteria	Actinobacteria	Actinobacteria	Corynebacteriales	Mycobacteriaceae	Mycobacterium	unassigned	-1.79877	7.1017	14.4354	0.000145052	0.00160334
bOTU118	WT_vs_bx1	Bacteria	Bacteroidetes	Flavobacteriia	Flavobacteriales	Flavobacteriaceae	Flavobacterium	unassigned	-2.19136	11.1733	14.3206	0.000154168	0.00169402
bOTU740	WT_vs_bx1	Bacteria	Proteobacteria	Gammaproteobacteria	Pseudomonadales	Pseudomonadaceae	Pseudomonas	unassigned	1.97909	7.98639	14.2851	0.000157103	0.00171612
bOTU1515	WT_vs_bx1	Bacteria	Actinobacteria	Thermoleophilia	Gaiellales	Gaiellaceae	Gaiella	unassigned	-2.43246	7.11587	14.1939	0.000164907	0.00179083
bOTU2259	WT_vs_bx1	Bacteria	Bacteroidetes	Sphingobacteriia	Sphingobacteriales	Saprospiraceae	uncultured	unassigned	-1.89911	6.93793	14.1822	0.00016593	0.00179146
bOTU1253	WT_vs_bx1	Bacteria	Proteobacteria	Deltaproteobacteria	Myxococcales	BIrii41	unassigned	unassigned	-2.83379	7.1696	14.1476	0.000169015	0.00181423
bOTU11228	WT_vs_bx1	Bacteria	Proteobacteria	Alphaproteobacteria	Sphingomonadales	unassigned	unassigned	unassigned	1.29219	7.72153	13.9842	0.000184356	0.00196752
bOTU3343	WT_vs_bx1	Bacteria	Proteobacteria	Alphaproteobacteria	Sphingomonadales	Erythrobacteraceae	unassigned	unassigned	1.48788	7.59594	13.9462	0.000188113	0.00199615
bOTU317	WT_vs_bx1	Bacteria	Bacteroidetes	Sphingobacteriia	Sphingobacteriales	Saprospiraceae	uncultured	unassigned	-1.76569	7.32976	13.9024	0.000192551	0.00203163
bOTU507	WT_vs_bx1	Bacteria	Actinobacteria	MB-A2-108	unassigned	unassigned	unassigned	unassigned	-1.55079	7.64529	13.7962	0.00020375	0.00213764
bOTU4367	WT_vs_bx1	Bacteria	Bacteroidetes	Sphingobacteriia	Sphingobacteriales	env.OPS_17	unassigned	unassigned	1.70388	7.23208	13.7019	0.00021424	0.00222704
bOTU253	WT_vs_bx1	Bacteria	Saccharibacteria	unassigned	unassigned	unassigned	unassigned	unassigned	2.71527	10.8001	13.6981	0.000214669	0.00222704
bOTU1091	WT_vs_bx1	Bacteria	Actinobacteria	Actinobacteria	Micrococcales	Intrasporangiaceae	Lapillicoccus	unassigned	-2.81193	6.88939	13.3762	0.000254844	0.00261743
bOTU875	WT_vs_bx1	Bacteria	Bacteroidetes	Flavobacteriia	Flavobacteriales	Flavobacteriaceae	Flavobacterium	unassigned	-1.77626	9.61498	13.3741	0.000255118	0.00261743
bOTU1039	WT_vs_bx1	Bacteria	Proteobacteria	Alphaproteobacteria	Sphingomonadales	Sphingomonadaceae	Novosphingobium	unassigned	2.64368	7.26944	13.3617	0.000256817	0.00262038
bOTU522	WT_vs_bx1	Bacteria	Proteobacteria	Betaproteobacteria	SC-I-84	unassigned	unassigned	unassigned	-1.24739	8.24359	13.3421	0.00025952	0.00263349
bOTU1054	WT_vs_bx1	Bacteria	Proteobacteria	Alphaproteobacteria	Sphingomonadales	Sphingomonadaceae	Sphingopyxis	unassigned	1.46784	8.95748	13.3135	0.000263506	0.00265941
bOTU1243	WT_vs_bx1	Bacteria	Proteobacteria	Alphaproteobacteria	Caulobacterales	Caulobacteraceae	Brevundimonas	unassigned	1.24118	8.84714	13.2279	0.000275819	0.00276862
bOTU1414	WT_vs_bx1	Bacteria	Proteobacteria	Betaproteobacteria	Burkholderiales	Comamonadaceae	unassigned	unassigned	-2.16817	8.49885	13.1885	0.000281673	0.00281218
bOTU1245	WT_vs_bx1	Bacteria	Proteobacteria	Alphaproteobacteria	Sphingomonadales	Erythrobacteraceae	unassigned	unassigned	1.19058	8.93607	12.8208	0.000342793	0.0034041
bOTU235	WT_vs_bx1	Bacteria	Bacteroidetes	Flavobacteriia	Flavobacteriales	Flavobacteriaceae	Chryseobacterium	unassigned	-2.65423	8.88371	12.6837	0.00036885	0.00364337
bOTU2862	WT_vs_bx1	Bacteria	Verrucomicrobia	OPB35_soil_group	unassigned	unassigned	unassigned	unassigned	-3.13566	6.84963	12.6223	0.000381171	0.00373908
bOTU1770	WT_vs_bx1	Bacteria	Bacteroidetes	Flavobacteriia	Flavobacteriales	Flavobacteriaceae	Flavobacterium	unassigned	-2.22674	8.39522	12.6155	0.000382566	0.00373908
bOTU1891	WT_vs_bx1	Bacteria	Gemmatimonadetes	Longimicrobia	Longimicrobiales	Longimicrobiaceae	unassigned	unassigned	-1.49799	7.62065	12.5082	0.000405172	0.00393929
bOTU269	WT_vs_bx1	Bacteria	Bacteroidetes	Cytophagia	Cytophagales	Cytophagaceae	Adhaeribacter	unassigned	-1.07919	9.14777	12.4393	0.000420383	0.0040659
bOTU11041	WT_vs_bx1	Bacteria	Proteobacteria	Betaproteobacteria	Burkholderiales	unassigned	unassigned	unassigned	1.27857	7.83811	12.3333	0.000444948	0.00428118
bOTU987	WT_vs_bx1	Bacteria	Actinobacteria	Actinobacteria	Propionibacteriales	Nocardioidaceae	Nocardioides	unassigned	-1.41001	7.51558	12.2981	0.000453415	0.00434016
bOTU822	WT_vs_bx1	Bacteria	Bacteroidetes	Flavobacteriia	Flavobacteriales	Flavobacteriaceae	Chryseobacterium	unassigned	-3.26084	6.87402	12.156	0.00048931	0.00465974
bOTU1894	WT_vs_bx1	Bacteria	Bacteroidetes	Sphingobacteriia	Sphingobacteriales	env.OPS_17	unassigned	unassigned	2.97784	6.94315	12.142	0.000492983	0.00467076
bOTU80	WT_vs_bx1	Bacteria	Proteobacteria	Gammaproteobacteria	Pseudomonadales	Pseudomonadaceae	Pseudomonas	unassigned	3.08973	7.8579	12.1174	0.000499524	0.00470872
bOTU859	WT_vs_bx1	Bacteria	Bacteroidetes	Cytophagia	Cytophagales	Cytophagaceae	Adhaeribacter	unassigned	-1.64884	8.11263	12.0647	0.000513861	0.00481939
bOTU321	WT_vs_bx1	Bacteria	Chloroflexi	S085	unassigned	unassigned	unassigned	unassigned	1.69808	7.84506	12.052	0.000517363	0.00482785
bOTU2218	WT_vs_bx1	Bacteria	Actinobacteria	Actinobacteria	Micrococcales	Intrasporangiaceae	uncultured	unassigned	-1.82729	7.35732	12.0196	0.00052643	0.0048879
bOTU20	WT_vs_bx1	Bacteria	Actinobacteria	Actinobacteria	Streptomycetales	Streptomycetaceae	Streptomyces	unassigned	-1.34391	9.33057	12.0054	0.000530472	0.00490093
bOTU1902	WT_vs_bx1	Bacteria	Proteobacteria	Alphaproteobacteria	Rhizobiales	Hyphomicrobiaceae	uncultured	unassigned	-1.87312	7.20426	11.9841	0.000536566	0.00493269
bOTU2055	WT_vs_bx1	Bacteria	Bacteroidetes	Flavobacteriia	Flavobacteriales	Flavobacteriaceae	Flavobacterium	unassigned	-3.05035	6.91679	11.9422	0.000548774	0.00502007
bOTU795	WT_vs_bx1	Bacteria	Proteobacteria	Betaproteobacteria	Burkholderiales	Comamonadaceae	unassigned	unassigned	-1.13902	9.52034	11.8328	0.000581962	0.00529756
bOTU2033	WT_vs_bx1	Bacteria	Actinobacteria	Actinobacteria	Propionibacteriales	Nocardioidaceae	Nocardioides	unassigned	-1.82327	6.93316	11.8082	0.000589713	0.00534194
bOTU2195	WT_vs_bx1	Bacteria	Bacteroidetes	Sphingobacteriia	Sphingobacteriales	env.OPS_17	unassigned	unassigned	1.89661	7.13866	11.6862	0.000629666	0.00567616
bOTU973	WT_vs_bx1	Bacteria	Actinobacteria	Actinobacteria	Frankiales	Geodermatophilaceae	unassigned	unassigned	-1.39989	8.00878	11.6676	0.000635988	0.00570545
bOTU813	WT_vs_bx1	Bacteria	Saccharibacteria	unassigned	unassigned	unassigned	unassigned	unassigned	2.45416	8.38241	11.6277	0.000649785	0.00580121
bOTU4778	WT_vs_bx1	Bacteria	Proteobacteria	Betaproteobacteria	Burkholderiales	Oxalobacteraceae	Massilia	unassigned	-2.84239	7.1148	11.615	0.000654222	0.00581288
bOTU50	WT_vs_bx1	Bacteria	Bacteroidetes	Flavobacteriia	Flavobacteriales	Flavobacteriaceae	Flavobacterium	unassigned	-2.30082	8.84253	11.3694	0.000746626	0.0066023
bOTU432	WT_vs_bx1	Bacteria	Bacteroidetes	Flavobacteriia	Flavobacteriales	Flavobacteriaceae	Flavobacterium	unassigned	-2.12925	8.64868	11.3528	0.000753361	0.00663029
bOTU2081	WT_vs_bx1	Bacteria	Bacteroidetes	Sphingobacteriia	Sphingobacteriales	env.OPS_17	unassigned	unassigned	-2.47224	7.0641	11.2282	0.000805639	0.00705694
bOTU1348	WT_vs_bx1	Bacteria	Actinobacteria	Thermoleophilia	Gaiellales	uncultured	unassigned	unassigned	-1.31686	7.60823	11.1887	0.00082296	0.00717482
bOTU974	WT_vs_bx1	Bacteria	Bacteroidetes	Flavobacteriia	Flavobacteriales	Flavobacteriaceae	Flavobacterium	unassigned	-1.65919	9.14735	11.1674	0.000832477	0.00719558
bOTU647	WT_vs_bx1	Bacteria	Proteobacteria	Betaproteobacteria	Methylophilales	Methylophilaceae	unassigned	unassigned	2.00239	8.17362	11.166	0.000833091	0.00719558
bOTU690	WT_vs_bx1	Bacteria	Bacteroidetes	Flavobacteriia	Flavobacteriales	Flavobacteriaceae	Flavobacterium	unassigned	-2.95921	8.07883	11.0835	0.000871008	0.00748825
bOTU3275	WT_vs_bx1	Bacteria	Proteobacteria	Betaproteobacteria	Burkholderiales	Comamonadaceae	unassigned	unassigned	1.35069	7.91477	11.0559	0.000884066	0.00756549
bOTU4736	WT_vs_bx1	Bacteria	Firmicutes	Bacilli	Bacillales	Bacillaceae	Bacillus	unassigned	2.37558	7.32801	10.976	0.000922987	0.00786232
bOTU5593	WT_vs_bx1	Bacteria	Proteobacteria	Alphaproteobacteria	Sphingomonadales	Sphingomonadaceae	Sphingobium	unassigned	1.00786	8.82837	10.9568	0.000932619	0.0079081
bOTU2144	WT_vs_bx1	Bacteria	Proteobacteria	Gammaproteobacteria	Xanthomonadales	Xanthomonadaceae	unassigned	unassigned	-2.58885	8.02763	10.9214	0.00095059	0.00802384
bOTU2349	WT_vs_bx1	Bacteria	Proteobacteria	Alphaproteobacteria	Rhodospirillales	Rhodospirillaceae	uncultured	unassigned	-1.71164	7.05885	10.7834	0.00102414	0.00860558
bOTU106	WT_vs_bx1	Bacteria	Bacteroidetes	Flavobacteriia	Flavobacteriales	Flavobacteriaceae	Flavobacterium	unassigned	-3.29696	8.80276	10.7653	0.00103419	0.00865085
bOTU5428	WT_vs_bx1	Bacteria	Proteobacteria	Betaproteobacteria	Burkholderiales	Oxalobacteraceae	unassigned	unassigned	2.61974	7.02773	10.6656	0.00109148	0.00908916
bOTU1238	WT_vs_bx1	Bacteria	Proteobacteria	Betaproteobacteria	Burkholderiales	Comamonadaceae	unassigned	unassigned	0.86105	9.1948	10.5846	0.00114036	0.00945379
bOTU2420	WT_vs_bx1	Bacteria	Bacteroidetes	Sphingobacteriia	Sphingobacteriales	Saprospiraceae	uncultured	unassigned	-1.66257	7.11444	10.471	0.00121262	0.0100082
bOTU1133	WT_vs_bx1	Bacteria	Proteobacteria	Alphaproteobacteria	Sphingomonadales	Sphingomonadaceae	Sphingomonas	unassigned	0.894373	9.50375	10.4009	0.00125957	0.0103496
bOTU272	WT_vs_bx1	Bacteria	Actinobacteria	Actinobacteria	Propionibacteriales	Nocardioidaceae	Kribbella	unassigned	-1.1803	7.92045	10.3731	0.00127864	0.0104601
bOTU1622	WT_vs_bx1	Bacteria	Bacteroidetes	Sphingobacteriia	Sphingobacteriales	PHOS-HE51	unassigned	unassigned	-1.47298	7.3276	10.3401	0.00130173	0.0106023
bOTU479	WT_vs_bx1	Bacteria	Proteobacteria	Betaproteobacteria	Methylophilales	unassigned	unassigned	unassigned	1.80538	6.98466	10.2984	0.00133143	0.0107968
bOTU1	WT_vs_bx1	Bacteria	Proteobacteria	Gammaproteobacteria	Pseudomonadales	Pseudomonadaceae	Pseudomonas	unassigned	1.30845	10.316	10.2815	0.00134372	0.0108486
bOTU10380	WT_vs_bx1	Bacteria	Acidobacteria	Subgroup_6	unassigned	unassigned	unassigned	unassigned	-2.17996	6.68944	10.2736	0.0013495	0.0108486
bOTU472	WT_vs_bx1	Bacteria	Actinobacteria	Actinobacteria	Micrococcales	Micrococcaceae	unassigned	unassigned	-1.12492	9.69745	10.2503	0.0013666	0.0109387
bOTU395	WT_vs_bx1	Bacteria	Actinobacteria	Actinobacteria	Micrococcales	Micrococcaceae	unassigned	unassigned	-1.27707	7.94876	10.1933	0.00140949	0.0112336
bOTU1436	WT_vs_bx1	Bacteria	Actinobacteria	Actinobacteria	Micrococcales	Intrasporangiaceae	unassigned	unassigned	-1.22758	7.63193	10.1341	0.0014555	0.0115507
bOTU5498	WT_vs_bx1	Bacteria	Proteobacteria	Betaproteobacteria	Burkholderiales	Oxalobacteraceae	unassigned	unassigned	1.83812	7.23195	10.0412	0.00153076	0.0120963
bOTU433	WT_vs_bx1	Bacteria	Actinobacteria	Thermoleophilia	Gaiellales	Gaiellaceae	Gaiella	unassigned	-1.66326	8.4645	9.98738	0.00157617	0.0124023
bOTU3447	WT_vs_bx1	Bacteria	Proteobacteria	Alphaproteobacteria	Caulobacterales	Caulobacteraceae	Asticcacaulis	unassigned	-1.74897	6.82206	9.96888	0.00159209	0.0124392
bOTU1164	WT_vs_bx1	Bacteria	Actinobacteria	Actinobacteria	Frankiales	Sporichthyaceae	unassigned	unassigned	-1.54591	7.55729	9.96636	0.00159426	0.0124392
bOTU1386	WT_vs_bx1	Bacteria	Actinobacteria	Thermoleophilia	Gaiellales	unassigned	unassigned	unassigned	-1.79685	7.12062	9.82369	0.00172278	0.0133732
bOTU163	WT_vs_bx1	Bacteria	Proteobacteria	Betaproteobacteria	Burkholderiales	Comamonadaceae	Comamonas	unassigned	-0.694558	10.948	9.81775	0.00172836	0.0133732
bOTU2390	WT_vs_bx1	Bacteria	Saccharibacteria	unassigned	unassigned	unassigned	unassigned	unassigned	2.77525	7.15557	9.7913	0.0017534	0.0135106
bOTU408	WT_vs_bx1	Bacteria	Bacteroidetes	Flavobacteriia	Flavobacteriales	Flavobacteriaceae	Chryseobacterium	unassigned	-1.77956	8.87456	9.78196	0.00176232	0.0135233
bOTU892	WT_vs_bx1	Bacteria	Proteobacteria	Gammaproteobacteria	Xanthomonadales	Xanthomonadaceae	uncultured	unassigned	-1.12349	8.46546	9.69906	0.00184362	0.0140889
bOTU5254	WT_vs_bx1	Bacteria	Proteobacteria	Alphaproteobacteria	Sphingomonadales	Sphingomonadaceae	Sphingomonas	unassigned	1.1707	7.96099	9.68153	0.00186129	0.0141657
bOTU926	WT_vs_bx1	Bacteria	Firmicutes	Bacilli	Bacillales	Bacillaceae	Bacillus	unassigned	1.88409	7.19471	9.6297	0.00191456	0.0145116
bOTU1015	WT_vs_bx1	Bacteria	Proteobacteria	Alphaproteobacteria	Rhizobiales	Hyphomicrobiaceae	Devosia	unassigned	1.24803	7.84619	9.58855	0.00195795	0.0147801
bOTU2917	WT_vs_bx1	Bacteria	Proteobacteria	Alphaproteobacteria	Sphingomonadales	Sphingomonadaceae	Sphingomonas	unassigned	1.27212	8.01365	9.57218	0.00197548	0.0148267
bOTU870	WT_vs_bx1	Bacteria	Saccharibacteria	unassigned	unassigned	unassigned	unassigned	unassigned	2.31975	6.83762	9.5679	0.00198009	0.0148267
bOTU5375	WT_vs_bx1	Bacteria	Proteobacteria	Betaproteobacteria	Burkholderiales	Comamonadaceae	unassigned	unassigned	1.22493	7.59642	9.5574	0.00199145	0.0148519
bOTU352	WT_vs_bx1	Bacteria	Proteobacteria	Gammaproteobacteria	Pseudomonadales	Pseudomonadaceae	Pseudomonas	unassigned	-1.86826	7.77047	9.53272	0.00201841	0.0149928
bOTU1130	WT_vs_bx1	Bacteria	Actinobacteria	Actinobacteria	Propionibacteriales	Nocardioidaceae	Nocardioides	unassigned	-1.50811	7.10842	9.50553	0.00204854	0.0151559
bOTU1713	WT_vs_bx1	Bacteria	Actinobacteria	Actinobacteria	Micrococcales	Intrasporangiaceae	unassigned	unassigned	-1.34432	7.62414	9.42064	0.00214556	0.0158107
bOTU505	WT_vs_bx1	Bacteria	Actinobacteria	Thermoleophilia	Gaiellales	uncultured	unassigned	unassigned	-1.22009	7.55604	9.35007	0.00222977	0.0163663
bOTU1747	WT_vs_bx1	Bacteria	Proteobacteria	Alphaproteobacteria	Sphingomonadales	JG34-KF-161	unassigned	unassigned	1.11523	7.29362	9.30111	0.00229015	0.0166913
bOTU60	WT_vs_bx1	Bacteria	Proteobacteria	Alphaproteobacteria	Rhizobiales	Rhizobiaceae	Rhizobium	unassigned	0.844909	9.74844	9.29961	0.00229203	0.0166913
bOTU2955	WT_vs_bx1	Bacteria	Proteobacteria	Deltaproteobacteria	Oligoflexales	0319-6G20	unassigned	unassigned	-2.48931	7.52836	9.27102	0.00232809	0.0168877
bOTU12900	WT_vs_bx1	Bacteria	Acidobacteria	Subgroup_6	unassigned	unassigned	unassigned	unassigned	-1.2938	7.05626	9.23238	0.00237772	0.0171747
bOTU2038	WT_vs_bx1	Bacteria	Gemmatimonadetes	Gemmatimonadetes	Gemmatimonadales	Gemmatimonadaceae	uncultured	unassigned	-1.87385	7.07362	9.22179	0.00239152	0.0171747
bOTU431	WT_vs_bx1	Bacteria	Saccharibacteria	unassigned	unassigned	unassigned	unassigned	unassigned	2.49198	9.03909	9.21882	0.0023954	0.0171747
bOTU1028	WT_vs_bx1	Bacteria	Proteobacteria	Alphaproteobacteria	Sphingomonadales	unassigned	unassigned	unassigned	0.974959	9.07967	9.19357	0.00242867	0.0173463
bOTU1111	WT_vs_bx1	Bacteria	Actinobacteria	Actinobacteria	Micrococcales	Microbacteriaceae	Agromyces	unassigned	-1.28062	7.64218	9.16153	0.00247156	0.0174919
bOTU1322	WT_vs_bx1	Bacteria	Actinobacteria	Actinobacteria	Frankiales	Geodermatophilaceae	unassigned	unassigned	-1.66467	7.35952	9.15556	0.00247964	0.0174919
bOTU783	WT_vs_bx1	Bacteria	Gemmatimonadetes	Gemmatimonadetes	Gemmatimonadales	Gemmatimonadaceae	Gemmatimonas	unassigned	1.2248	7.82865	9.15139	0.0024853	0.0174919
bOTU3168	WT_vs_bx1	Bacteria	Proteobacteria	Betaproteobacteria	Burkholderiales	Oxalobacteraceae	unassigned	unassigned	1.96839	7.36877	9.15033	0.00248674	0.0174919
bOTU577	WT_vs_bx1	Bacteria	Saccharibacteria	unassigned	unassigned	unassigned	unassigned	unassigned	2.94156	7.44031	9.0628	0.00260862	0.018266
bOTU1700	WT_vs_bx1	Bacteria	Bacteroidetes	Flavobacteriia	Flavobacteriales	Flavobacteriaceae	Flavobacterium	unassigned	-1.70759	8.52275	9.05732	0.00261646	0.018266
bOTU83	WT_vs_bx1	Bacteria	Proteobacteria	Deltaproteobacteria	Bdellovibrionales	Bacteriovoracaceae	Peredibacter	unassigned	0.929103	12.3627	9.0193	0.00267143	0.0185799
bOTU839	WT_vs_bx1	Bacteria	Proteobacteria	Gammaproteobacteria	Oceanospirillales	Oceanospirillaceae	Pseudohongiella	unassigned	1.27877	7.67259	8.98164	0.00272706	0.0188761
bOTU570	WT_vs_bx1	Bacteria	Proteobacteria	Gammaproteobacteria	Xanthomonadales	Xanthomonadaceae	unassigned	unassigned	0.752332	10.5381	8.97677	0.00273433	0.0188761
bOTU2733	WT_vs_bx1	Bacteria	Proteobacteria	Alphaproteobacteria	Sphingomonadales	Erythrobacteraceae	Altererythrobacter	unassigned	1.19309	7.3577	8.95814	0.00276237	0.0189989
bOTU1876	WT_vs_bx1	Bacteria	Actinobacteria	Actinobacteria	Corynebacteriales	Mycobacteriaceae	Mycobacterium	unassigned	-1.57985	7.10216	8.92376	0.00281485	0.0192884
bOTU2980	WT_vs_bx1	Bacteria	Proteobacteria	Alphaproteobacteria	Sphingomonadales	Erythrobacteraceae	Altererythrobacter	unassigned	1.44966	7.24592	8.90735	0.00284024	0.0193909
bOTU709	WT_vs_bx1	Bacteria	Bacteroidetes	Flavobacteriia	Flavobacteriales	Flavobacteriaceae	Flavobacterium	unassigned	-1.35273	9.9946	8.86034	0.00291433	0.0198239
bOTU481	WT_vs_bx1	Bacteria	Actinobacteria	Actinobacteria	Propionibacteriales	Nocardioidaceae	Nocardioides	unassigned	-1.78213	8.07159	8.78217	0.00304189	0.020616
bOTU2192	WT_vs_bx1	Bacteria	Proteobacteria	Betaproteobacteria	Burkholderiales	Comamonadaceae	Ramlibacter	unassigned	1.36513	8.40893	8.61715	0.00333012	0.0224874
bOTU446	WT_vs_bx1	Bacteria	Bacteroidetes	Flavobacteriia	Flavobacteriales	Flavobacteriaceae	Flavobacterium	unassigned	-1.58225	7.08728	8.58477	0.00338986	0.022728
bOTU776	WT_vs_bx1	Bacteria	Actinobacteria	Actinobacteria	Propionibacteriales	Nocardioidaceae	Nocardioides	unassigned	-1.33358	7.34539	8.58457	0.00339023	0.022728
bOTU1526	WT_vs_bx1	Bacteria	Actinobacteria	Thermoleophilia	Gaiellales	unassigned	unassigned	unassigned	-1.37894	7.24326	8.55616	0.00344355	0.0230024
bOTU1544	WT_vs_bx1	Bacteria	Actinobacteria	Actinobacteria	Propionibacteriales	Propionibacteriaceae	uncultured	unassigned	-1.66961	7.07115	8.53918	0.00347581	0.02309
bOTU1228	WT_vs_bx1	Bacteria	Proteobacteria	Betaproteobacteria	Nitrosomonadales	Nitrosomonadaceae	uncultured	unassigned	-2.18205	6.97322	8.53619	0.00348153	0.02309
bOTU2740	WT_vs_bx1	Bacteria	Actinobacteria	Acidimicrobiia	Acidimicrobiales	uncultured	unassigned	unassigned	-1.8289	6.86912	8.50903	0.00353388	0.0233538
bOTU645	WT_vs_bx1	Bacteria	Proteobacteria	Alphaproteobacteria	Sphingomonadales	Sphingomonadaceae	Sphingomonas	unassigned	0.913383	9.96475	8.48365	0.00358353	0.0235979
bOTU7975	WT_vs_bx1	Bacteria	Proteobacteria	Betaproteobacteria	Burkholderiales	Comamonadaceae	unassigned	unassigned	-1.3733	7.60313	8.45112	0.00364819	0.0239388
bOTU873	WT_vs_bx1	Bacteria	Actinobacteria	Actinobacteria	Micrococcales	Microbacteriaceae	Agromyces	unassigned	-1.87714	6.72984	8.29541	0.00397453	0.0259884
bOTU6812	WT_vs_bx1	Bacteria	Proteobacteria	Alphaproteobacteria	Sphingomonadales	Sphingomonadaceae	unassigned	unassigned	0.695744	10.5342	8.2018	0.00418487	0.0272678
bOTU4933	WT_vs_bx1	Bacteria	Acidobacteria	Blastocatellia	Blastocatellales	Blastocatellaceae	uncultured	unassigned	-1.61722	7.08306	8.19341	0.00420427	0.0272984
bOTU64	WT_vs_bx1	Bacteria	Actinobacteria	Actinobacteria	Streptomycetales	Streptomycetaceae	Streptomyces	unassigned	-1.05286	7.85935	8.14585	0.00431599	0.0279261
bOTU693	WT_vs_bx1	Bacteria	Bacteroidetes	Flavobacteriia	Flavobacteriales	Flavobacteriaceae	Flavobacterium	unassigned	-2.28902	6.96962	8.07307	0.00449279	0.0289691
bOTU1635	WT_vs_bx1	Bacteria	Actinobacteria	Actinobacteria	Propionibacteriales	Nocardioidaceae	Aeromicrobium	unassigned	-1.64314	7.21155	8.06268	0.00451862	0.0290349
bOTU675	WT_vs_bx1	Bacteria	Actinobacteria	Actinobacteria	Corynebacteriales	Mycobacteriaceae	Mycobacterium	unassigned	-1.20501	7.22038	8.00363	0.00466837	0.0298936
bOTU229	WT_vs_bx1	Bacteria	Actinobacteria	Actinobacteria	Propionibacteriales	Nocardioidaceae	Nocardioides	unassigned	-0.997553	8.59613	7.97464	0.00474371	0.0302717
bOTU580	WT_vs_bx1	Bacteria	Proteobacteria	Deltaproteobacteria	Myxococcales	Polyangiaceae	Sorangium	unassigned	-1.40432	7.00589	7.8954	0.00495606	0.0315185
bOTU982	WT_vs_bx1	Bacteria	Bacteroidetes	Flavobacteriia	Flavobacteriales	Flavobacteriaceae	Flavobacterium	unassigned	-1.97853	7.43741	7.81959	0.00516828	0.032756
bOTU999	WT_vs_bx1	Bacteria	Actinobacteria	Actinobacteria	Micrococcales	Intrasporangiaceae	Terrabacter	unassigned	-1.29994	7.42177	7.7914	0.00524956	0.033158
bOTU667	WT_vs_bx1	Bacteria	Actinobacteria	Actinobacteria	Propionibacteriales	Nocardioidaceae	Nocardioides	unassigned	-1.5369	7.86055	7.67849	0.00558831	0.0351779
bOTU111	WT_vs_bx1	Bacteria	Bacteroidetes	Flavobacteriia	Flavobacteriales	Flavobacteriaceae	Flavobacterium	unassigned	-1.0716	8.62808	7.66197	0.00563969	0.0352678
bOTU45	WT_vs_bx1	Bacteria	Bacteroidetes	Flavobacteriia	Flavobacteriales	Flavobacteriaceae	Flavobacterium	unassigned	-2.95403	6.71758	7.66169	0.00564058	0.0352678
bOTU1626	WT_vs_bx1	Bacteria	Proteobacteria	Gammaproteobacteria	Xanthomonadales	Xanthomonadaceae	unassigned	unassigned	1.17938	7.86061	7.64792	0.00568377	0.0354187
bOTU1290	WT_vs_bx1	Bacteria	Proteobacteria	Gammaproteobacteria	Xanthomonadales	Xanthomonadaceae	unassigned	unassigned	0.965336	8.73246	7.6009	0.00583393	0.0362328
bOTU4107	WT_vs_bx1	Bacteria	Proteobacteria	Betaproteobacteria	Burkholderiales	Comamonadaceae	unassigned	unassigned	-2.05053	7.07251	7.57932	0.00590416	0.0365468
bOTU527	WT_vs_bx1	Bacteria	Saccharibacteria	unassigned	unassigned	unassigned	unassigned	unassigned	2.94039	6.6186	7.56598	0.00594803	0.036696
bOTU1141	WT_vs_bx1	Bacteria	Actinobacteria	Thermoleophilia	Gaiellales	unassigned	unassigned	unassigned	-1.7566	7.09732	7.54887	0.00600478	0.0369235
bOTU372	WT_vs_bx1	Bacteria	Proteobacteria	Alphaproteobacteria	Sphingomonadales	Sphingomonadaceae	Sphingomonas	unassigned	0.933587	10.7631	7.53416	0.00605401	0.0371033
bOTU2828	WT_vs_bx1	Bacteria	Bacteroidetes	Sphingobacteriia	Sphingobacteriales	env.OPS_17	unassigned	unassigned	1.97699	6.89064	7.52286	0.00609209	0.0372138
bOTU1189	WT_vs_bx1	Bacteria	Proteobacteria	Gammaproteobacteria	Xanthomonadales	Xanthomonadaceae	unassigned	unassigned	-1.48894	8.74109	7.51381	0.00612278	0.0372787
bOTU246	WT_vs_bx1	Bacteria	Chloroflexi	S085	unassigned	unassigned	unassigned	unassigned	1.36732	7.83546	7.48983	0.00620483	0.0375747
bOTU4618	WT_vs_bx1	Bacteria	Bacteroidetes	Sphingobacteriia	Sphingobacteriales	Saprospiraceae	uncultured	unassigned	-1.30732	6.89347	7.48779	0.00621187	0.0375747
bOTU778	WT_vs_bx1	Bacteria	Proteobacteria	Alphaproteobacteria	Rhizobiales	Phyllobacteriaceae	Phyllobacterium	unassigned	1.24519	7.53343	7.47403	0.00625954	0.0377401
bOTU959	WT_vs_bx1	Bacteria	Proteobacteria	Betaproteobacteria	Burkholderiales	Oxalobacteraceae	unassigned	unassigned	1.23941	8.10628	7.44517	0.00636069	0.0382259
bOTU767	WT_vs_bx1	Bacteria	Actinobacteria	Actinobacteria	Micrococcales	Intrasporangiaceae	Humibacillus	unassigned	-1.56947	7.08685	7.42089	0.00644708	0.0386201
bOTU1999	WT_vs_bx1	Bacteria	Actinobacteria	Actinobacteria	Micrococcales	Micrococcaceae	unassigned	unassigned	-1.39002	7.20178	7.402	0.00651516	0.0389024
bOTU32	WT_vs_bx1	Bacteria	Actinobacteria	Actinobacteria	Streptomycetales	Streptomycetaceae	Streptomyces	unassigned	-1.16433	7.67375	7.38308	0.00658402	0.0391876
bOTU3443	WT_vs_bx1	Bacteria	Proteobacteria	Gammaproteobacteria	Xanthomonadales	Xanthomonadaceae	unassigned	unassigned	1.28024	7.6244	7.25866	0.00705599	0.0418625
bOTU1059	WT_vs_bx1	Bacteria	Actinobacteria	Thermoleophilia	Gaiellales	unassigned	unassigned	unassigned	-1.49598	7.43765	7.22591	0.00718586	0.0424973
bOTU820	WT_vs_bx1	Bacteria	unassigned	unassigned	unassigned	unassigned	unassigned	unassigned	-1.178	7.7111	7.20261	0.00727976	0.0429159
bOTU238	WT_vs_bx1	Bacteria	Proteobacteria	Betaproteobacteria	Burkholderiales	Comamonadaceae	unassigned	unassigned	-1.35968	10.1988	7.15267	0.00748525	0.0439058
bOTU2428	WT_vs_bx1	Bacteria	Proteobacteria	Betaproteobacteria	Burkholderiales	Comamonadaceae	Ramlibacter	unassigned	0.961073	8.37874	7.15034	0.00749496	0.0439058
bOTU339	WT_vs_bx1	Bacteria	Saccharibacteria	unassigned	unassigned	unassigned	unassigned	unassigned	1.95268	10.1066	7.14237	0.00752836	0.0439628
bOTU3046	WT_vs_bx1	Bacteria	Proteobacteria	Gammaproteobacteria	Xanthomonadales	Xanthomonadaceae	unassigned	unassigned	1.2334	7.88065	7.13031	0.00757916	0.0440595
bOTU7662	WT_vs_bx1	Bacteria	Acidobacteria	Subgroup_6	unassigned	unassigned	unassigned	unassigned	-1.38702	6.68147	7.12719	0.00759237	0.0440595
bOTU2647	WT_vs_bx1	Bacteria	Proteobacteria	Betaproteobacteria	Burkholderiales	Comamonadaceae	unassigned	unassigned	1.10727	7.45431	7.1068	0.00767919	0.0444245
bOTU2258	WT_vs_bx1	Bacteria	Proteobacteria	Alphaproteobacteria	Sphingomonadales	Sphingomonadaceae	Sphingopyxis	unassigned	1.5989	7.48574	7.02556	0.00803542	0.0463409
bOTU1936	WT_vs_bx1	Bacteria	Proteobacteria	Alphaproteobacteria	Rhizobiales	Hyphomicrobiaceae	Hyphomicrobium	unassigned	1.18869	7.34651	6.96679	0.00830363	0.047706
bOTU777	WT_vs_bx1	Bacteria	Bacteroidetes	Flavobacteriia	Flavobacteriales	Flavobacteriaceae	Flavobacterium	unassigned	-1.22487	7.4361	6.96251	0.0083235	0.047706
bOTU223	WT_vs_bx1	Bacteria	Bacteroidetes	Flavobacteriia	Flavobacteriales	Flavobacteriaceae	Flavobacterium	unassigned	-0.90822	11.5253	6.95571	0.0083552	0.0477404
bOTU147	WT_vs_bx1	Bacteria	Actinobacteria	Actinobacteria	Propionibacteriales	Nocardioidaceae	Aeromicrobium	unassigned	-0.99614	9.64255	6.92459	0.00850183	0.0484291
bOTU644	WT_vs_bx1	Bacteria	Gemmatimonadetes	Gemmatimonadetes	Gemmatimonadales	Gemmatimonadaceae	Gemmatimonas	unassigned	1.01503	8.30235	6.9033	0.00860369	0.0488595
bOTU1915	WT_vs_bx1	Bacteria	Proteobacteria	Betaproteobacteria	Burkholderiales	Comamonadaceae	unassigned	unassigned	-1.08837	8.58332	6.89585	0.00863959	0.0489138
bOTU5741	WT_vs_bx2	Bacteria	unassigned	unassigned	unassigned	unassigned	unassigned	unassigned	4.05153	8.83369	97.9811	4.22389e-23	7.84376e-20
bOTU18071	WT_vs_bx2	Bacteria	unassigned	unassigned	unassigned	unassigned	unassigned	unassigned	6.73617	6.86404	57.9712	2.65984e-14	2.46966e-11
bOTU17121	WT_vs_bx2	Bacteria	Proteobacteria	Betaproteobacteria	Burkholderiales	Comamonadaceae	unassigned	unassigned	3.17068	8.37582	44.5581	2.46922e-11	1.52845e-08
bOTU6	WT_vs_bx2	Bacteria	Proteobacteria	Alphaproteobacteria	Rhizobiales	Rhizobiaceae	Rhizobium	unassigned	-1.84481	12.0584	37.4376	9.43831e-10	4.38173e-07
bOTU12071	WT_vs_bx2	Bacteria	Bacteroidetes	Flavobacteriia	Flavobacteriales	Flavobacteriaceae	Chryseobacterium	unassigned	3.42965	8.04866	36.9653	1.20252e-09	4.46616e-07
bOTU14141	WT_vs_bx2	Bacteria	Proteobacteria	Betaproteobacteria	Burkholderiales	Comamonadaceae	unassigned	unassigned	-3.54921	8.49885	35.3796	2.71315e-09	8.39721e-07
bOTU7631	WT_vs_bx2	Bacteria	Proteobacteria	Betaproteobacteria	Burkholderiales	Oxalobacteraceae	unassigned	unassigned	4.21588	8.76958	33.0954	8.77459e-09	2.32777e-06
bOTU1870	WT_vs_bx2	Bacteria	Proteobacteria	Deltaproteobacteria	Bdellovibrionales	Bacteriovoracaceae	Peredibacter	unassigned	-3.90351	8.48847	32.1977	1.39256e-08	3.23248e-06
bOTU1680	WT_vs_bx2	Bacteria	Proteobacteria	Deltaproteobacteria	Oligoflexales	0319-6G20	unassigned	unassigned	3.94713	7.71391	29.6977	5.04937e-08	1.04185e-05
bOTU79751	WT_vs_bx2	Bacteria	Proteobacteria	Betaproteobacteria	Burkholderiales	Comamonadaceae	unassigned	unassigned	-2.26065	7.60313	27.6718	1.43745e-07	2.66934e-05
bOTU21441	WT_vs_bx2	Bacteria	Proteobacteria	Gammaproteobacteria	Xanthomonadales	Xanthomonadaceae	unassigned	unassigned	-4.09338	8.02763	27.048	1.98464e-07	3.35044e-05
bOTU6053	WT_vs_bx2	Bacteria	Acidobacteria	Subgroup_6	unassigned	unassigned	unassigned	unassigned	3.33781	7.28772	26.5328	2.59103e-07	4.00961e-05
bOTU902	WT_vs_bx2	Bacteria	Proteobacteria	Betaproteobacteria	Burkholderiales	Comamonadaceae	unassigned	unassigned	3.0678	8.71274	26.0247	3.37076e-07	4.63183e-05
bOTU177	WT_vs_bx2	Bacteria	Proteobacteria	Gammaproteobacteria	Xanthomonadales	Xanthomonadaceae	Lysobacter	unassigned	-1.45887	10.9186	25.9565	3.49195e-07	4.63183e-05
bOTU7621	WT_vs_bx2	Bacteria	Proteobacteria	Alphaproteobacteria	Sphingomonadales	Sphingomonadaceae	Novosphingobium	unassigned	3.07759	8.18547	24.4477	7.63565e-07	9.45293e-05
bOTU184	WT_vs_bx2	Bacteria	Proteobacteria	Gammaproteobacteria	Xanthomonadales	Xanthomonadaceae	unassigned	unassigned	-1.69034	11.3033	23.9479	9.89763e-07	0.000114874
bOTU2371	WT_vs_bx2	Bacteria	Proteobacteria	Gammaproteobacteria	Xanthomonadales	Xanthomonadaceae	Arenimonas	unassigned	1.8574	7.73061	23.6208	1.17315e-06	0.000127774
bOTU558	WT_vs_bx2	Bacteria	Proteobacteria	Gammaproteobacteria	Xanthomonadales	Xanthomonadaceae	Arenimonas	unassigned	1.35829	9.46671	23.5164	1.23852e-06	0.000127774
bOTU17471	WT_vs_bx2	Bacteria	Proteobacteria	Alphaproteobacteria	Sphingomonadales	JG34-KF-161	unassigned	unassigned	1.95221	7.29362	23.3066	1.38122e-06	0.000134996
bOTU658	WT_vs_bx2	Bacteria	Proteobacteria	Alphaproteobacteria	Rhizobiales	Rhizobiaceae	unassigned	unassigned	-1.58819	8.51256	23.0283	1.59635e-06	0.000143327
bOTU582	WT_vs_bx2	Bacteria	Proteobacteria	Alphaproteobacteria	Sphingomonadales	Sphingomonadaceae	Sphingomonas	unassigned	1.38916	10.2391	22.999	1.62082e-06	0.000143327
bOTU1375	WT_vs_bx2	Bacteria	Proteobacteria	Deltaproteobacteria	Bdellovibrionales	Bdellovibrionaceae	Bdellovibrio	unassigned	-2.28999	7.85404	22.5968	1.99821e-06	0.000168667
bOTU9431	WT_vs_bx2	Bacteria	Proteobacteria	Gammaproteobacteria	Xanthomonadales	Xanthomonadaceae	Arenimonas	unassigned	1.63863	8.54232	21.9487	2.80037e-06	0.000222656
bOTU245	WT_vs_bx2	Bacteria	Proteobacteria	Alphaproteobacteria	Rhizobiales	Rhizobiaceae	Rhizobium	unassigned	-1.4352	9.72208	21.8965	2.87762e-06	0.000222656
bOTU162	WT_vs_bx2	Bacteria	Proteobacteria	Gammaproteobacteria	Xanthomonadales	Xanthomonadaceae	Lysobacter	unassigned	-0.968942	11.6596	21.1995	4.1387e-06	0.000307423
bOTU1104	WT_vs_bx2	Bacteria	Gemmatimonadetes	Gemmatimonadetes	Gemmatimonadales	Gemmatimonadaceae	uncultured	unassigned	2.65751	6.96362	21.1046	4.34875e-06	0.000310601
bOTU3525	WT_vs_bx2	Bacteria	Acidobacteria	Subgroup_6	unassigned	unassigned	unassigned	unassigned	2.38559	7.45074	20.9872	4.62372e-06	0.000318009
bOTU5785	WT_vs_bx2	Bacteria	Proteobacteria	Betaproteobacteria	Burkholderiales	Comamonadaceae	unassigned	unassigned	-2.73824	7.14419	20.6083	5.6352e-06	0.000373734
bOTU1236	WT_vs_bx2	Bacteria	Proteobacteria	Gammaproteobacteria	Xanthomonadales	Xanthomonadaceae	unassigned	unassigned	1.94593	9.08348	19.5749	9.67316e-06	0.000576402
bOTU4406	WT_vs_bx2	Bacteria	Proteobacteria	Gammaproteobacteria	Xanthomonadales	Xanthomonadaceae	Arenimonas	unassigned	2.0242	7.09234	19.5212	9.94876e-06	0.000576402
bOTU2443	WT_vs_bx2	Bacteria	Proteobacteria	Gammaproteobacteria	Xanthomonadales	Xanthomonadaceae	unassigned	unassigned	4.44931	6.92452	19.4952	1.00855e-05	0.000576402
bOTU2069	WT_vs_bx2	Bacteria	Bacteroidetes	Flavobacteriia	Flavobacteriales	Flavobacteriaceae	Flavobacterium	unassigned	3.1752	7.63772	19.474	1.01979e-05	0.000576402
bOTU18061	WT_vs_bx2	Bacteria	Proteobacteria	Alphaproteobacteria	Sphingomonadales	Sphingomonadaceae	Sphingopyxis	unassigned	2.10912	8.35209	19.4505	1.03241e-05	0.000576402
bOTU930	WT_vs_bx2	Bacteria	Proteobacteria	Gammaproteobacteria	Xanthomonadales	Xanthomonadaceae	Arenimonas	unassigned	1.32601	9.08031	19.4085	1.05534e-05	0.000576402
bOTU113	WT_vs_bx2	Bacteria	Proteobacteria	Alphaproteobacteria	Rhizobiales	Rhizobiaceae	Rhizobium	unassigned	-1.46285	9.39439	18.8893	1.38528e-05	0.000734991
bOTU10541	WT_vs_bx2	Bacteria	Proteobacteria	Alphaproteobacteria	Sphingomonadales	Sphingomonadaceae	Sphingopyxis	unassigned	1.70327	8.95748	18.4326	1.76017e-05	0.000907952
bOTU4743	WT_vs_bx2	Bacteria	Acidobacteria	Subgroup_6	unassigned	unassigned	unassigned	unassigned	2.17081	7.56826	18.2654	1.92161e-05	0.000964442
bOTU10391	WT_vs_bx2	Bacteria	Proteobacteria	Alphaproteobacteria	Sphingomonadales	Sphingomonadaceae	Novosphingobium	unassigned	3.22219	7.26944	18.1763	2.01368e-05	0.000984054
bOTU31681	WT_vs_bx2	Bacteria	Proteobacteria	Betaproteobacteria	Burkholderiales	Oxalobacteraceae	unassigned	unassigned	2.80619	7.36877	17.8849	2.34675e-05	0.00111741
bOTU29551	WT_vs_bx2	Bacteria	Proteobacteria	Deltaproteobacteria	Oligoflexales	0319-6G20	unassigned	unassigned	-3.43226	7.52836	17.8232	2.42411e-05	0.00112539
bOTU11891	WT_vs_bx2	Bacteria	Proteobacteria	Gammaproteobacteria	Xanthomonadales	Xanthomonadaceae	unassigned	unassigned	-2.23434	8.74109	17.1527	3.44923e-05	0.00156225
bOTU43671	WT_vs_bx2	Bacteria	Bacteroidetes	Sphingobacteriia	Sphingobacteriales	env.OPS_17	unassigned	unassigned	1.93989	7.23208	16.8104	4.13074e-05	0.00181007
bOTU7329	WT_vs_bx2	Bacteria	Proteobacteria	Betaproteobacteria	Burkholderiales	Oxalobacteraceae	unassigned	unassigned	-1.49368	8.67745	16.7827	4.19132e-05	0.00181007
bOTU1640	WT_vs_bx2	Bacteria	Proteobacteria	Gammaproteobacteria	Xanthomonadales	Xanthomonadaceae	Arenimonas	unassigned	1.49297	7.79885	16.655	4.48332e-05	0.00189216
bOTU1270	WT_vs_bx2	Bacteria	Proteobacteria	Betaproteobacteria	Burkholderiales	Oxalobacteraceae	Massilia	unassigned	-2.0633	7.18487	16.5152	4.82608e-05	0.0019613
bOTU2782	WT_vs_bx2	Bacteria	Proteobacteria	Gammaproteobacteria	Xanthomonadales	Xanthomonadaceae	Luteimonas	unassigned	3.27022	6.66211	16.5026	4.85836e-05	0.0019613
bOTU1696	WT_vs_bx2	Bacteria	Proteobacteria	Alphaproteobacteria	Sphingomonadales	Sphingomonadaceae	Sphingomonas	unassigned	1.55022	8.7285	16.3036	5.39614e-05	0.00212404
bOTU1883	WT_vs_bx2	Bacteria	Proteobacteria	Alphaproteobacteria	Sphingomonadales	Sphingomonadaceae	Sphingomonas	unassigned	-2.12339	8.52804	16.2708	5.49024e-05	0.00212404
bOTU960	WT_vs_bx2	Bacteria	Acidobacteria	Holophagae	Subgroup_7	unassigned	unassigned	unassigned	1.76141	7.55484	16.1616	5.81609e-05	0.00220418
bOTU2445	WT_vs_bx2	Bacteria	Proteobacteria	Betaproteobacteria	Burkholderiales	Comamonadaceae	unassigned	unassigned	-1.71182	7.91053	15.9561	6.48287e-05	0.00240774
bOTU742	WT_vs_bx2	Bacteria	Proteobacteria	Betaproteobacteria	Rhodocyclales	Rhodocyclaceae	unassigned	unassigned	-2.1081	8.58999	15.9069	6.6534e-05	0.00242262
bOTU1396	WT_vs_bx2	Bacteria	Proteobacteria	Deltaproteobacteria	Bdellovibrionales	Bdellovibrionaceae	Bdellovibrio	Bdellovibrio_bacteriovorus	-1.6644	8.16279	15.807	7.0142e-05	0.00250488
bOTU849	WT_vs_bx2	Bacteria	Proteobacteria	Gammaproteobacteria	Xanthomonadales	Xanthomonadaceae	Lysobacter	unassigned	-3.19467	8.169	15.7053	7.40175e-05	0.0025934
bOTU19151	WT_vs_bx2	Bacteria	Proteobacteria	Betaproteobacteria	Burkholderiales	Comamonadaceae	unassigned	unassigned	-1.62021	8.58332	15.6111	7.77962e-05	0.00267533
bOTU3426	WT_vs_bx2	Bacteria	Proteobacteria	Betaproteobacteria	Burkholderiales	Comamonadaceae	unassigned	unassigned	-1.84933	7.5918	15.5731	7.93778e-05	0.00268008
bOTU2381	WT_vs_bx2	Bacteria	Proteobacteria	Betaproteobacteria	Burkholderiales	Comamonadaceae	unassigned	unassigned	-2.08215	10.1988	15.4469	8.48538e-05	0.00281381
bOTU185	WT_vs_bx2	Bacteria	Proteobacteria	Betaproteobacteria	Burkholderiales	Comamonadaceae	unassigned	unassigned	-1.36864	9.60774	15.347	8.9461e-05	0.00291455
bOTU2161	WT_vs_bx2	Bacteria	Proteobacteria	Betaproteobacteria	Rhodocyclales	Rhodocyclaceae	Dechloromonas	unassigned	-3.02599	7.93296	15.2681	9.32767e-05	0.00298646
bOTU5503	WT_vs_bx2	Bacteria	Acidobacteria	Subgroup_6	unassigned	unassigned	unassigned	unassigned	2.31085	7.18793	15.1068	0.000101597	0.00319771
bOTU705	WT_vs_bx2	Bacteria	Proteobacteria	Betaproteobacteria	Burkholderiales	Oxalobacteraceae	unassigned	unassigned	-1.3377	9.15356	14.9779	0.000108778	0.00329885
bOTU318	WT_vs_bx2	Bacteria	Proteobacteria	Betaproteobacteria	Burkholderiales	Oxalobacteraceae	Massilia	unassigned	-1.44098	10.0222	14.9768	0.00010884	0.00329885
bOTU16251	WT_vs_bx2	Bacteria	Actinobacteria	Actinobacteria	Micrococcales	Microbacteriaceae	Microbacterium	unassigned	1.40649	7.19267	14.9544	0.000110139	0.00329885
bOTU2982	WT_vs_bx2	Bacteria	Proteobacteria	Betaproteobacteria	Burkholderiales	Oxalobacteraceae	Massilia	unassigned	-1.55999	7.69087	14.7042	0.000125768	0.00370715
bOTU4081	WT_vs_bx2	Bacteria	Bacteroidetes	Flavobacteriia	Flavobacteriales	Flavobacteriaceae	Chryseobacterium	unassigned	-2.18616	8.87456	14.5969	0.000133133	0.00386293
bOTU12912	WT_vs_bx2	Bacteria	Proteobacteria	Alphaproteobacteria	Sphingomonadales	Sphingomonadaceae	Rhizorhapis	unassigned	-1.65171	8.04234	14.5212	0.000138589	0.00393894
bOTU8591	WT_vs_bx2	Bacteria	Bacteroidetes	Cytophagia	Cytophagales	Cytophagaceae	Adhaeribacter	unassigned	-1.80061	8.11263	14.5022	0.000139995	0.00393894
bOTU8221	WT_vs_bx2	Bacteria	Bacteroidetes	Flavobacteriia	Flavobacteriales	Flavobacteriaceae	Chryseobacterium	unassigned	-3.53542	6.87402	14.4504	0.0001439	0.00398839
bOTU971	WT_vs_bx2	Bacteria	Proteobacteria	Betaproteobacteria	SC-I-84	unassigned	unassigned	unassigned	1.48013	8.23296	14.3193	0.000154279	0.00421318
bOTU6441	WT_vs_bx2	Bacteria	Gemmatimonadetes	Gemmatimonadetes	Gemmatimonadales	Gemmatimonadaceae	Gemmatimonas	unassigned	1.57687	8.30235	14.205	0.000163938	0.0043453
bOTU1380	WT_vs_bx2	Bacteria	Verrucomicrobia	OPB35_soil_group	unassigned	unassigned	unassigned	unassigned	1.77214	7.45147	14.2049	0.000163942	0.0043453
bOTU156	WT_vs_bx2	Bacteria	Bacteroidetes	Cytophagia	Cytophagales	Cytophagaceae	Ohtaekwangia	Globodera_pallida	-2.21777	10.044	14.1799	0.000166137	0.0043453
bOTU899	WT_vs_bx2	Bacteria	Proteobacteria	Alphaproteobacteria	Sphingomonadales	Sphingomonadaceae	Sphingobium	unassigned	-1.27336	9.84866	14.0441	0.000178576	0.00460576
bOTU1064	WT_vs_bx2	Bacteria	Proteobacteria	Alphaproteobacteria	Sphingomonadales	Erythrobacteraceae	Altererythrobacter	unassigned	1.44207	9.25999	13.9443	0.00018831	0.0047903
bOTU28621	WT_vs_bx2	Bacteria	Verrucomicrobia	OPB35_soil_group	unassigned	unassigned	unassigned	unassigned	-3.21233	6.84963	13.8766	0.000195216	0.00485708
bOTU5109	WT_vs_bx2	Bacteria	Proteobacteria	Betaproteobacteria	Burkholderiales	unassigned	unassigned	unassigned	2.79346	6.99157	13.8675	0.000196166	0.00485708
bOTU41	WT_vs_bx2	Bacteria	Bacteroidetes	Flavobacteriia	Flavobacteriales	Flavobacteriaceae	Chryseobacterium	unassigned	-2.27828	12.4472	13.7509	0.000208717	0.00509984
bOTU449	WT_vs_bx2	Bacteria	Proteobacteria	Gammaproteobacteria	Xanthomonadales	Xanthomonadaceae	Lysobacter	unassigned	1.05995	9.86484	13.5219	0.0002358	0.00566542
bOTU519	WT_vs_bx2	Bacteria	Gemmatimonadetes	Gemmatimonadetes	Gemmatimonadales	Gemmatimonadaceae	uncultured	unassigned	1.18961	8.57145	13.5043	0.000238018	0.00566542
bOTU769	WT_vs_bx2	Bacteria	Proteobacteria	Alphaproteobacteria	Sphingomonadales	Sphingomonadaceae	Sphingomonas	unassigned	1.28952	9.92174	13.4808	0.000241017	0.00566542
bOTU1181	WT_vs_bx2	Bacteria	Bacteroidetes	Flavobacteriia	Flavobacteriales	Flavobacteriaceae	Flavobacterium	unassigned	-2.14417	11.1733	13.3972	0.000252001	0.00584957
bOTU3395	WT_vs_bx2	Bacteria	Proteobacteria	Betaproteobacteria	Burkholderiales	Oxalobacteraceae	unassigned	unassigned	-1.55401	7.75156	13.2392	0.000274149	0.00621704
bOTU18951	WT_vs_bx2	Bacteria	Actinobacteria	Actinobacteria	Corynebacteriales	Mycobacteriaceae	Mycobacterium	unassigned	-2.86342	6.71688	13.2227	0.000276586	0.00621704
bOTU299	WT_vs_bx2	Bacteria	Proteobacteria	Gammaproteobacteria	Xanthomonadales	Xanthomonadaceae	unassigned	unassigned	-1.83209	9.15159	13.2028	0.000279532	0.00621704
bOTU3381	WT_vs_bx2	Bacteria	Actinobacteria	Actinobacteria	Micrococcales	Intrasporangiaceae	unassigned	unassigned	-1.0924	9.50969	13.1915	0.000281223	0.00621704
bOTU6191	WT_vs_bx2	Bacteria	Saccharibacteria	unassigned	unassigned	unassigned	unassigned	unassigned	3.79083	7.8659	13.1572	0.000286412	0.00625727
bOTU1919	WT_vs_bx2	Bacteria	Proteobacteria	Alphaproteobacteria	Rhizobiales	Methylobacteriaceae	Microvirga	unassigned	-2.18168	6.91604	13.1118	0.000293434	0.00633612
bOTU555	WT_vs_bx2	Bacteria	Proteobacteria	Alphaproteobacteria	Sphingomonadales	Sphingomonadaceae	Sphingomonas	unassigned	1.03592	10.3035	12.9388	0.00032184	0.0068406
bOTU375	WT_vs_bx2	Bacteria	Proteobacteria	Betaproteobacteria	Burkholderiales	unassigned	unassigned	unassigned	-0.90395	10.9112	12.9083	0.000327135	0.0068406
bOTU616	WT_vs_bx2	Bacteria	Bacteroidetes	Flavobacteriia	Flavobacteriales	Flavobacteriaceae	Flavobacterium	unassigned	1.51788	9.79275	12.9042	0.000327848	0.0068406
bOTU1459	WT_vs_bx2	Bacteria	Proteobacteria	Deltaproteobacteria	Myxococcales	BIrii41	unassigned	unassigned	2.11781	6.86767	12.7786	0.000350601	0.00723407
bOTU16681	WT_vs_bx2	Bacteria	Proteobacteria	Betaproteobacteria	Burkholderiales	Comamonadaceae	unassigned	unassigned	-2.21467	7.63558	12.7151	0.000362722	0.00740192
bOTU2097	WT_vs_bx2	Bacteria	Proteobacteria	Betaproteobacteria	Burkholderiales	Oxalobacteraceae	unassigned	unassigned	-2.00909	7.37091	12.5849	0.000388866	0.00784111
bOTU656	WT_vs_bx2	Bacteria	Proteobacteria	Betaproteobacteria	Burkholderiales	Oxalobacteraceae	Massilia	unassigned	-1.71694	8.95691	12.5667	0.000392689	0.00784111
bOTU3256	WT_vs_bx2	Bacteria	Proteobacteria	Gammaproteobacteria	Xanthomonadales	Xanthomonadaceae	unassigned	unassigned	1.38602	7.75376	12.4884	0.000409488	0.00805604
bOTU13	WT_vs_bx2	Bacteria	Proteobacteria	Betaproteobacteria	Burkholderiales	Oxalobacteraceae	unassigned	unassigned	-1.10726	12.6934	12.4764	0.000412129	0.00805604
bOTU34431	WT_vs_bx2	Bacteria	Proteobacteria	Gammaproteobacteria	Xanthomonadales	Xanthomonadaceae	unassigned	unassigned	1.7484	7.6244	12.4127	0.000426429	0.00824874
bOTU1753	WT_vs_bx2	Bacteria	Bacteroidetes	Sphingobacteriia	Sphingobacteriales	Chitinophagaceae	Chitinophaga	unassigned	-2.89225	7.82478	12.3426	0.000442743	0.00840941
bOTU801	WT_vs_bx2	Bacteria	Proteobacteria	Gammaproteobacteria	Pseudomonadales	Pseudomonadaceae	Pseudomonas	unassigned	3.15449	7.8579	12.3382	0.000443792	0.00840941
bOTU2509	WT_vs_bx2	Bacteria	Proteobacteria	Betaproteobacteria	Burkholderiales	Comamonadaceae	unassigned	unassigned	-1.34088	8.13493	12.2688	0.000460598	0.00863969
bOTU554	WT_vs_bx2	Bacteria	Proteobacteria	Alphaproteobacteria	Rhizobiales	Rhizobiaceae	unassigned	unassigned	-1.80446	7.36058	12.2287	0.000470596	0.00873897
bOTU68121	WT_vs_bx2	Bacteria	Proteobacteria	Alphaproteobacteria	Sphingomonadales	Sphingomonadaceae	unassigned	unassigned	-0.811072	10.5342	12.1816	0.00048263	0.00887369
bOTU3494	WT_vs_bx2	Bacteria	Bacteroidetes	Sphingobacteriia	Sphingobacteriales	Chitinophagaceae	Niabella	unassigned	-3.95808	7.1743	12.1297	0.000496262	0.0090349
bOTU468	WT_vs_bx2	Bacteria	Acidobacteria	Holophagae	Subgroup_7	unassigned	unassigned	unassigned	1.00447	9.12364	12.0499	0.000517948	0.00933815
bOTU2006	WT_vs_bx2	Bacteria	Proteobacteria	Alphaproteobacteria	Sphingomonadales	Ellin6055	unassigned	unassigned	1.35867	7.42889	12.018	0.000526898	0.00940817
bOTU7951	WT_vs_bx2	Bacteria	Proteobacteria	Betaproteobacteria	Burkholderiales	Comamonadaceae	unassigned	unassigned	-1.14385	9.52034	11.8668	0.000571432	0.0101062
bOTU1847	WT_vs_bx2	Bacteria	Proteobacteria	Alphaproteobacteria	Sphingomonadales	Sphingomonadaceae	Sphingomonas	unassigned	1.22982	8.56888	11.6329	0.000647969	0.0113517
bOTU416	WT_vs_bx2	Bacteria	Proteobacteria	Betaproteobacteria	Burkholderiales	Oxalobacteraceae	Massilia	unassigned	-1.89993	8.79595	11.576	0.000668069	0.0113988
bOTU4791	WT_vs_bx2	Bacteria	Proteobacteria	Betaproteobacteria	Methylophilales	unassigned	unassigned	unassigned	2.03197	6.98466	11.5733	0.000669065	0.0113988
bOTU25	WT_vs_bx2	Bacteria	Proteobacteria	Betaproteobacteria	Burkholderiales	Oxalobacteraceae	unassigned	unassigned	-0.934966	12.0844	11.5733	0.000669072	0.0113988
bOTU3149	WT_vs_bx2	Bacteria	Proteobacteria	Betaproteobacteria	Burkholderiales	Comamonadaceae	unassigned	unassigned	-2.3034	7.00913	11.555	0.000675672	0.0114066
bOTU1411	WT_vs_bx2	Bacteria	Actinobacteria	Actinobacteria	Micrococcales	Intrasporangiaceae	unassigned	unassigned	-1.02974	9.93796	11.3821	0.000741539	0.0123884
bOTU1425	WT_vs_bx2	Bacteria	Gemmatimonadetes	Gemmatimonadetes	Gemmatimonadales	Gemmatimonadaceae	uncultured	unassigned	1.6989	7.10025	11.3649	0.000748449	0.0123884
bOTU1362	WT_vs_bx2	Bacteria	Proteobacteria	Alphaproteobacteria	Caulobacterales	Caulobacteraceae	unassigned	unassigned	1.32719	8.9001	11.3516	0.000753843	0.0123884
bOTU2339	WT_vs_bx2	Bacteria	Bacteroidetes	Sphingobacteriia	Sphingobacteriales	NS11-12_marine_group	unassigned	unassigned	-2.54069	7.58572	11.2913	0.000778693	0.0126845
bOTU992	WT_vs_bx2	Bacteria	Proteobacteria	Betaproteobacteria	Burkholderiales	Oxalobacteraceae	Massilia	unassigned	-1.60967	8.73302	11.2682	0.000788446	0.0127206
bOTU353	WT_vs_bx2	Bacteria	Proteobacteria	Gammaproteobacteria	Xanthomonadales	Xanthomonadaceae	Lysobacter	unassigned	1.25555	10.1801	11.2538	0.000794608	0.0127206
bOTU2	WT_vs_bx2	Bacteria	Proteobacteria	Alphaproteobacteria	Sphingomonadales	Sphingomonadaceae	Sphingobium	unassigned	-0.998026	16.103	11.2366	0.000801992	0.0127291
bOTU3611	WT_vs_bx2	Bacteria	Proteobacteria	Betaproteobacteria	Burkholderiales	Comamonadaceae	unassigned	unassigned	-1.16178	9.97868	11.1463	0.000842001	0.0132508
bOTU27331	WT_vs_bx2	Bacteria	Proteobacteria	Alphaproteobacteria	Sphingomonadales	Erythrobacteraceae	Altererythrobacter	unassigned	1.35981	7.3577	11.0232	0.000899791	0.0140413
bOTU58	WT_vs_bx2	Bacteria	Proteobacteria	Betaproteobacteria	Burkholderiales	Comamonadaceae	unassigned	unassigned	-1.21675	9.36226	10.8133	0.00100773	0.0155947
bOTU1485	WT_vs_bx2	Bacteria	Proteobacteria	Betaproteobacteria	Burkholderiales	Oxalobacteraceae	Massilia	unassigned	-1.81267	8.34022	10.7869	0.00102223	0.0156829
bOTU529	WT_vs_bx2	Bacteria	Proteobacteria	Betaproteobacteria	Burkholderiales	Oxalobacteraceae	Massilia	unassigned	-1.45274	8.88874	10.7723	0.00103033	0.0156829
bOTU1511	WT_vs_bx2	Bacteria	Actinobacteria	Actinobacteria	Micrococcales	Microbacteriaceae	Agromyces	unassigned	-0.998944	9.26685	10.6403	0.00110648	0.0166437
bOTU131	WT_vs_bx2	Bacteria	Proteobacteria	Betaproteobacteria	Burkholderiales	Oxalobacteraceae	Massilia	unassigned	-1.36043	11.053	10.6166	0.00112076	0.0166437
bOTU1630	WT_vs_bx2	Bacteria	Proteobacteria	Betaproteobacteria	Burkholderiales	Oxalobacteraceae	Massilia	unassigned	-1.60972	8.19778	10.6152	0.00112162	0.0166437
bOTU4245	WT_vs_bx2	Bacteria	Proteobacteria	Gammaproteobacteria	Xanthomonadales	Xanthomonadales_Incertae_Sedis	unassigned	unassigned	-1.78681	7.17001	10.6026	0.0011293	0.0166437
bOTU1399	WT_vs_bx2	Bacteria	Proteobacteria	Alphaproteobacteria	Sphingomonadales	Sphingomonadaceae	Sphingomonas	unassigned	1.5392	8.53195	10.5429	0.00116636	0.0170546
bOTU2383	WT_vs_bx2	Bacteria	Proteobacteria	Betaproteobacteria	Burkholderiales	Oxalobacteraceae	Massilia	unassigned	-1.70704	7.42033	10.4818	0.00120554	0.0174897
bOTU6594	WT_vs_bx2	Bacteria	Acidobacteria	Subgroup_6	unassigned	unassigned	unassigned	unassigned	2.12504	6.92893	10.4625	0.00121824	0.017537
bOTU14411	WT_vs_bx2	Bacteria	Bacteroidetes	Flavobacteriia	Flavobacteriales	Flavobacteriaceae	Flavobacterium	unassigned	-2.38918	7.80671	10.3294	0.00130928	0.0187025
bOTU587	WT_vs_bx2	Bacteria	Proteobacteria	Betaproteobacteria	Burkholderiales	Oxalobacteraceae	unassigned	unassigned	1.08921	8.29651	10.2503	0.00136663	0.0193727
bOTU1570	WT_vs_bx2	Bacteria	Proteobacteria	Deltaproteobacteria	Myxococcales	Phaselicystidaceae	Phaselicystis	unassigned	2.30999	7.0026	10.2261	0.00138466	0.0194315
bOTU13721	WT_vs_bx2	Bacteria	Proteobacteria	Deltaproteobacteria	Bdellovibrionales	Bacteriovoracaceae	Peredibacter	unassigned	-1.53866	8.77017	10.2168	0.0013917	0.0194315
bOTU25451	WT_vs_bx2	Bacteria	Proteobacteria	Alphaproteobacteria	Sphingomonadales	Sphingomonadaceae	Sphingomonas	unassigned	1.13231	8.38089	10.1442	0.00144753	0.0200601
bOTU5357	WT_vs_bx2	Bacteria	Acidobacteria	Subgroup_6	unassigned	unassigned	unassigned	unassigned	2.09294	7.38663	10.0849	0.00149488	0.0205443
bOTU1423	WT_vs_bx2	Bacteria	Proteobacteria	Betaproteobacteria	Burkholderiales	Oxalobacteraceae	unassigned	unassigned	-1.53041	7.33668	10.073	0.00150459	0.0205443
bOTU618	WT_vs_bx2	Bacteria	Proteobacteria	Betaproteobacteria	Burkholderiales	Oxalobacteraceae	unassigned	unassigned	-1.52712	9.24305	9.99585	0.00156893	0.0209304
bOTU1346	WT_vs_bx2	Bacteria	Proteobacteria	Alphaproteobacteria	Rhizobiales	Xanthobacteraceae	Labrys	unassigned	-1.93845	7.07138	9.99442	0.00157015	0.0209304
bOTU8391	WT_vs_bx2	Bacteria	Proteobacteria	Gammaproteobacteria	Oceanospirillales	Oceanospirillaceae	Pseudohongiella	unassigned	1.4209	7.67259	9.99245	0.00157183	0.0209304
bOTU480	WT_vs_bx2	Bacteria	Verrucomicrobia	OPB35_soil_group	unassigned	unassigned	unassigned	unassigned	1.03413	8.98988	9.97649	0.00158552	0.0209304
bOTU739	WT_vs_bx2	Bacteria	Bacteroidetes	Flavobacteriia	Flavobacteriales	Flavobacteriaceae	Flavobacterium	unassigned	1.47465	8.49828	9.97219	0.00158923	0.0209304
bOTU1911	WT_vs_bx2	Bacteria	Proteobacteria	Gammaproteobacteria	Xanthomonadales	Xanthomonadaceae	unassigned	unassigned	1.57248	7.76495	9.93013	0.00162595	0.0212634
bOTU242	WT_vs_bx2	Bacteria	Proteobacteria	Betaproteobacteria	Burkholderiales	Comamonadaceae	unassigned	unassigned	-1.37029	10.197	9.80473	0.00174064	0.0226039
bOTU21951	WT_vs_bx2	Bacteria	Bacteroidetes	Sphingobacteriia	Sphingobacteriales	env.OPS_17	unassigned	unassigned	1.75391	7.13866	9.76506	0.00177859	0.0229289
bOTU503	WT_vs_bx2	Bacteria	Bacteroidetes	Flavobacteriia	Flavobacteriales	Flavobacteriaceae	Flavobacterium	unassigned	2.39053	8.84253	9.75294	0.00179036	0.0229289
bOTU10501	WT_vs_bx2	Bacteria	Actinobacteria	Thermoleophilia	Gaiellales	uncultured	unassigned	unassigned	-2.02677	7.13348	9.67117	0.00187182	0.0238059
bOTU11841	WT_vs_bx2	Bacteria	Actinobacteria	Thermoleophilia	Gaiellales	uncultured	unassigned	unassigned	-2.06701	6.91394	9.65879	0.00188447	0.0238059
bOTU256	WT_vs_bx2	Bacteria	Proteobacteria	Betaproteobacteria	Burkholderiales	Oxalobacteraceae	unassigned	unassigned	-1.28959	10.2214	9.5946	0.00195151	0.0244861
bOTU752	WT_vs_bx2	Bacteria	Proteobacteria	Gammaproteobacteria	Xanthomonadales	Xanthomonadaceae	unassigned	unassigned	-1.40354	8.84492	9.52645	0.00202531	0.0252417
bOTU48	WT_vs_bx2	Bacteria	Proteobacteria	Betaproteobacteria	Burkholderiales	Oxalobacteraceae	unassigned	unassigned	-1.1907	10.1154	9.50543	0.00204865	0.0253623
bOTU1754	WT_vs_bx2	Bacteria	Actinobacteria	Actinobacteria	Micrococcales	Micrococcaceae	Pseudarthrobacter	unassigned	-1.5953	7.50595	9.47072	0.00208777	0.0256755
bOTU40	WT_vs_bx2	Bacteria	Proteobacteria	Alphaproteobacteria	Sphingomonadales	Sphingomonadaceae	Sphingomonas	unassigned	-1.13015	12.5653	9.41881	0.0021477	0.0262387
bOTU868	WT_vs_bx2	Bacteria	Proteobacteria	Betaproteobacteria	Nitrosomonadales	Nitrosomonadaceae	uncultured	unassigned	-1.07381	8.43231	9.31484	0.00227305	0.0275886
bOTU539	WT_vs_bx2	Bacteria	Proteobacteria	Gammaproteobacteria	Xanthomonadales	Xanthomonadaceae	unassigned	unassigned	-1.44632	9.79339	9.18788	0.00243623	0.0293771
bOTU1065	WT_vs_bx2	Bacteria	Actinobacteria	Actinobacteria	Propionibacteriales	Nocardioidaceae	Nocardioides	unassigned	-1.74052	7.5464	9.15606	0.00247896	0.0296996
bOTU2333	WT_vs_bx2	Bacteria	Proteobacteria	Betaproteobacteria	Burkholderiales	Oxalobacteraceae	unassigned	unassigned	-1.4074	8.03946	9.1381	0.00250341	0.0297056
bOTU11881	WT_vs_bx2	Bacteria	Actinobacteria	Actinobacteria	Propionibacteriales	Nocardioidaceae	Nocardioides	unassigned	-1.69214	7.3045	9.13223	0.00251146	0.0297056
bOTU797	WT_vs_bx2	Bacteria	Actinobacteria	Actinobacteria	Micrococcales	Micrococcaceae	unassigned	unassigned	-1.55059	8.02885	9.11836	0.00253057	0.0297422
bOTU16261	WT_vs_bx2	Bacteria	Proteobacteria	Gammaproteobacteria	Xanthomonadales	Xanthomonadaceae	unassigned	unassigned	1.29861	7.86061	9.09075	0.00256905	0.0299761
bOTU96	WT_vs_bx2	Bacteria	Proteobacteria	Alphaproteobacteria	Rhizobiales	Rhizobiaceae	Rhizobium	unassigned	-0.778233	10.4297	9.08102	0.00258276	0.0299761
bOTU442	WT_vs_bx2	Bacteria	Proteobacteria	Betaproteobacteria	Nitrosomonadales	Nitrosomonadaceae	uncultured	unassigned	-1.10689	8.3485	9.04066	0.00264041	0.0303001
bOTU6471	WT_vs_bx2	Bacteria	Proteobacteria	Betaproteobacteria	Methylophilales	Methylophilaceae	unassigned	unassigned	1.74804	8.17362	9.03865	0.0026433	0.0303001
bOTU10151	WT_vs_bx2	Bacteria	Proteobacteria	Alphaproteobacteria	Rhizobiales	Hyphomicrobiaceae	Devosia	unassigned	1.18002	7.84619	9.01858	0.00267249	0.0304467
bOTU279	WT_vs_bx2	Bacteria	Proteobacteria	Betaproteobacteria	SC-I-84	unassigned	unassigned	unassigned	0.736457	9.29193	8.98877	0.00271644	0.0307216
bOTU425	WT_vs_bx2	Bacteria	Chloroflexi	TK10	unassigned	unassigned	unassigned	unassigned	1.62128	7.71943	8.97066	0.00274349	0.0307216
bOTU1560	WT_vs_bx2	Bacteria	Proteobacteria	Betaproteobacteria	Burkholderiales	Comamonadaceae	unassigned	unassigned	-1.31623	8.30323	8.96882	0.00274625	0.0307216
bOTU3748	WT_vs_bx2	Bacteria	Proteobacteria	Deltaproteobacteria	Oligoflexales	0319-6G20	unassigned	unassigned	-2.07252	7.20307	8.93193	0.00280227	0.0309063
bOTU17001	WT_vs_bx2	Bacteria	Bacteroidetes	Flavobacteriia	Flavobacteriales	Flavobacteriaceae	Flavobacterium	unassigned	-1.67548	8.52275	8.92949	0.00280603	0.0309063
bOTU6528	WT_vs_bx2	Bacteria	Proteobacteria	Betaproteobacteria	Burkholderiales	Comamonadaceae	unassigned	unassigned	-1.28292	7.90743	8.92516	0.00281269	0.0309063
bOTU1292	WT_vs_bx2	Bacteria	Bacteroidetes	Sphingobacteriia	Sphingobacteriales	AKYH767	unassigned	unassigned	1.40034	7.44061	8.83345	0.00295758	0.0323072
bOTU1990	WT_vs_bx2	Bacteria	Proteobacteria	Gammaproteobacteria	Xanthomonadales	Xanthomonadaceae	unassigned	unassigned	1.16367	7.87861	8.82241	0.00297553	0.0323132
bOTU239	WT_vs_bx2	Bacteria	Proteobacteria	Gammaproteobacteria	Xanthomonadales	Xanthomonadaceae	unassigned	unassigned	-2.1079	8.61	8.7493	0.00309721	0.033251
bOTU934	WT_vs_bx2	Bacteria	Proteobacteria	Betaproteobacteria	Rhodocyclales	Rhodocyclaceae	Azoarcus	unassigned	-1.2222	9.51207	8.74901	0.0030977	0.033251
bOTU2351	WT_vs_bx2	Bacteria	Bacteroidetes	Flavobacteriia	Flavobacteriales	Flavobacteriaceae	Chryseobacterium	unassigned	-2.14701	8.88371	8.72759	0.00313431	0.0334506
bOTU1144	WT_vs_bx2	Bacteria	Proteobacteria	Betaproteobacteria	Nitrosomonadales	Nitrosomonadaceae	uncultured	unassigned	-1.96467	6.86739	8.60834	0.00334628	0.0355088
bOTU646	WT_vs_bx2	Bacteria	Proteobacteria	Gammaproteobacteria	Xanthomonadales	Xanthomonadaceae	unassigned	unassigned	1.22128	7.68296	8.57735	0.0034037	0.0359129
bOTU340	WT_vs_bx2	Bacteria	Bacteroidetes	Flavobacteriia	Flavobacteriales	Flavobacteriaceae	Flavobacterium	unassigned	1.26679	10.9358	8.52333	0.00350623	0.0367857
bOTU341	WT_vs_bx2	Bacteria	Chloroflexi	TK10	unassigned	unassigned	unassigned	unassigned	1.26073	8.08274	8.5122	0.00352774	0.0368034
bOTU478	WT_vs_bx2	Bacteria	Proteobacteria	Betaproteobacteria	Burkholderiales	Oxalobacteraceae	unassigned	unassigned	-1.16766	9.39393	8.45256	0.0036453	0.0378175
bOTU3944	WT_vs_bx2	Bacteria	Proteobacteria	Betaproteobacteria	Rhodocyclales	Rhodocyclaceae	Azoarcus	unassigned	-1.46534	7.49767	8.42207	0.00370693	0.0382432
bOTU2393	WT_vs_bx2	Bacteria	Proteobacteria	Gammaproteobacteria	Xanthomonadales	Xanthomonadaceae	unassigned	unassigned	1.19739	7.68949	8.38045	0.00379278	0.0388156
bOTU1353	WT_vs_bx2	Bacteria	Proteobacteria	Alphaproteobacteria	Sphingomonadales	Sphingomonadaceae	Sphingomonas	unassigned	1.07745	8.88097	8.37015	0.00381434	0.0388156
bOTU146	WT_vs_bx2	Bacteria	Proteobacteria	Betaproteobacteria	Burkholderiales	Comamonadaceae	unassigned	unassigned	0.655874	10.9759	8.36502	0.00382512	0.0388156
bOTU586	WT_vs_bx2	Bacteria	Proteobacteria	Gammaproteobacteria	Xanthomonadales	Xanthomonadaceae	uncultured	unassigned	0.965977	9.73167	8.33982	0.00387854	0.0391437
bOTU523	WT_vs_bx2	Bacteria	Acidobacteria	Subgroup_5	unassigned	unassigned	unassigned	unassigned	1.20259	7.21571	8.317	0.00392757	0.0394243
bOTU1127	WT_vs_bx2	Bacteria	Planctomycetes	vadinHA49	unassigned	unassigned	unassigned	unassigned	1.85539	7.39987	8.3048	0.00395404	0.0394767
bOTU4344	WT_vs_bx2	Bacteria	Proteobacteria	Alphaproteobacteria	Sphingomonadales	Sphingomonadaceae	Sphingomonas	unassigned	1.60065	7.02166	8.28738	0.00399215	0.039644
bOTU2061	WT_vs_bx2	Bacteria	Proteobacteria	Betaproteobacteria	Burkholderiales	Oxalobacteraceae	Massilia	unassigned	-1.20412	7.41304	8.2356	0.00410767	0.0405742
bOTU1467	WT_vs_bx2	Bacteria	Proteobacteria	Alphaproteobacteria	Sphingomonadales	Sphingomonadaceae	Sphingomonas	unassigned	1.05477	8.24158	8.21512	0.00415428	0.0408175
bOTU730	WT_vs_bx2	Bacteria	Bacteroidetes	Flavobacteriia	Flavobacteriales	Flavobacteriaceae	Flavobacterium	unassigned	1.60362	9.4763	8.14445	0.00431932	0.0421048
bOTU701	WT_vs_bx2	Bacteria	Acidobacteria	Holophagae	Subgroup_7	unassigned	unassigned	unassigned	1.24956	8.32047	8.1397	0.00433065	0.0421048
bOTU622	WT_vs_bx2	Bacteria	Proteobacteria	Betaproteobacteria	Burkholderiales	Oxalobacteraceae	unassigned	unassigned	0.963745	9.45581	8.06829	0.00450465	0.0434305
bOTU33	WT_vs_bx2	Bacteria	Proteobacteria	Betaproteobacteria	Burkholderiales	Oxalobacteraceae	unassigned	unassigned	-0.902354	12.2365	8.06463	0.00451378	0.0434305
bOTU1013	WT_vs_bx2	Bacteria	Proteobacteria	Betaproteobacteria	Burkholderiales	Oxalobacteraceae	unassigned	unassigned	1.0867	7.98104	7.96213	0.00477662	0.0454011
bOTU2483	WT_vs_bx2	Bacteria	Bacteroidetes	Sphingobacteriia	Sphingobacteriales	KD3-93	unassigned	unassigned	1.46136	8.21214	7.95542	0.00479435	0.0454011
bOTU1444	WT_vs_bx2	Bacteria	Proteobacteria	Alphaproteobacteria	Sphingomonadales	Sphingomonadaceae	Sphingomonas	unassigned	0.980841	9.05634	7.95338	0.00479977	0.0454011
bOTU1406	WT_vs_bx2	Bacteria	Proteobacteria	Betaproteobacteria	Rhodocyclales	Rhodocyclaceae	unassigned	unassigned	-1.55995	8.85606	7.92482	0.00487611	0.0454011
bOTU14661	WT_vs_bx2	Bacteria	Actinobacteria	Actinobacteria	Micrococcales	Micrococcaceae	unassigned	unassigned	-1.01759	8.22828	7.92402	0.00487826	0.0454011
bOTU5447	WT_vs_bx2	Bacteria	Bacteroidetes	Sphingobacteriia	Sphingobacteriales	KD3-93	unassigned	unassigned	1.71329	6.93869	7.91933	0.00489094	0.0454011
bOTU976	WT_vs_bx2	Bacteria	Proteobacteria	Betaproteobacteria	Burkholderiales	Oxalobacteraceae	unassigned	unassigned	-1.33463	7.88355	7.91755	0.00489576	0.0454011
bOTU273	WT_vs_bx2	Bacteria	Proteobacteria	Betaproteobacteria	TRA3-20	unassigned	unassigned	unassigned	-1.47513	7.43504	7.89621	0.00495385	0.0454011
bOTU2760	WT_vs_bx2	Bacteria	Proteobacteria	Alphaproteobacteria	Rhodospirillales	Acetobacteraceae	Roseomonas	Paracraurococcus_sp._ORS_1473	-1.86474	7.19041	7.89414	0.00495953	0.0454011
bOTU241	WT_vs_bx2	Bacteria	Actinobacteria	Actinobacteria	Streptomycetales	Streptomycetaceae	Streptomyces	unassigned	-1.31062	8.779	7.88987	0.00497125	0.0454011
bOTU613	WT_vs_bx2	Bacteria	Proteobacteria	Betaproteobacteria	Burkholderiales	Comamonadaceae	Ramlibacter	unassigned	-0.985226	10.2063	7.88396	0.00498753	0.0454011
bOTU6891	WT_vs_bx2	Bacteria	Bacteroidetes	Flavobacteriia	Flavobacteriales	Cryomorphaceae	Crocinitomix	unassigned	-1.3754	9.82202	7.8227	0.00515941	0.0465558
bOTU733	WT_vs_bx2	Bacteria	Verrucomicrobia	OPB35_soil_group	unassigned	unassigned	unassigned	unassigned	1.00247	8.64724	7.82091	0.00516451	0.0465558
bOTU53751	WT_vs_bx2	Bacteria	Proteobacteria	Betaproteobacteria	Burkholderiales	Comamonadaceae	unassigned	unassigned	1.08732	7.59642	7.79082	0.00525124	0.047109
bOTU1227	WT_vs_bx2	Bacteria	Proteobacteria	Alphaproteobacteria	Sphingomonadales	Sphingomonadaceae	unassigned	unassigned	0.923814	8.74976	7.76393	0.00532999	0.0475856
bOTU3379	WT_vs_bx2	Bacteria	Gemmatimonadetes	Longimicrobia	Longimicrobiales	Longimicrobiaceae	unassigned	unassigned	1.70944	7.2001	7.72707	0.00543989	0.0483344
bOTU26911	WT_vs_bx2	Bacteria	Proteobacteria	Gammaproteobacteria	Xanthomonadales	Xanthomonadaceae	unassigned	unassigned	-1.57379	7.68253	7.6954	0.00553618	0.0489557
bOTU201	WT_vs_bx2	Bacteria	Actinobacteria	Actinobacteria	Streptomycetales	Streptomycetaceae	Streptomyces	unassigned	-1.07731	9.33057	7.68279	0.00557498	0.0490041
bOTU2225	WT_vs_bx2	Bacteria	Proteobacteria	Alphaproteobacteria	Sphingomonadales	Sphingomonadaceae	unassigned	unassigned	-1.60187	7.79902	7.66936	0.00561664	0.0490041
bOTU889	WT_vs_bx2	Bacteria	Acidobacteria	Subgroup_6	unassigned	unassigned	unassigned	unassigned	-1.53957	7.86678	7.66801	0.00562083	0.0490041
bOTU20811	WT_vs_bx2	Bacteria	Bacteroidetes	Sphingobacteriia	Sphingobacteriales	env.OPS_17	unassigned	unassigned	-2.0423	7.0641	7.63403	0.00572772	0.0497027
bOTU5742	WT_vs_bx6	Bacteria	unassigned	unassigned	unassigned	unassigned	unassigned	unassigned	4.57478	8.83369	123.224	1.24541e-28	2.31272e-25
bOTU17122	WT_vs_bx6	Bacteria	Proteobacteria	Betaproteobacteria	Burkholderiales	Comamonadaceae	unassigned	unassigned	3.75354	8.37582	64.5026	9.64068e-16	8.95137e-13
bOTU127	WT_vs_bx6	Bacteria	Chloroflexi	TK10	unassigned	unassigned	unassigned	unassigned	-2.16206	9.50487	53.2188	2.98393e-13	1.43663e-10
bOTU43672	WT_vs_bx6	Bacteria	Bacteroidetes	Sphingobacteriia	Sphingobacteriales	env.OPS_17	unassigned	unassigned	4.47406	7.23208	53.1473	3.09452e-13	1.43663e-10
bOTU18072	WT_vs_bx6	Bacteria	unassigned	unassigned	unassigned	unassigned	unassigned	unassigned	6.36863	6.86404	52.3654	4.6078e-13	1.71134e-10
bOTU669	WT_vs_bx6	Bacteria	Chloroflexi	TK10	unassigned	unassigned	unassigned	unassigned	-2.53286	8.03126	47.5266	5.42633e-12	1.67945e-09
bOTU12072	WT_vs_bx6	Bacteria	Bacteroidetes	Flavobacteriia	Flavobacteriales	Flavobacteriaceae	Chryseobacterium	unassigned	3.63783	8.04866	44.6923	2.30564e-11	6.11653e-09
bOTU24831	WT_vs_bx6	Bacteria	Bacteroidetes	Sphingobacteriia	Sphingobacteriales	KD3-93	unassigned	unassigned	3.75058	8.21214	40.4088	2.06006e-10	4.78191e-08
bOTU3401	WT_vs_bx6	Bacteria	Bacteroidetes	Flavobacteriia	Flavobacteriales	Flavobacteriaceae	Flavobacterium	unassigned	3.17661	10.9358	39.8421	2.75352e-10	5.68143e-08
bOTU8891	WT_vs_bx6	Bacteria	Acidobacteria	Subgroup_6	unassigned	unassigned	unassigned	unassigned	-3.1971	7.86678	39.3826	3.48383e-10	6.06072e-08
bOTU7632	WT_vs_bx6	Bacteria	Proteobacteria	Betaproteobacteria	Burkholderiales	Oxalobacteraceae	unassigned	unassigned	4.63112	8.76958	39.324	3.59009e-10	6.06072e-08
bOTU18	WT_vs_bx6	Bacteria	Chloroflexi	S085	unassigned	unassigned	unassigned	unassigned	-2.08057	10.7513	38.347	5.92192e-10	9.16418e-08
bOTU1150	WT_vs_bx6	Bacteria	Chloroflexi	TK10	unassigned	unassigned	unassigned	unassigned	-2.33066	7.38563	33.0728	8.87725e-09	1.26808e-06
bOTU17472	WT_vs_bx6	Bacteria	Proteobacteria	Alphaproteobacteria	Sphingomonadales	JG34-KF-161	unassigned	unassigned	2.54365	7.29362	32.9028	9.68828e-09	1.28508e-06
bOTU951	WT_vs_bx6	Bacteria	Chloroflexi	TK10	unassigned	unassigned	unassigned	unassigned	-3.06535	7.69036	30.9205	2.68813e-08	3.3279e-06
bOTU981	WT_vs_bx6	Bacteria	Deinococcus-Thermus	Deinococci	Deinococcales	Deinococcaceae	Deinococcus	unassigned	-3.36941	8.38205	29.9481	4.43768e-08	5.15048e-06
bOTU208	WT_vs_bx6	Bacteria	Chloroflexi	TK10	unassigned	unassigned	unassigned	unassigned	-1.98195	9.05093	29.6776	5.10209e-08	5.57328e-06
bOTU32561	WT_vs_bx6	Bacteria	Proteobacteria	Gammaproteobacteria	Xanthomonadales	Xanthomonadaceae	unassigned	unassigned	2.22997	7.75376	29.2235	6.4493e-08	6.65353e-06
bOTU2497	WT_vs_bx6	Bacteria	Deinococcus-Thermus	Deinococci	Deinococcales	Deinococcaceae	Deinococcus	unassigned	-3.53772	7.31555	28.3581	1.00825e-07	9.85432e-06
bOTU576	WT_vs_bx6	Bacteria	Chloroflexi	S085	unassigned	unassigned	unassigned	unassigned	-2.76882	7.73404	27.2828	1.7577e-07	1.63202e-05
bOTU262	WT_vs_bx6	Bacteria	Chloroflexi	TK10	unassigned	unassigned	unassigned	unassigned	-1.80577	9.41138	27.0104	2.0236e-07	1.78944e-05
bOTU703	WT_vs_bx6	Bacteria	Chloroflexi	S085	unassigned	unassigned	unassigned	unassigned	-1.93181	7.84514	26.3775	2.80792e-07	2.37014e-05
bOTU602	WT_vs_bx6	Bacteria	Proteobacteria	Betaproteobacteria	SC-I-84	unassigned	unassigned	unassigned	-2.74196	7.36528	25.5747	4.25576e-07	3.43606e-05
bOTU142	WT_vs_bx6	Bacteria	Chloroflexi	S085	unassigned	unassigned	unassigned	unassigned	-1.54217	9.13848	24.9696	5.82414e-07	4.49653e-05
bOTU430	WT_vs_bx6	Bacteria	Chloroflexi	unassigned	unassigned	unassigned	unassigned	unassigned	-1.7265	7.97554	24.8951	6.05349e-07	4.49653e-05
bOTU608	WT_vs_bx6	Bacteria	Planctomycetes	Phycisphaerae	Phycisphaerales	Phycisphaeraceae	SM1A02	uncultured_prokaryote	-2.19835	8.30966	24.6839	6.75471e-07	4.82442e-05
bOTU760	WT_vs_bx6	Bacteria	Chloroflexi	TK10	unassigned	unassigned	unassigned	unassigned	-2.38396	7.72769	24.4414	7.66041e-07	5.26866e-05
bOTU684	WT_vs_bx6	Bacteria	Chloroflexi	S085	unassigned	unassigned	unassigned	unassigned	-2.74029	7.28043	24.3405	8.0725e-07	5.3538e-05
bOTU18062	WT_vs_bx6	Bacteria	Proteobacteria	Alphaproteobacteria	Sphingomonadales	Sphingomonadaceae	Sphingopyxis	unassigned	2.3844	8.35209	23.988	9.69371e-07	6.20732e-05
bOTU12361	WT_vs_bx6	Bacteria	Proteobacteria	Gammaproteobacteria	Xanthomonadales	Xanthomonadaceae	unassigned	unassigned	2.07914	9.08348	23.7237	1.11203e-06	6.88349e-05
bOTU11	WT_vs_bx6	Bacteria	Chloroflexi	S085	unassigned	unassigned	unassigned	unassigned	-1.29417	10.9333	23.3465	1.35288e-06	8.08448e-05
bOTU7622	WT_vs_bx6	Bacteria	Proteobacteria	Alphaproteobacteria	Sphingomonadales	Sphingomonadaceae	Novosphingobium	unassigned	2.98162	8.18547	23.2901	1.39313e-06	8.08448e-05
bOTU17002	WT_vs_bx6	Bacteria	Bacteroidetes	Flavobacteriia	Flavobacteriales	Flavobacteriaceae	Flavobacterium	unassigned	-2.62854	8.52275	22.9839	1.63364e-06	9.19293e-05
bOTU9021	WT_vs_bx6	Bacteria	Proteobacteria	Betaproteobacteria	Burkholderiales	Comamonadaceae	unassigned	unassigned	2.77567	8.71274	22.7538	1.84137e-06	0.000100571
bOTU21952	WT_vs_bx6	Bacteria	Bacteroidetes	Sphingobacteriia	Sphingobacteriales	env.OPS_17	unassigned	unassigned	2.86271	7.13866	21.9382	2.81579e-06	0.000149398
bOTU175	WT_vs_bx6	Bacteria	Chloroflexi	JG30-KF-CM66	unassigned	unassigned	unassigned	unassigned	-1.82422	8.84277	21.3903	3.74664e-06	0.000193264
bOTU2070	WT_vs_bx6	Bacteria	Verrucomicrobia	OPB35_soil_group	unassigned	unassigned	unassigned	unassigned	-1.9591	7.46854	20.7887	5.12839e-06	0.000250844
bOTU133	WT_vs_bx6	Bacteria	Chloroflexi	TK10	unassigned	unassigned	unassigned	unassigned	-1.86285	9.98527	20.787	5.13304e-06	0.000250844
bOTU39	WT_vs_bx6	Bacteria	Chloroflexi	S085	unassigned	unassigned	unassigned	unassigned	-1.59635	9.7711	20.435	6.16897e-06	0.000293738
bOTU28622	WT_vs_bx6	Bacteria	Verrucomicrobia	OPB35_soil_group	unassigned	unassigned	unassigned	unassigned	-3.67499	6.84963	20.0286	7.62914e-06	0.000354183
bOTU1536	WT_vs_bx6	Bacteria	Bacteroidetes	Flavobacteriia	Flavobacteriales	Flavobacteriaceae	Flavobacterium	unassigned	3.32702	8.4395	19.8766	8.26066e-06	0.000369935
bOTU391	WT_vs_bx6	Bacteria	Proteobacteria	Betaproteobacteria	Burkholderiales	Oxalobacteraceae	unassigned	unassigned	-1.21402	10.9484	19.8521	8.36686e-06	0.000369935
bOTU288	WT_vs_bx6	Bacteria	Chloroflexi	S085	unassigned	unassigned	unassigned	unassigned	-2.15171	8.23937	19.4238	1.04697e-05	0.000452145
bOTU12431	WT_vs_bx6	Bacteria	Proteobacteria	Alphaproteobacteria	Caulobacterales	Caulobacteraceae	Brevundimonas	unassigned	1.48079	8.84714	18.9993	1.30766e-05	0.000551891
bOTU2552	WT_vs_bx6	Bacteria	Chloroflexi	unassigned	unassigned	unassigned	unassigned	unassigned	-2.26754	7.44834	18.8094	1.44456e-05	0.000596122
bOTU57851	WT_vs_bx6	Bacteria	Proteobacteria	Betaproteobacteria	Burkholderiales	Comamonadaceae	unassigned	unassigned	-2.60611	7.14419	18.5583	1.64785e-05	0.000655274
bOTU293	WT_vs_bx6	Bacteria	unassigned	unassigned	unassigned	unassigned	unassigned	unassigned	-1.89573	8.51261	18.5461	1.65848e-05	0.000655274
bOTU20691	WT_vs_bx6	Bacteria	Bacteroidetes	Flavobacteriia	Flavobacteriales	Flavobacteriaceae	Flavobacterium	unassigned	3.1833	7.63772	18.289	1.89795e-05	0.000725218
bOTU592	WT_vs_bx6	Bacteria	Chloroflexi	TK10	unassigned	unassigned	unassigned	unassigned	-1.98807	7.56587	18.2734	1.91361e-05	0.000725218
bOTU31682	WT_vs_bx6	Bacteria	Proteobacteria	Betaproteobacteria	Burkholderiales	Oxalobacteraceae	unassigned	unassigned	2.95129	7.36877	17.8821	2.35019e-05	0.00087286
bOTU2193	WT_vs_bx6	Bacteria	Proteobacteria	Betaproteobacteria	Rhodocyclales	Rhodocyclaceae	Azoarcus	unassigned	-3.09845	8.21164	17.7142	2.56698e-05	0.000934684
bOTU567	WT_vs_bx6	Bacteria	Chloroflexi	S085	unassigned	unassigned	unassigned	unassigned	-2.01004	7.3042	16.6694	4.44919e-05	0.00158888
bOTU5821	WT_vs_bx6	Bacteria	Proteobacteria	Alphaproteobacteria	Sphingomonadales	Sphingomonadaceae	Sphingomonas	unassigned	1.12961	10.2391	16.2243	5.62675e-05	0.00197149
bOTU2213	WT_vs_bx6	Bacteria	Proteobacteria	Deltaproteobacteria	Myxococcales	P3OB-42	unassigned	unassigned	-1.85697	7.65213	15.8985	6.68305e-05	0.00218504
bOTU11892	WT_vs_bx6	Bacteria	Proteobacteria	Gammaproteobacteria	Xanthomonadales	Xanthomonadaceae	unassigned	unassigned	-2.16501	8.74109	15.8966	6.6898e-05	0.00218504
bOTU1738	WT_vs_bx6	Bacteria	Chloroflexi	JG30-KF-CM66	unassigned	unassigned	unassigned	unassigned	-2.35607	7.09978	15.8922	6.70528e-05	0.00218504
bOTU3638	WT_vs_bx6	Bacteria	Proteobacteria	Betaproteobacteria	Burkholderiales	Comamonadaceae	unassigned	unassigned	-1.59932	7.5072	15.8918	6.70691e-05	0.00218504
bOTU1049	WT_vs_bx6	Bacteria	Deinococcus-Thermus	Deinococci	Deinococcales	Deinococcaceae	Deinococcus	unassigned	-3.37041	7.12354	15.673	7.52902e-05	0.00241058
bOTU125	WT_vs_bx6	Bacteria	Chloroflexi	S085	unassigned	unassigned	unassigned	unassigned	-1.31883	9.19884	15.5599	7.9933e-05	0.00243851
bOTU82	WT_vs_bx6	Bacteria	Bacteroidetes	Flavobacteriia	Flavobacteriales	Flavobacteriaceae	Flavobacterium	unassigned	3.60244	6.58951	15.557	8.0056e-05	0.00243851
bOTU6192	WT_vs_bx6	Bacteria	Saccharibacteria	unassigned	unassigned	unassigned	unassigned	unassigned	4.1505	7.8659	15.5559	8.01019e-05	0.00243851
bOTU24431	WT_vs_bx6	Bacteria	Proteobacteria	Gammaproteobacteria	Xanthomonadales	Xanthomonadaceae	unassigned	unassigned	3.70968	6.92452	15.3147	9.10038e-05	0.00272571
bOTU289	WT_vs_bx6	Bacteria	Chloroflexi	TK10	unassigned	unassigned	unassigned	unassigned	-1.40161	8.61906	15.2437	9.4489e-05	0.00278518
bOTU3122	WT_vs_bx6	Bacteria	Bacteroidetes	Sphingobacteriia	Sphingobacteriales	env.OPS_17	unassigned	unassigned	2.52856	7.43985	15.1432	9.96568e-05	0.0028916
bOTU17541	WT_vs_bx6	Bacteria	Actinobacteria	Actinobacteria	Micrococcales	Micrococcaceae	Pseudarthrobacter	unassigned	-1.94465	7.50595	15.0188	0.000106445	0.00304106
bOTU19911	WT_vs_bx6	Bacteria	Acidobacteria	Blastocatellia	Blastocatellales	Blastocatellaceae	RB41	unassigned	-4.02968	8.83071	14.971	0.000109174	0.00307175
bOTU3612	WT_vs_bx6	Bacteria	Proteobacteria	Betaproteobacteria	Burkholderiales	Comamonadaceae	unassigned	unassigned	-1.33647	9.97868	14.9129	0.000112591	0.00312062
bOTU1358	WT_vs_bx6	Bacteria	Proteobacteria	Alphaproteobacteria	Caulobacterales	Caulobacteraceae	Phenylobacterium	unassigned	1.53098	7.76514	14.8093	0.000118946	0.00324827
bOTU11042	WT_vs_bx6	Bacteria	Gemmatimonadetes	Gemmatimonadetes	Gemmatimonadales	Gemmatimonadaceae	uncultured	unassigned	1.9325	6.96362	14.6575	0.000128917	0.00340377
bOTU23711	WT_vs_bx6	Bacteria	Proteobacteria	Gammaproteobacteria	Xanthomonadales	Xanthomonadaceae	Arenimonas	unassigned	1.34758	7.73061	14.6549	0.000129101	0.00340377
bOTU43441	WT_vs_bx6	Bacteria	Proteobacteria	Alphaproteobacteria	Sphingomonadales	Sphingomonadaceae	Sphingomonas	unassigned	2.25747	7.02166	14.6262	0.000131083	0.00340377
bOTU5581	WT_vs_bx6	Bacteria	Proteobacteria	Gammaproteobacteria	Xanthomonadales	Xanthomonadaceae	Arenimonas	unassigned	1.04536	9.46671	14.6134	0.000131972	0.00340377
bOTU9591	WT_vs_bx6	Bacteria	Proteobacteria	Betaproteobacteria	Burkholderiales	Oxalobacteraceae	unassigned	unassigned	1.88653	8.10628	14.5209	0.000138613	0.00352609
bOTU14671	WT_vs_bx6	Bacteria	Proteobacteria	Alphaproteobacteria	Sphingomonadales	Sphingomonadaceae	Sphingomonas	unassigned	1.45089	8.24158	14.4608	0.000143106	0.00352794
bOTU1061	WT_vs_bx6	Bacteria	Proteobacteria	Betaproteobacteria	Burkholderiales	Comamonadaceae	unassigned	unassigned	1.25489	8.9179	14.4567	0.000143421	0.00352794
bOTU2569	WT_vs_bx6	Bacteria	Proteobacteria	Betaproteobacteria	Burkholderiales	Oxalobacteraceae	unassigned	unassigned	-2.68906	6.97134	14.4441	0.000144385	0.00352794
bOTU65	WT_vs_bx6	Bacteria	Chloroflexi	TK10	unassigned	unassigned	unassigned	unassigned	-1.37032	9.50649	14.3705	0.000150135	0.00362079
bOTU4815	WT_vs_bx6	Bacteria	Proteobacteria	Betaproteobacteria	Burkholderiales	Comamonadaceae	unassigned	unassigned	2.38354	7.04026	14.1537	0.000168467	0.00401082
bOTU1884	WT_vs_bx6	Bacteria	Proteobacteria	Betaproteobacteria	Burkholderiales	Oxalobacteraceae	Massilia	unassigned	-2.46025	7.04963	13.8958	0.000193232	0.00454218
bOTU628	WT_vs_bx6	Bacteria	Chloroflexi	TK10	unassigned	unassigned	unassigned	unassigned	-2.14738	7.62438	13.819	0.000201288	0.00467239
bOTU2098	WT_vs_bx6	Bacteria	Proteobacteria	Deltaproteobacteria	Myxococcales	Archangiaceae	Anaeromyxobacter	unassigned	-1.74791	7.22973	13.7845	0.000205024	0.00470037
bOTU1943	WT_vs_bx6	Bacteria	Proteobacteria	Betaproteobacteria	Burkholderiales	Oxalobacteraceae	unassigned	unassigned	-3.07839	7.16875	13.6792	0.000216844	0.00491073
bOTU16252	WT_vs_bx6	Bacteria	Actinobacteria	Actinobacteria	Micrococcales	Microbacteriaceae	Microbacterium	unassigned	1.28738	7.19267	13.5557	0.000231583	0.00518132
bOTU2815	WT_vs_bx6	Bacteria	Proteobacteria	Betaproteobacteria	Burkholderiales	Comamonadaceae	unassigned	unassigned	1.48766	7.98288	13.4626	0.000243368	0.00538017
bOTU2901	WT_vs_bx6	Bacteria	Planctomycetes	Phycisphaerae	Phycisphaerales	Phycisphaeraceae	SM1A02	unassigned	-2.90975	6.54418	13.2766	0.000268743	0.00587124
bOTU8911	WT_vs_bx6	Bacteria	WWE3	unassigned	unassigned	unassigned	unassigned	unassigned	-1.60734	7.63456	13.2245	0.000276306	0.00589914
bOTU7971	WT_vs_bx6	Bacteria	Actinobacteria	Actinobacteria	Micrococcales	Micrococcaceae	unassigned	unassigned	-1.82119	8.02885	13.2241	0.000276373	0.00589914
bOTU44061	WT_vs_bx6	Bacteria	Proteobacteria	Gammaproteobacteria	Xanthomonadales	Xanthomonadaceae	Arenimonas	unassigned	1.51151	7.09234	13.192	0.000281148	0.00592924
bOTU34432	WT_vs_bx6	Bacteria	Proteobacteria	Gammaproteobacteria	Xanthomonadales	Xanthomonadaceae	unassigned	unassigned	1.79716	7.6244	13.172	0.000284169	0.00592924
bOTU854	WT_vs_bx6	Bacteria	Chloroflexi	TK10	unassigned	unassigned	unassigned	unassigned	-2.74719	7.04765	13.1342	0.000289954	0.00598271
bOTU26	WT_vs_bx6	Bacteria	Chloroflexi	S085	unassigned	unassigned	unassigned	unassigned	-1.1666	10.4166	13.0859	0.000297523	0.00607144
bOTU923	WT_vs_bx6	Bacteria	Chloroflexi	TK10	unassigned	unassigned	unassigned	unassigned	-1.82575	7.29934	13.03	0.000306542	0.00611528
bOTU853	WT_vs_bx6	Bacteria	Chloroflexi	TK10	unassigned	unassigned	unassigned	unassigned	-1.52835	8.15099	13.0242	0.000307484	0.00611528
bOTU9601	WT_vs_bx6	Bacteria	Acidobacteria	Holophagae	Subgroup_7	unassigned	unassigned	unassigned	1.55153	7.55484	13.0117	0.000309551	0.00611528
bOTU1448	WT_vs_bx6	Bacteria	Chloroflexi	TK10	unassigned	unassigned	unassigned	unassigned	-2.24334	6.99961	12.9613	0.000317993	0.00621592
bOTU29552	WT_vs_bx6	Bacteria	Proteobacteria	Deltaproteobacteria	Oligoflexales	0319-6G20	unassigned	unassigned	-2.91216	7.52836	12.9258	0.000324083	0.00626898
bOTU1182	WT_vs_bx6	Bacteria	Bacteroidetes	Flavobacteriia	Flavobacteriales	Flavobacteriaceae	Flavobacterium	unassigned	-2.04251	11.1733	12.8075	0.000345242	0.00660942
bOTU2513	WT_vs_bx6	Bacteria	Proteobacteria	Alphaproteobacteria	Caulobacterales	unassigned	unassigned	unassigned	1.60878	7.34981	12.7615	0.000353832	0.00670476
bOTU10542	WT_vs_bx6	Bacteria	Proteobacteria	Alphaproteobacteria	Sphingomonadales	Sphingomonadaceae	Sphingopyxis	unassigned	1.41009	8.95748	12.6804	0.00036951	0.00693112
bOTU124	WT_vs_bx6	Bacteria	Chloroflexi	TK10	unassigned	unassigned	unassigned	unassigned	-1.14628	9.23777	12.4958	0.000407874	0.00757421
bOTU21611	WT_vs_bx6	Bacteria	Proteobacteria	Betaproteobacteria	Rhodocyclales	Rhodocyclaceae	Dechloromonas	unassigned	-2.65531	7.93296	12.4044	0.000428324	0.00779977
bOTU8	WT_vs_bx6	Bacteria	Proteobacteria	Gammaproteobacteria	Xanthomonadales	Xanthomonadaceae	Stenotrophomonas	unassigned	-1.34722	12.4866	12.404	0.00042842	0.00779977
bOTU13751	WT_vs_bx6	Bacteria	Proteobacteria	Deltaproteobacteria	Bdellovibrionales	Bdellovibrionaceae	Bdellovibrio	unassigned	-1.74399	7.85404	12.3657	0.000437284	0.00788385
bOTU9432	WT_vs_bx6	Bacteria	Proteobacteria	Gammaproteobacteria	Xanthomonadales	Xanthomonadaceae	Arenimonas	unassigned	1.17958	8.54232	12.2586	0.000463128	0.00826951
bOTU9341	WT_vs_bx6	Bacteria	Proteobacteria	Betaproteobacteria	Rhodocyclales	Rhodocyclaceae	Azoarcus	unassigned	-1.45809	9.51207	12.2405	0.000467645	0.00827063
bOTU1082	WT_vs_bx6	Bacteria	Gemmatimonadetes	Gemmatimonadetes	Gemmatimonadales	Gemmatimonadaceae	uncultured	unassigned	-2.09456	7.01792	12.1978	0.000478461	0.0083821
bOTU652	WT_vs_bx6	Bacteria	Chloroflexi	Chloroflexia	Chloroflexales	Roseiflexaceae	Roseiflexus	unassigned	-2.13786	7.24104	12.1059	0.000502624	0.0086516
bOTU304	WT_vs_bx6	Bacteria	Proteobacteria	Betaproteobacteria	SC-I-84	unassigned	unassigned	unassigned	-1.29842	8.55024	12.1039	0.000503163	0.0086516
bOTU117	WT_vs_bx6	Bacteria	Chloroflexi	S085	unassigned	unassigned	unassigned	unassigned	-1.39745	8.66545	12.0476	0.000518588	0.00870338
bOTU885	WT_vs_bx6	Bacteria	Bacteroidetes	Sphingobacteriia	Sphingobacteriales	env.OPS_17	unassigned	unassigned	1.78208	9.8253	12.035	0.000522119	0.00870338
bOTU4374	WT_vs_bx6	Bacteria	Bacteroidetes	Sphingobacteriia	Sphingobacteriales	KD3-93	unassigned	unassigned	2.88101	7.01268	12.029	0.000523779	0.00870338
bOTU1771	WT_vs_bx6	Bacteria	Proteobacteria	Gammaproteobacteria	Xanthomonadales	Xanthomonadaceae	Lysobacter	unassigned	-0.974531	10.9186	12.025	0.000524921	0.00870338
bOTU1006	WT_vs_bx6	Bacteria	Chloroflexi	TK10	unassigned	unassigned	unassigned	unassigned	-1.82468	7.28397	12.0041	0.000530846	0.00872372
bOTU2626	WT_vs_bx6	Bacteria	Proteobacteria	Betaproteobacteria	Burkholderiales	Oxalobacteraceae	Massilia	unassigned	1.27752	7.68401	11.9144	0.000557007	0.00907334
bOTU19152	WT_vs_bx6	Bacteria	Proteobacteria	Betaproteobacteria	Burkholderiales	Comamonadaceae	unassigned	unassigned	-1.40908	8.58332	11.8817	0.000566884	0.00915394
bOTU673	WT_vs_bx6	Bacteria	Saccharibacteria	unassigned	unassigned	unassigned	unassigned	unassigned	-3.71565	6.92427	11.8271	0.000583754	0.0093451
bOTU403	WT_vs_bx6	Bacteria	Proteobacteria	Alphaproteobacteria	Rhizobiales	Rhizobiaceae	Rhizobium	unassigned	-2.24637	8.2303	11.7955	0.000593755	0.00942395
bOTU14591	WT_vs_bx6	Bacteria	Proteobacteria	Deltaproteobacteria	Myxococcales	BIrii41	unassigned	unassigned	1.97077	6.86767	11.6604	0.000638437	0.0100473
bOTU78	WT_vs_bx6	Bacteria	Chloroflexi	TK10	unassigned	unassigned	unassigned	unassigned	-1.14879	9.45466	11.5856	0.000664651	0.0102949
bOTU79752	WT_vs_bx6	Bacteria	Proteobacteria	Betaproteobacteria	Burkholderiales	Comamonadaceae	unassigned	unassigned	-1.55411	7.60313	11.5711	0.000669852	0.0102949
bOTU39441	WT_vs_bx6	Bacteria	Proteobacteria	Betaproteobacteria	Rhodocyclales	Rhodocyclaceae	Azoarcus	unassigned	-1.70803	7.49767	11.5684	0.000670805	0.0102949
bOTU290	WT_vs_bx6	Bacteria	Proteobacteria	Alphaproteobacteria	Sphingomonadales	Sphingomonadaceae	Sphingomonas	unassigned	0.964585	11.1208	11.4789	0.0007039	0.0107023
bOTU802	WT_vs_bx6	Bacteria	Proteobacteria	Gammaproteobacteria	Pseudomonadales	Pseudomonadaceae	Pseudomonas	unassigned	3.16048	7.8579	11.4658	0.000708876	0.0107023
bOTU1497	WT_vs_bx6	Bacteria	Bacteroidetes	Cytophagia	Cytophagales	Cytophagaceae	Adhaeribacter	unassigned	1.54177	8.35433	11.449	0.000715344	0.0107128
bOTU511	WT_vs_bx6	Bacteria	Chloroflexi	unassigned	unassigned	unassigned	unassigned	unassigned	-1.69459	8.26152	11.4065	0.00073189	0.010873
bOTU16221	WT_vs_bx6	Bacteria	Bacteroidetes	Sphingobacteriia	Sphingobacteriales	PHOS-HE51	unassigned	unassigned	-1.53986	7.3276	11.2744	0.000785818	0.0115815
bOTU16961	WT_vs_bx6	Bacteria	Proteobacteria	Alphaproteobacteria	Sphingomonadales	Sphingomonadaceae	Sphingomonas	unassigned	1.27293	8.7285	11.1928	0.000821163	0.0120071
bOTU20061	WT_vs_bx6	Bacteria	Proteobacteria	Alphaproteobacteria	Sphingomonadales	Ellin6055	unassigned	unassigned	1.25338	7.42889	11.1639	0.000834036	0.0121
bOTU2166	WT_vs_bx6	Bacteria	Proteobacteria	Betaproteobacteria	Burkholderiales	Comamonadaceae	unassigned	unassigned	-1.27914	8.53605	11.0446	0.000889474	0.0128043
bOTU16262	WT_vs_bx6	Bacteria	Proteobacteria	Gammaproteobacteria	Xanthomonadales	Xanthomonadaceae	unassigned	unassigned	1.4309	7.86061	10.9974	0.000912395	0.0130332
bOTU303	WT_vs_bx6	Bacteria	Chloroflexi	Chloroflexia	Chloroflexales	Oscillochloridaceae	Oscillochloris	unassigned	-1.70898	7.61329	10.9613	0.000930322	0.0131878
bOTU2280	WT_vs_bx6	Bacteria	Bacteroidetes	Sphingobacteriia	Sphingobacteriales	env.OPS_17	unassigned	unassigned	1.68711	7.4143	10.8692	0.000977773	0.0137555
bOTU259	WT_vs_bx6	Bacteria	Chloroflexi	TK10	unassigned	unassigned	unassigned	unassigned	-1.15518	8.33513	10.8072	0.00101107	0.0140629
bOTU1241	WT_vs_bx6	Bacteria	Planctomycetes	Phycisphaerae	Phycisphaerales	Phycisphaeraceae	SM1A02	unassigned	-1.75721	7.89928	10.7883	0.00102141	0.0140629
bOTU13379	WT_vs_bx6	Bacteria	Proteobacteria	Betaproteobacteria	Burkholderiales	Comamonadaceae	unassigned	unassigned	1.21787	7.58306	10.7867	0.00102235	0.0140629
bOTU21	WT_vs_bx6	Bacteria	Proteobacteria	Alphaproteobacteria	Sphingomonadales	Sphingomonadaceae	Sphingobium	unassigned	-0.973731	16.103	10.7567	0.00103903	0.0141874
bOTU14142	WT_vs_bx6	Bacteria	Proteobacteria	Betaproteobacteria	Burkholderiales	Comamonadaceae	unassigned	unassigned	-1.96554	8.49885	10.7177	0.00106116	0.0142851
bOTU7301	WT_vs_bx6	Bacteria	Bacteroidetes	Flavobacteriia	Flavobacteriales	Flavobacteriaceae	Flavobacterium	unassigned	1.73708	9.4763	10.717	0.00106157	0.0142851
bOTU62	WT_vs_bx6	Bacteria	Bacteroidetes	Sphingobacteriia	Sphingobacteriales	env.OPS_17	unassigned	unassigned	2.13752	12.1291	10.6943	0.00107465	0.014357
bOTU9711	WT_vs_bx6	Bacteria	Proteobacteria	Betaproteobacteria	SC-I-84	unassigned	unassigned	unassigned	1.20584	8.23296	10.5654	0.00115223	0.0152834
bOTU502	WT_vs_bx6	Bacteria	Proteobacteria	Alphaproteobacteria	Rhizobiales	Rhizobiaceae	Rhizobium	unassigned	-2.20189	6.84461	10.4002	0.00126002	0.0165947
bOTU601	WT_vs_bx6	Bacteria	Proteobacteria	Alphaproteobacteria	Rhizobiales	Rhizobiaceae	Rhizobium	unassigned	0.879117	9.74844	10.3755	0.00127696	0.0166994
bOTU6168	WT_vs_bx6	Bacteria	Proteobacteria	Betaproteobacteria	Burkholderiales	Oxalobacteraceae	unassigned	unassigned	-1.84769	6.93036	10.2832	0.00134248	0.0173157
bOTU1532	WT_vs_bx6	Bacteria	Proteobacteria	Betaproteobacteria	Rhodocyclales	Rhodocyclaceae	Azoarcus	unassigned	-1.31713	8.76944	10.2828	0.00134274	0.0173157
bOTU182	WT_vs_bx6	Bacteria	Proteobacteria	Betaproteobacteria	Burkholderiales	Comamonadaceae	unassigned	unassigned	1.0806	10.5919	10.2086	0.00139787	0.0178901
bOTU16401	WT_vs_bx6	Bacteria	Proteobacteria	Gammaproteobacteria	Xanthomonadales	Xanthomonadaceae	Arenimonas	unassigned	1.08273	7.79885	10.1972	0.00140654	0.0178901
bOTU34261	WT_vs_bx6	Bacteria	Proteobacteria	Betaproteobacteria	Burkholderiales	Comamonadaceae	unassigned	unassigned	-1.50352	7.5918	10.1739	0.00142441	0.0178996
bOTU924	WT_vs_bx6	Bacteria	Bacteroidetes	Sphingobacteriia	Sphingobacteriales	Saprospiraceae	uncultured	unassigned	1.58643	7.51205	10.1711	0.00142657	0.0178996
bOTU1501	WT_vs_bx6	Bacteria	Proteobacteria	Betaproteobacteria	Burkholderiales	Comamonadaceae	Ramlibacter	unassigned	-1.49134	8.74005	10.1539	0.00143997	0.0179103
bOTU191	WT_vs_bx6	Bacteria	Chloroflexi	S085	unassigned	unassigned	unassigned	unassigned	-1.30447	7.74673	10.1378	0.00145261	0.0179103
bOTU3197	WT_vs_bx6	Bacteria	Proteobacteria	Betaproteobacteria	Burkholderiales	Oxalobacteraceae	unassigned	unassigned	1.74858	7.91906	10.1186	0.00146783	0.0179103
bOTU500	WT_vs_bx6	Bacteria	Actinobacteria	Actinobacteria	Micrococcales	Microbacteriaceae	Microbacterium	unassigned	1.1081	7.7549	10.1103	0.00147445	0.0179103
bOTU19901	WT_vs_bx6	Bacteria	Proteobacteria	Gammaproteobacteria	Xanthomonadales	Xanthomonadaceae	unassigned	unassigned	1.23402	7.87861	10.1086	0.00147582	0.0179103
bOTU4421	WT_vs_bx6	Bacteria	Proteobacteria	Betaproteobacteria	Nitrosomonadales	Nitrosomonadaceae	uncultured	unassigned	-1.15435	8.3485	10.0968	0.00148529	0.0179103
bOTU2461	WT_vs_bx6	Bacteria	Chloroflexi	S085	unassigned	unassigned	unassigned	unassigned	-1.34104	7.83546	10.0205	0.00154809	0.0184908
bOTU4432	WT_vs_bx6	Bacteria	Proteobacteria	Betaproteobacteria	Burkholderiales	Comamonadaceae	unassigned	unassigned	1.48751	7.39154	10.0142	0.00155335	0.0184908
bOTU617	WT_vs_bx6	Bacteria	Proteobacteria	Betaproteobacteria	Burkholderiales	Comamonadaceae	unassigned	unassigned	0.741276	11.93	9.95643	0.00160288	0.0189589
bOTU1863	WT_vs_bx6	Bacteria	Proteobacteria	Betaproteobacteria	Burkholderiales	Oxalobacteraceae	Massilia	unassigned	-1.432	8.21186	9.89032	0.0016615	0.0195279
bOTU7091	WT_vs_bx6	Bacteria	Bacteroidetes	Flavobacteriia	Flavobacteriales	Flavobacteriaceae	Flavobacterium	unassigned	1.46377	9.9946	9.86002	0.00168909	0.0197273
bOTU365	WT_vs_bx6	Bacteria	Chloroflexi	S085	unassigned	unassigned	unassigned	unassigned	-1.72234	8.08855	9.8397	0.00170786	0.0198218
bOTU25452	WT_vs_bx6	Bacteria	Proteobacteria	Alphaproteobacteria	Sphingomonadales	Sphingomonadaceae	Sphingomonas	unassigned	1.16486	8.38089	9.81701	0.00172905	0.019839
bOTU5871	WT_vs_bx6	Bacteria	Proteobacteria	Betaproteobacteria	Burkholderiales	Oxalobacteraceae	unassigned	unassigned	1.0508	8.29651	9.81526	0.0017307	0.019839
bOTU23391	WT_vs_bx6	Bacteria	Bacteroidetes	Sphingobacteriia	Sphingobacteriales	NS11-12_marine_group	unassigned	unassigned	-2.34807	7.58572	9.78526	0.00175916	0.0200415
bOTU894	WT_vs_bx6	Bacteria	Bacteroidetes	Flavobacteriia	Flavobacteriales	Flavobacteriaceae	Flavobacterium	unassigned	2.63649	7.17098	9.70338	0.0018393	0.0208267
bOTU1706	WT_vs_bx6	Bacteria	Chloroflexi	S085	unassigned	unassigned	unassigned	unassigned	-2.4177	6.75185	9.65353	0.00188988	0.0211307
bOTU833	WT_vs_bx6	Bacteria	Chloroflexi	S085	unassigned	unassigned	unassigned	unassigned	-1.76628	7.02486	9.64689	0.00189672	0.0211307
bOTU595	WT_vs_bx6	Bacteria	Proteobacteria	Betaproteobacteria	Burkholderiales	Comamonadaceae	unassigned	unassigned	1.35355	9.69315	9.64344	0.00190029	0.0211307
bOTU6161	WT_vs_bx6	Bacteria	Bacteroidetes	Flavobacteriia	Flavobacteriales	Flavobacteriaceae	Flavobacterium	unassigned	1.33257	9.79275	9.63063	0.00191359	0.021152
bOTU1632	WT_vs_bx6	Bacteria	Proteobacteria	Betaproteobacteria	Rhodocyclales	Rhodocyclaceae	unassigned	unassigned	1.72244	8.88234	9.60952	0.00193571	0.0211557
bOTU336	WT_vs_bx6	Bacteria	Proteobacteria	Betaproteobacteria	Nitrosomonadales	Nitrosomonadaceae	uncultured	unassigned	-0.850228	9.27696	9.60458	0.00194092	0.0211557
bOTU2897	WT_vs_bx6	Bacteria	Proteobacteria	Betaproteobacteria	Burkholderiales	Comamonadaceae	unassigned	unassigned	1.23547	7.53898	9.5978	0.0019481	0.0211557
bOTU7391	WT_vs_bx6	Bacteria	Bacteroidetes	Flavobacteriia	Flavobacteriales	Flavobacteriaceae	Flavobacterium	unassigned	1.40311	8.49828	9.52746	0.0020242	0.0218459
bOTU4681	WT_vs_bx6	Bacteria	Acidobacteria	Holophagae	Subgroup_7	unassigned	unassigned	unassigned	0.881264	9.12364	9.51753	0.00203518	0.0218459
bOTU404	WT_vs_bx6	Bacteria	Chloroflexi	JG30-KF-CM66	unassigned	unassigned	unassigned	unassigned	-1.69633	8.36051	9.40156	0.00216801	0.0229618
bOTU817	WT_vs_bx6	Bacteria	Chloroflexi	unassigned	unassigned	unassigned	unassigned	unassigned	-1.41374	7.83723	9.40077	0.00216894	0.0229618
bOTU600	WT_vs_bx6	Bacteria	Chloroflexi	JG30-KF-CM66	unassigned	unassigned	unassigned	unassigned	-1.68284	6.90176	9.39461	0.00217624	0.0229618
bOTU1516	WT_vs_bx6	Bacteria	Chlorobi	Chlorobia	Chlorobiales	OPB56	unassigned	unassigned	1.21751	7.83702	9.26264	0.00233876	0.0245371
bOTU6398	WT_vs_bx6	Bacteria	Proteobacteria	Deltaproteobacteria	Desulfuromonadales	Geobacteraceae	Geobacter	unassigned	-2.05815	6.83482	9.24111	0.00236641	0.0246803
bOTU988	WT_vs_bx6	Bacteria	Chloroflexi	unassigned	unassigned	unassigned	unassigned	unassigned	-1.69997	7.09492	9.23141	0.00237899	0.0246803
bOTU501	WT_vs_bx6	Bacteria	Verrucomicrobia	OPB35_soil_group	unassigned	unassigned	unassigned	unassigned	-1.17075	8.16666	9.16721	0.0024639	0.0254192
bOTU7421	WT_vs_bx6	Bacteria	Proteobacteria	Betaproteobacteria	Rhodocyclales	Rhodocyclaceae	unassigned	unassigned	-1.57947	8.58999	9.15112	0.00248566	0.025502
bOTU12281	WT_vs_bx6	Bacteria	Proteobacteria	Betaproteobacteria	Nitrosomonadales	Nitrosomonadaceae	uncultured	unassigned	-2.2217	6.97322	9.13976	0.00250114	0.0255199
bOTU18471	WT_vs_bx6	Bacteria	Proteobacteria	Alphaproteobacteria	Sphingomonadales	Sphingomonadaceae	Sphingomonas	unassigned	1.0872	8.56888	9.09155	0.00256793	0.0260582
bOTU402	WT_vs_bx6	Bacteria	Proteobacteria	Betaproteobacteria	Burkholderiales	Comamonadaceae	Ramlibacter	unassigned	-1.10697	10.4541	9.07502	0.00259125	0.0261457
bOTU2007	WT_vs_bx6	Bacteria	Proteobacteria	Betaproteobacteria	Burkholderiales	Oxalobacteraceae	Massilia	unassigned	-1.41717	7.96078	9.06554	0.00260472	0.0261457
bOTU1507	WT_vs_bx6	Bacteria	Bacteroidetes	Flavobacteriia	Flavobacteriales	Flavobacteriaceae	Flavobacterium	unassigned	2.23008	8.71519	9.04554	0.00263337	0.0262555
bOTU2352	WT_vs_bx6	Bacteria	Proteobacteria	Deltaproteobacteria	Myxococcales	Phaselicystidaceae	Phaselicystis	unassigned	-1.49198	7.80638	9.03822	0.00264393	0.0262555
bOTU240	WT_vs_bx6	Bacteria	Proteobacteria	Alphaproteobacteria	Sphingomonadales	Sphingomonadaceae	Sphingomonas	unassigned	0.705621	11.494	9.01439	0.00267863	0.0264585
bOTU10641	WT_vs_bx6	Bacteria	Proteobacteria	Alphaproteobacteria	Sphingomonadales	Erythrobacteraceae	Altererythrobacter	unassigned	1.11433	9.25999	8.97375	0.00273886	0.0269104
bOTU93	WT_vs_bx6	Bacteria	Proteobacteria	Gammaproteobacteria	Xanthomonadales	Xanthomonadaceae	unassigned	unassigned	0.799902	11.423	8.9552	0.0027668	0.0269247
bOTU11199	WT_vs_bx6	Bacteria	Proteobacteria	Betaproteobacteria	Burkholderiales	Comamonadaceae	unassigned	unassigned	1.33315	7.72937	8.95355	0.00276931	0.0269247
bOTU504	WT_vs_bx6	Bacteria	Chloroflexi	JG30-KF-CM66	unassigned	unassigned	unassigned	unassigned	-1.7513	7.11335	8.93441	0.00279847	0.0270665
bOTU6931	WT_vs_bx6	Bacteria	Bacteroidetes	Flavobacteriia	Flavobacteriales	Flavobacteriaceae	Flavobacterium	unassigned	-2.34673	6.96962	8.696	0.00318909	0.0306305
bOTU1176	WT_vs_bx6	Bacteria	Proteobacteria	Betaproteobacteria	Burkholderiales	Oxalobacteraceae	Massilia	unassigned	-1.04204	8.3414	8.6898	0.00319996	0.0306305
bOTU805	WT_vs_bx6	Bacteria	Chloroflexi	Chloroflexia	Chloroflexales	Roseiflexaceae	Roseiflexus	unassigned	-1.88479	7.54726	8.65511	0.00326146	0.0310591
bOTU363	WT_vs_bx6	Bacteria	Chloroflexi	Chloroflexia	Chloroflexales	Roseiflexaceae	Roseiflexus	unassigned	-1.84155	7.2066	8.64441	0.00328067	0.0310826
bOTU3664	WT_vs_bx6	Bacteria	Proteobacteria	Gammaproteobacteria	Xanthomonadales	Xanthomonadaceae	unassigned	unassigned	1.17397	7.64902	8.6303	0.00330617	0.0311653
bOTU4827	WT_vs_bx6	Bacteria	Proteobacteria	Betaproteobacteria	Burkholderiales	Oxalobacteraceae	Massilia	unassigned	2.09965	6.7722	8.61388	0.0033361	0.0312886
bOTU4082	WT_vs_bx6	Bacteria	Bacteroidetes	Flavobacteriia	Flavobacteriales	Flavobacteriaceae	Chryseobacterium	unassigned	-1.63704	8.87456	8.51569	0.00352097	0.0328565
bOTU8701	WT_vs_bx6	Bacteria	Saccharibacteria	unassigned	unassigned	unassigned	unassigned	unassigned	-1.43143	6.83762	8.48969	0.00357165	0.0331628
bOTU3263	WT_vs_bx6	Bacteria	Proteobacteria	Gammaproteobacteria	Pseudomonadales	unassigned	unassigned	unassigned	1.22458	7.69174	8.45475	0.00364092	0.0335874
bOTU3125	WT_vs_bx6	Bacteria	Proteobacteria	Betaproteobacteria	Burkholderiales	Comamonadaceae	unassigned	unassigned	1.37195	7.32361	8.44845	0.00365355	0.0335874
bOTU728	WT_vs_bx6	Bacteria	Fibrobacteres	Fibrobacteria	Fibrobacterales	Fibrobacteraceae	possible_genus_04	unassigned	1.99028	7.93686	8.41435	0.0037227	0.0340545
bOTU9301	WT_vs_bx6	Bacteria	Proteobacteria	Gammaproteobacteria	Xanthomonadales	Xanthomonadaceae	Arenimonas	unassigned	0.845417	9.08031	8.37405	0.00380617	0.0346473
bOTU10503	WT_vs_bx6	Bacteria	Actinobacteria	Thermoleophilia	Gaiellales	uncultured	unassigned	unassigned	-1.88933	7.13348	8.34809	0.00386092	0.0349743
bOTU5861	WT_vs_bx6	Bacteria	Proteobacteria	Gammaproteobacteria	Xanthomonadales	Xanthomonadaceae	uncultured	unassigned	0.949151	9.73167	8.3227	0.00391526	0.0352028
bOTU543	WT_vs_bx6	Bacteria	Proteobacteria	Alphaproteobacteria	Sphingomonadales	Sphingomonadaceae	Sphingomonas	unassigned	-1.23957	10.1468	8.31863	0.00392406	0.0352028
bOTU167	WT_vs_bx6	Bacteria	Chloroflexi	S085	unassigned	unassigned	unassigned	unassigned	-1.21451	8.50248	8.30939	0.00394406	0.0352122
bOTU5828	WT_vs_bx6	Bacteria	Bacteroidetes	Sphingobacteriia	Sphingobacteriales	Chitinophagaceae	uncultured	unassigned	2.40066	6.78829	8.2374	0.00410359	0.0364611
bOTU4218	WT_vs_bx6	Bacteria	Proteobacteria	Alphaproteobacteria	Sphingomonadales	Sphingomonadaceae	Sphingomonas	unassigned	-1.43481	7.56449	8.18068	0.00423389	0.0374397
bOTU5271	WT_vs_bx6	Bacteria	Saccharibacteria	unassigned	unassigned	unassigned	unassigned	unassigned	3.21252	6.6186	8.14937	0.00430761	0.037796
bOTU637	WT_vs_bx6	Bacteria	Proteobacteria	Gammaproteobacteria	Xanthomonadales	Xanthomonadaceae	unassigned	unassigned	-1.53077	8.85208	8.14631	0.00431489	0.037796
bOTU1445	WT_vs_bx6	Bacteria	Proteobacteria	Betaproteobacteria	Rhodocyclales	Rhodocyclaceae	unassigned	unassigned	1.42244	9.12597	8.1323	0.00434834	0.0379102
bOTU5551	WT_vs_bx6	Bacteria	Proteobacteria	Alphaproteobacteria	Sphingomonadales	Sphingomonadaceae	Sphingomonas	unassigned	0.793746	10.3035	8.05739	0.00453184	0.0393253
bOTU4066	WT_vs_bx6	Bacteria	Proteobacteria	Betaproteobacteria	Burkholderiales	Burkholderiaceae	Limnobacter	unassigned	-1.55322	7.24044	8.02861	0.00460441	0.0397693
bOTU1073	WT_vs_bx6	Bacteria	Proteobacteria	Alphaproteobacteria	Rhodospirillales	MNC12	unassigned	unassigned	-1.09321	8.15492	7.97792	0.00473513	0.040709
bOTU8801	WT_vs_bx6	Bacteria	Proteobacteria	Betaproteobacteria	Burkholderiales	Comamonadaceae	unassigned	unassigned	1.07369	7.35981	7.90446	0.00493129	0.0422001
bOTU4251	WT_vs_bx6	Bacteria	Chloroflexi	TK10	unassigned	unassigned	unassigned	unassigned	-1.1891	7.71943	7.88915	0.00497321	0.0423635
bOTU12901	WT_vs_bx6	Bacteria	Proteobacteria	Gammaproteobacteria	Xanthomonadales	Xanthomonadaceae	unassigned	unassigned	0.999015	8.73246	7.87595	0.00500965	0.0424791
bOTU26912	WT_vs_bx6	Bacteria	Proteobacteria	Gammaproteobacteria	Xanthomonadales	Xanthomonadaceae	unassigned	unassigned	-1.57302	7.68253	7.81237	0.00518899	0.0437998
bOTU3181	WT_vs_bx6	Bacteria	Proteobacteria	Betaproteobacteria	Burkholderiales	Oxalobacteraceae	Massilia	unassigned	-1.03581	10.0222	7.78182	0.00527745	0.0443449
bOTU55931	WT_vs_bx6	Bacteria	Proteobacteria	Alphaproteobacteria	Sphingomonadales	Sphingomonadaceae	Sphingobium	unassigned	0.856456	8.82837	7.75762	0.00534865	0.0446084
bOTU19111	WT_vs_bx6	Bacteria	Proteobacteria	Gammaproteobacteria	Xanthomonadales	Xanthomonadaceae	unassigned	unassigned	1.41103	7.76495	7.7535	0.00536087	0.0446084
bOTU3458	WT_vs_bx6	Bacteria	Proteobacteria	Betaproteobacteria	Rhodocyclales	Rhodocyclaceae	unassigned	unassigned	2.08657	7.17587	7.74677	0.00538087	0.0446084
bOTU18831	WT_vs_bx6	Bacteria	Proteobacteria	Alphaproteobacteria	Sphingomonadales	Sphingomonadaceae	Sphingomonas	unassigned	-1.45231	8.52804	7.73561	0.00541423	0.0446855
bOTU21442	WT_vs_bx6	Bacteria	Proteobacteria	Gammaproteobacteria	Xanthomonadales	Xanthomonadaceae	unassigned	unassigned	-2.16832	8.02763	7.70454	0.0055082	0.0452599
bOTU6461	WT_vs_bx6	Bacteria	Proteobacteria	Gammaproteobacteria	Xanthomonadales	Xanthomonadaceae	unassigned	unassigned	1.12085	7.68296	7.61647	0.00578376	0.0473147
bOTU2418	WT_vs_bx6	Bacteria	Proteobacteria	Betaproteobacteria	Burkholderiales	Oxalobacteraceae	unassigned	unassigned	-1.28961	8.41651	7.51153	0.00613054	0.0499316

## Sheet: Rhizosphere fungi
	contrast	kingdom	phylum	class	order	family	genus	species	logFC	logCPM	LR	PValue	FDR
fOTU306	WT_vs_bx1	Fungi	Ascomycota	Sordariomycetes	Chaetosphaeriales	Chaetosphaeriaceae	Chloridium	unassigned	2.86343	11.6979	19.782	8.67947e-06	0.00261624
fOTU264	WT_vs_bx1	Fungi	unassigned	unassigned	unassigned	unassigned	unassigned	unassigned	4.25117	11.281	17.9307	2.29094e-05	0.00261624
fOTU515	WT_vs_bx1	Fungi	unassigned	unassigned	unassigned	unassigned	unassigned	unassigned	5.23731	9.3677	17.882	2.35038e-05	0.00261624
fOTU398	WT_vs_bx1	Fungi	Ascomycota	Dothideomycetes	unassigned	unassigned	unassigned	unassigned	4.013	10.5128	17.6781	2.61624e-05	0.00261624
fOTU260	WT_vs_bx1	Fungi	Olpidiomycota	unassigned	unassigned	unassigned	unassigned	unassigned	4.87296	9.98932	16.1019	6.00229e-05	0.00480183
fOTU385	WT_vs_bx1	Fungi	Olpidiomycota	unassigned	unassigned	unassigned	unassigned	unassigned	5.50992	9.50146	15.3814	8.785e-05	0.00585667
fOTU1269	WT_vs_bx1	Fungi	unassigned	unassigned	unassigned	unassigned	unassigned	unassigned	4.81183	8.34533	14.0956	0.000173751	0.00911218
fOTU987	WT_vs_bx1	Fungi	Ascomycota	Saccharomycetes	Saccharomycetales	unassigned	unassigned	unassigned	-5.05024	8.89903	14.0058	0.000182244	0.00911218
fOTU262	WT_vs_bx1	Fungi	Ascomycota	Pezizomycetes	Pezizales	Pezizaceae	Oedocephalum	unassigned	5.15979	8.87009	13.3789	0.000254478	0.0113101
fOTU1546	WT_vs_bx1	Fungi	unassigned	unassigned	unassigned	unassigned	unassigned	unassigned	-5.31804	8.74941	12.5281	0.000400875	0.016035
fOTU3576	WT_vs_bx1	Fungi	unassigned	unassigned	unassigned	unassigned	unassigned	unassigned	3.35436	10.8478	11.9045	0.000559997	0.0201724
fOTU113	WT_vs_bx1	Fungi	Ascomycota	Sordariomycetes	Sordariales	unassigned	unassigned	unassigned	3.63608	9.43278	11.76	0.000605171	0.0201724
fOTU496	WT_vs_bx1	Fungi	Basidiomycota	Tremellomycetes	Tremellales	Tremellaceae	Cryptococcus	Cryptococcus_laurentii_SH020118.07FU	6.05584	8.93847	11.1879	0.000823305	0.0250933
fOTU1081	WT_vs_bx1	Fungi	Ascomycota	Sordariomycetes	Hypocreales	Clavicipitaceae	Metarhizium	Metarhizium_marquandii_SH217935.07FU	-5.93386	8.87943	10.9164	0.000953183	0.0250933
fOTU162	WT_vs_bx1	Fungi	Ascomycota	Sordariomycetes	Hypocreales	Hypocreales inc. sed.	unassigned	unassigned	-3.79489	10.3049	10.7295	0.00105442	0.0250933
fOTU140	WT_vs_bx1	Fungi	Ascomycota	Dothideomycetes	Pleosporales	unassigned	unassigned	unassigned	-3.55076	9.49393	10.7256	0.00105663	0.0250933
fOTU874	WT_vs_bx1	Fungi	Ascomycota	Sordariomycetes	Sordariales	Chaetomiaceae	Chaetomium	unassigned	5.10693	8.79258	10.5987	0.0011317	0.0250933
fOTU1824	WT_vs_bx1	Fungi	unassigned	unassigned	unassigned	unassigned	unassigned	unassigned	5.65833	8.46969	10.5006	0.00119335	0.0250933
fOTU1004	WT_vs_bx1	Fungi	Basidiomycota	Tremellomycetes	Tremellales	Bulleribasidiaceae	Hannaella	Hannaella_luteola_SH180500.07FU	5.47626	8.63305	10.4983	0.00119487	0.0250933
fOTU388	WT_vs_bx1	Fungi	unassigned	unassigned	unassigned	unassigned	unassigned	unassigned	5.45378	10.0799	10.4081	0.00125466	0.0250933
fOTU250	WT_vs_bx1	Fungi	Ascomycota	Sordariomycetes	Hypocreales	Hypocreales inc. sed.	Sarocladium	unassigned	3.48959	10.6159	10.3071	0.00132516	0.0252411
fOTU334	WT_vs_bx1	Fungi	unassigned	unassigned	unassigned	unassigned	unassigned	unassigned	4.03511	10.0431	10.0451	0.0015275	0.027145
fOTU10	WT_vs_bx1	Fungi	Ascomycota	Ascomycota_cls_Incertae_sedis	Ascomycota_ord_Incertae_sedis	Ascomycota inc. sed.	unassigned	unassigned	-2.37427	11.2954	9.9787	0.00158361	0.027145
fOTU364	WT_vs_bx1	Fungi	Ascomycota	Sordariomycetes	Hypocreales	Nectriaceae	unassigned	unassigned	2.81749	10.1113	9.92702	0.0016287	0.027145
fOTU965	WT_vs_bx1	Fungi	Ascomycota	Sordariomycetes	Hypocreales	Bionectriaceae	Clonostachys	unassigned	5.39726	8.5974	9.62608	0.00191834	0.0302133
fOTU462	WT_vs_bx1	Fungi	Ascomycota	Saccharomycetes	Saccharomycetales	Phaffomycetaceae	Cyberlindnera	unassigned	-4.09295	9.85594	9.5177	0.002035	0.0302133
fOTU240	WT_vs_bx1	Fungi	unassigned	unassigned	unassigned	unassigned	unassigned	unassigned	3.28507	10.3176	9.51373	0.0020394	0.0302133
fOTU1136	WT_vs_bx1	Fungi	Chytridiomycota	unassigned	unassigned	unassigned	unassigned	unassigned	-3.95323	8.54059	9.3836	0.00218935	0.0312764
fOTU536	WT_vs_bx1	Fungi	Ascomycota	Dothideomycetes	Pleosporales	unassigned	unassigned	unassigned	3.98632	9.66606	9.22194	0.00239132	0.0329838
fOTU1060	WT_vs_bx1	Fungi	Chytridiomycota	unassigned	unassigned	unassigned	unassigned	unassigned	-4.08469	8.9558	9.09507	0.002563	0.0332758
fOTU1032	WT_vs_bx1	Fungi	Chytridiomycota	unassigned	unassigned	unassigned	unassigned	unassigned	3.8327	9.23656	9.08377	0.00257887	0.0332758
fOTU152	WT_vs_bx1	Fungi	Ascomycota	Dothideomycetes	Pleosporales	Dictyosporiaceae	unassigned	unassigned	2.82035	11.5171	8.75826	0.00308202	0.0378438
fOTU1045	WT_vs_bx1	Fungi	unassigned	unassigned	unassigned	unassigned	unassigned	unassigned	2.9482	8.69944	8.7233	0.00314168	0.0378438
fOTU108	WT_vs_bx1	Fungi	Ascomycota	Sordariomycetes	Xylariales	Microdochiaceae	Microdochium	unassigned	1.82473	12.2267	8.64323	0.00328279	0.0378438
fOTU347	WT_vs_bx1	Fungi	Ascomycota	Dothideomycetes	Capnodiales	Mycosphaerellaceae	unassigned	unassigned	-4.8672	9.66557	8.60141	0.00335903	0.0378438
fOTU241	WT_vs_bx1	Fungi	unassigned	unassigned	unassigned	unassigned	unassigned	unassigned	-2.04658	9.17576	8.57615	0.00340594	0.0378438
fOTU88	WT_vs_bx1	Fungi	Basidiomycota	Agaricomycetes	Phallales	Phallaceae	Phallus	Phallus_rugulosus_SH220939.07FU	-3.62341	10.8871	8.29874	0.00396727	0.0420727
fOTU626	WT_vs_bx1	Fungi	Ascomycota	Saccharomycetes	Saccharomycetales	Dipodascaceae	Geotrichum	unassigned	-3.95054	9.34077	8.28522	0.00399691	0.0420727
fOTU1113	WT_vs_bx1	Fungi	Chytridiomycota	unassigned	unassigned	unassigned	unassigned	unassigned	-3.93351	8.22253	7.97189	0.00475093	0.0487275
fOTU305	WT_vs_bx1	Fungi	Ascomycota	Sordariomycetes	Hypocreales	Hypocreaceae	Trichoderma	unassigned	-3.64275	8.70361	7.90015	0.00494307	0.0494307
fOTU2641	WT_vs_bx2	Fungi	unassigned	unassigned	unassigned	unassigned	unassigned	unassigned	7.91617	11.281	44.1469	3.04628e-11	1.21851e-08
fOTU35761	WT_vs_bx2	Fungi	unassigned	unassigned	unassigned	unassigned	unassigned	unassigned	6.98978	10.8478	39.1597	3.90509e-10	7.81019e-08
fOTU99	WT_vs_bx2	Fungi	Ascomycota	Eurotiomycetes	Eurotiales	Aspergillaceae	Penicillium	unassigned	-8.33339	12.7806	29.0096	7.20191e-08	9.60255e-06
fOTU158	WT_vs_bx2	Fungi	Ascomycota	Eurotiomycetes	Eurotiales	Trichocomaceae	Talaromyces	unassigned	-6.10451	12.3322	24.3853	7.88701e-07	7.88701e-05
fOTU138	WT_vs_bx2	Fungi	Ascomycota	Sordariomycetes	Hypocreales	Hypocreales inc. sed.	Sarocladium	unassigned	-4.2374	11.9709	23.0027	1.6177e-06	0.000118867
fOTU2601	WT_vs_bx2	Fungi	Olpidiomycota	unassigned	unassigned	unassigned	unassigned	unassigned	6.43299	9.98932	22.7969	1.80053e-06	0.000118867
fOTU3851	WT_vs_bx2	Fungi	Olpidiomycota	unassigned	unassigned	unassigned	unassigned	unassigned	7.24192	9.50146	22.5195	2.08017e-06	0.000118867
fOTU1401	WT_vs_bx2	Fungi	Ascomycota	Dothideomycetes	Pleosporales	unassigned	unassigned	unassigned	-4.99143	9.49393	20.5321	5.86406e-06	0.000293203
fOTU2621	WT_vs_bx2	Fungi	Ascomycota	Pezizomycetes	Pezizales	Pezizaceae	Oedocephalum	unassigned	6.41703	8.87009	18.3895	1.80049e-05	0.000800217
fOTU2501	WT_vs_bx2	Fungi	Ascomycota	Sordariomycetes	Hypocreales	Hypocreales inc. sed.	Sarocladium	unassigned	4.81008	10.6159	18.1458	2.04621e-05	0.000818485
fOTU1272	WT_vs_bx2	Fungi	unassigned	unassigned	unassigned	unassigned	unassigned	unassigned	5.5259	8.6955	17.8465	2.39457e-05	0.000870752
fOTU390	WT_vs_bx2	Fungi	Chytridiomycota	Spizellomycetes	Spizellomycetales	Spizellomycetaceae	Spizellomyces	Spizellomyces_pseudodichotomus_SH196353.07FU	5.07066	10.421	17.6521	2.65218e-05	0.000884062
fOTU1340	WT_vs_bx2	Fungi	unassigned	unassigned	unassigned	unassigned	unassigned	unassigned	5.17293	8.69692	14.666	0.000128338	0.00394887
fOTU4961	WT_vs_bx2	Fungi	Basidiomycota	Tremellomycetes	Tremellales	Tremellaceae	Cryptococcus	Cryptococcus_laurentii_SH020118.07FU	6.4975	8.93847	14.2689	0.000158462	0.0045275
fOTU435	WT_vs_bx2	Fungi	unassigned	unassigned	unassigned	unassigned	unassigned	unassigned	4.78896	10.3806	13.8807	0.000194786	0.0051943
fOTU181	WT_vs_bx2	Fungi	Basidiomycota	Agaricomycetes	Cantharellales	Ceratobasidiaceae	unassigned	unassigned	-4.69278	11.0426	13.5235	0.000235597	0.00588991
fOTU10601	WT_vs_bx2	Fungi	Chytridiomycota	unassigned	unassigned	unassigned	unassigned	unassigned	-5.07115	8.9558	13.0609	0.000301527	0.00709476
fOTU707	WT_vs_bx2	Fungi	unassigned	unassigned	unassigned	unassigned	unassigned	unassigned	4.78177	9.59574	12.9103	0.00032678	0.00726178
fOTU349	WT_vs_bx2	Fungi	Ascomycota	Sordariomycetes	Hypocreales	Hypocreaceae	Trichoderma	unassigned	-3.77759	9.45722	12.0697	0.000512467	0.0107888
fOTU3471	WT_vs_bx2	Fungi	Ascomycota	Dothideomycetes	Capnodiales	Mycosphaerellaceae	unassigned	unassigned	-6.01363	9.66557	11.7949	0.000593922	0.0114356
fOTU1148	WT_vs_bx2	Fungi	unassigned	unassigned	unassigned	unassigned	unassigned	unassigned	3.62988	9.18741	11.5771	0.000667701	0.0114356
fOTU1496	WT_vs_bx2	Fungi	unassigned	unassigned	unassigned	unassigned	unassigned	unassigned	4.43577	8.67948	11.5426	0.000680181	0.0114356
fOTU207	WT_vs_bx2	Fungi	Ascomycota	Sordariomycetes	Hypocreales	unassigned	unassigned	unassigned	-1.76363	11.5071	11.501	0.000695572	0.0114356
fOTU85	WT_vs_bx2	Fungi	Ascomycota	Sordariomycetes	unassigned	unassigned	unassigned	unassigned	4.37412	10.7895	11.4786	0.000704028	0.0114356
fOTU255	WT_vs_bx2	Fungi	Ascomycota	unassigned	unassigned	unassigned	unassigned	unassigned	4.25126	9.77686	11.4506	0.000714728	0.0114356
fOTU8741	WT_vs_bx2	Fungi	Ascomycota	Sordariomycetes	Sordariales	Chaetomiaceae	Chaetomium	unassigned	5.30477	8.79258	11.2629	0.000790699	0.0121646
fOTU557	WT_vs_bx2	Fungi	Ascomycota	Leotiomycetes	unassigned	unassigned	unassigned	unassigned	5.56466	8.48383	10.6886	0.00107799	0.0154445
fOTU239	WT_vs_bx2	Fungi	Basidiomycota	Agaricomycetes	Cantharellales	Ceratobasidiaceae	unassigned	unassigned	-4.18027	10.6646	10.6832	0.00108111	0.0154445
fOTU2586	WT_vs_bx2	Fungi	unassigned	unassigned	unassigned	unassigned	unassigned	unassigned	-5.22362	8.11868	10.5597	0.00115582	0.0157776
fOTU3051	WT_vs_bx2	Fungi	Ascomycota	Sordariomycetes	Hypocreales	Hypocreaceae	Trichoderma	unassigned	-4.29178	8.70361	10.4844	0.00120389	0.0157776
fOTU40	WT_vs_bx2	Fungi	Ascomycota	Sordariomycetes	Magnaporthales	Magnaporthaceae	Gaeumannomyces	Gaeumannomyces_radicicola_SH174130.07FU	2.70036	9.93989	10.4029	0.00125815	0.0157776
fOTU1404	WT_vs_bx2	Fungi	unassigned	unassigned	unassigned	unassigned	unassigned	unassigned	-5.59029	9.03025	10.397	0.0012622	0.0157776
fOTU1696	WT_vs_bx2	Fungi	unassigned	unassigned	unassigned	unassigned	unassigned	unassigned	-5.71527	8.58419	9.84932	0.00169894	0.020519
fOTU1261	WT_vs_bx2	Fungi	unassigned	unassigned	unassigned	unassigned	unassigned	unassigned	4.63596	8.79572	9.80106	0.00174411	0.020519
fOTU36	WT_vs_bx2	Fungi	Olpidiomycota	unassigned	unassigned	unassigned	unassigned	unassigned	3.94446	9.15155	9.70768	0.00183499	0.0209713
fOTU1170	WT_vs_bx2	Fungi	unassigned	unassigned	unassigned	unassigned	unassigned	unassigned	3.48742	9.31248	9.38606	0.00218642	0.0239768
fOTU665	WT_vs_bx2	Fungi	Ascomycota	Pezizomycetes	Pezizales	Pyronemataceae	unassigned	unassigned	-4.05627	8.91318	9.32952	0.00225492	0.0239768
fOTU10041	WT_vs_bx2	Fungi	Basidiomycota	Tremellomycetes	Tremellales	Bulleribasidiaceae	Hannaella	Hannaella_luteola_SH180500.07FU	5.1224	8.63305	9.31102	0.0022778	0.0239768
fOTU101	WT_vs_bx2	Fungi	Mortierellomycota	Mortierellomycetes	Mortierellales	Mortierellaceae	Mortierella	unassigned	2.81432	11.0828	9.01978	0.00267073	0.0266009
fOTU15	WT_vs_bx2	Fungi	Mortierellomycota	Mortierellomycetes	Mortierellales	Mortierellaceae	Mortierella	unassigned	1.10209	14.5457	8.99023	0.00271427	0.0266009
fOTU1664	WT_vs_bx2	Fungi	unassigned	unassigned	unassigned	unassigned	unassigned	unassigned	-3.99205	8.55616	8.98195	0.00272659	0.0266009
fOTU12691	WT_vs_bx2	Fungi	unassigned	unassigned	unassigned	unassigned	unassigned	unassigned	3.53538	8.34533	8.63033	0.00330612	0.0310714
fOTU1957	WT_vs_bx2	Fungi	unassigned	unassigned	unassigned	unassigned	unassigned	unassigned	4.52525	7.91496	8.61166	0.00334018	0.0310714
fOTU799	WT_vs_bx2	Fungi	Ascomycota	Sordariomycetes	Sordariales	Lasiosphaeriaceae	Apodus	Apodus_deciduus_SH193385.07FU	-5.92405	8.83635	8.55014	0.00345495	0.0314087
fOTU1431	WT_vs_bx2	Fungi	unassigned	unassigned	unassigned	unassigned	unassigned	unassigned	-2.6605	8.8773	8.49396	0.00356328	0.0316736
fOTU90	WT_vs_bx2	Fungi	Ascomycota	Sordariomycetes	Sordariales	Chaetomiaceae	Chaetomium	unassigned	-2.48122	9.48428	7.93671	0.00484418	0.0421233
fOTU52	WT_vs_bx2	Fungi	Mortierellomycota	Mortierellomycetes	Mortierellales	Mortierellaceae	Mortierella	unassigned	1.83272	11.0294	7.80933	0.0051977	0.0430254
fOTU1179	WT_vs_bx2	Fungi	unassigned	unassigned	unassigned	unassigned	unassigned	unassigned	-4.12305	8.88603	7.78326	0.00527326	0.0430254
fOTU5361	WT_vs_bx2	Fungi	Ascomycota	Dothideomycetes	Pleosporales	unassigned	unassigned	unassigned	3.42628	9.66606	7.76282	0.00533325	0.0430254
fOTU279	WT_vs_bx2	Fungi	unassigned	unassigned	unassigned	unassigned	unassigned	unassigned	-3.36915	10.5514	7.74767	0.00537818	0.0430254
fOTU35762	WT_vs_bx6	Fungi	unassigned	unassigned	unassigned	unassigned	unassigned	unassigned	6.9293	10.8478	32.8485	9.96265e-09	3.98506e-06
fOTU2642	WT_vs_bx6	Fungi	unassigned	unassigned	unassigned	unassigned	unassigned	unassigned	6.73728	11.281	30.0335	4.24636e-08	8.49272e-06
fOTU342	WT_vs_bx6	Fungi	Ascomycota	Sordariomycetes	Hypocreales	Hypocreales inc. sed.	unassigned	unassigned	-4.88135	9.84705	27.0676	1.96463e-07	2.6195e-05
fOTU261	WT_vs_bx6	Fungi	unassigned	unassigned	unassigned	unassigned	unassigned	unassigned	7.16134	9.85977	23.2276	1.43913e-06	0.000143913
fOTU4351	WT_vs_bx6	Fungi	unassigned	unassigned	unassigned	unassigned	unassigned	unassigned	6.26421	10.3806	21.1462	4.25544e-06	0.000340435
fOTU1402	WT_vs_bx6	Fungi	Ascomycota	Dothideomycetes	Pleosporales	unassigned	unassigned	unassigned	-4.84406	9.49393	19.456	1.02943e-05	0.000686284
fOTU2602	WT_vs_bx6	Fungi	Olpidiomycota	unassigned	unassigned	unassigned	unassigned	unassigned	4.9951	9.98932	17.9473	2.27109e-05	0.00129777
fOTU11361	WT_vs_bx6	Fungi	Chytridiomycota	unassigned	unassigned	unassigned	unassigned	unassigned	-5.35374	8.54059	16.3501	5.26527e-05	0.00263263
fOTU15461	WT_vs_bx6	Fungi	unassigned	unassigned	unassigned	unassigned	unassigned	unassigned	-6.18077	8.74941	15.6773	7.51199e-05	0.00333866
fOTU10602	WT_vs_bx6	Fungi	Chytridiomycota	unassigned	unassigned	unassigned	unassigned	unassigned	-5.58361	8.9558	15.4478	8.48171e-05	0.00339269
fOTU11791	WT_vs_bx6	Fungi	unassigned	unassigned	unassigned	unassigned	unassigned	unassigned	-6.16574	8.88603	15.0297	0.000105834	0.0037681
fOTU16641	WT_vs_bx6	Fungi	unassigned	unassigned	unassigned	unassigned	unassigned	unassigned	-5.32516	8.55616	14.9053	0.000113043	0.0037681
fOTU991	WT_vs_bx6	Fungi	Ascomycota	Eurotiomycetes	Eurotiales	Aspergillaceae	Penicillium	unassigned	-5.07884	12.7806	14.1792	0.000166199	0.00511381
fOTU3472	WT_vs_bx6	Fungi	Ascomycota	Dothideomycetes	Capnodiales	Mycosphaerellaceae	unassigned	unassigned	-6.50494	9.66557	13.2939	0.000266267	0.00760763
fOTU871	WT_vs_bx6	Fungi	unassigned	unassigned	unassigned	unassigned	unassigned	unassigned	4.11141	8.88369	12.7884	0.000348766	0.00930044
fOTU1397	WT_vs_bx6	Fungi	Ascomycota	Sordariomycetes	unassigned	unassigned	unassigned	unassigned	-5.30137	8.12476	12.09	0.00050693	0.0126733
fOTU14041	WT_vs_bx6	Fungi	unassigned	unassigned	unassigned	unassigned	unassigned	unassigned	-5.84744	9.03025	11.1596	0.000835985	0.0194237
fOTU6651	WT_vs_bx6	Fungi	Ascomycota	Pezizomycetes	Pezizales	Pyronemataceae	unassigned	unassigned	-4.49395	8.91318	11.077	0.000874068	0.0194237
fOTU10811	WT_vs_bx6	Fungi	Ascomycota	Sordariomycetes	Hypocreales	Clavicipitaceae	Metarhizium	Metarhizium_marquandii_SH217935.07FU	-5.93028	8.87943	10.872	0.000976272	0.0205531
fOTU3061	WT_vs_bx6	Fungi	Ascomycota	Sordariomycetes	Chaetosphaeriales	Chaetosphaeriaceae	Chloridium	unassigned	1.97011	11.6979	10.6674	0.00109043	0.0217848
fOTU400	WT_vs_bx6	Fungi	unassigned	unassigned	unassigned	unassigned	unassigned	unassigned	-2.02434	11.3462	10.5262	0.00117695	0.0217848
fOTU343	WT_vs_bx6	Fungi	unassigned	unassigned	unassigned	unassigned	unassigned	unassigned	3.30709	10.5212	10.4932	0.00119817	0.0217848
fOTU2791	WT_vs_bx6	Fungi	unassigned	unassigned	unassigned	unassigned	unassigned	unassigned	-4.05403	10.5514	10.3129	0.00132102	0.0229742
fOTU1659	WT_vs_bx6	Fungi	Chytridiomycota	Spizellomycetes	Spizellomycetales	Spizellomycetaceae	Spizellomyces	Spizellomyces_dolichospermus_SH183868.07FU	6.38779	8.74983	9.96891	0.00159205	0.0265342
fOTU1784	WT_vs_bx6	Fungi	unassigned	unassigned	unassigned	unassigned	unassigned	unassigned	-3.09223	8.67318	9.78886	0.00175572	0.0280916
fOTU2622	WT_vs_bx6	Fungi	Ascomycota	Pezizomycetes	Pezizales	Pezizaceae	Oedocephalum	unassigned	4.07438	8.87009	9.5115	0.00204188	0.0291587
fOTU2071	WT_vs_bx6	Fungi	Ascomycota	Sordariomycetes	Hypocreales	unassigned	unassigned	unassigned	-1.579	11.5071	9.50907	0.00204459	0.0291587
fOTU528	WT_vs_bx6	Fungi	Ascomycota	unassigned	unassigned	unassigned	unassigned	unassigned	-4.92151	8.33637	9.47345	0.00208467	0.0291587
fOTU173	WT_vs_bx6	Fungi	Ascomycota	Ascomycota_cls_Incertae_sedis	Ascomycota_ord_Incertae_sedis	Ascomycota inc. sed.	unassigned	unassigned	2.10445	10.7456	9.44782	0.00211401	0.0291587
fOTU3852	WT_vs_bx6	Fungi	Olpidiomycota	unassigned	unassigned	unassigned	unassigned	unassigned	3.99682	9.50146	9.31724	0.00227008	0.0302677
fOTU16961	WT_vs_bx6	Fungi	unassigned	unassigned	unassigned	unassigned	unassigned	unassigned	-5.43108	8.58419	9.18996	0.00243346	0.0313995
fOTU308	WT_vs_bx6	Fungi	Chytridiomycota	Rhizophlyctidomycetes	Rhizophlyctidales	Rhizophlyctidaceae	Rhizophlyctis	unassigned	-3.32976	10.3421	9.08951	0.00257079	0.0321349
fOTU1048	WT_vs_bx6	Fungi	unassigned	unassigned	unassigned	unassigned	unassigned	unassigned	2.19108	9.97991	8.30668	0.00394996	0.0462159
fOTU1379	WT_vs_bx6	Fungi	unassigned	unassigned	unassigned	unassigned	unassigned	unassigned	3.98733	8.46832	8.2835	0.00400069	0.0462159
fOTU3491	WT_vs_bx6	Fungi	Ascomycota	Sordariomycetes	Hypocreales	Hypocreaceae	Trichoderma	unassigned	-3.06381	9.45722	8.264	0.00404389	0.0462159

## Sheet: Root bacteria
	contrast	kingdom	phylum	class	order	family	genus	species	logFC	logCPM	LR	PValue	FDR
bOTU2335	WT_vs_bx1	Bacteria	Proteobacteria	Gammaproteobacteria	Enterobacteriales	Enterobacteriaceae	unassigned	unassigned	-4.73648	8.21751	56.76	4.92381e-14	6.5142e-11
bOTU3319	WT_vs_bx1	Bacteria	Proteobacteria	Gammaproteobacteria	Enterobacteriales	Enterobacteriaceae	unassigned	unassigned	-4.7764	7.9195	54.6601	1.43288e-13	9.47851e-11
bOTU352	WT_vs_bx1	Bacteria	Proteobacteria	Gammaproteobacteria	Pseudomonadales	Pseudomonadaceae	Pseudomonas	unassigned	-5.67963	10.8712	51.2733	8.03604e-13	3.54389e-10
bOTU209	WT_vs_bx1	Bacteria	Firmicutes	Bacilli	Bacillales	Bacillaceae	Bacillus	unassigned	3.02097	11.8379	45.6841	1.38943e-11	4.59553e-09
bOTU926	WT_vs_bx1	Bacteria	Firmicutes	Bacilli	Bacillales	Bacillaceae	Bacillus	unassigned	2.84318	9.82267	44.4301	2.63603e-11	6.97493e-09
bOTU4313	WT_vs_bx1	Bacteria	Proteobacteria	Gammaproteobacteria	Enterobacteriales	Enterobacteriaceae	Pantoea	unassigned	-3.83136	7.4731	43.7178	3.79305e-11	8.36366e-09
bOTU1977	WT_vs_bx1	Bacteria	Proteobacteria	Alphaproteobacteria	Rickettsiales	Mitochondria	unassigned	unassigned	-7.87154	7.95181	41.5457	1.15145e-10	2.17625e-08
bOTU585	WT_vs_bx1	Bacteria	unassigned	unassigned	unassigned	unassigned	unassigned	unassigned	-8.056	8.48901	40.9143	1.59052e-10	2.63033e-08
bOTU235	WT_vs_bx1	Bacteria	Bacteroidetes	Flavobacteriia	Flavobacteriales	Flavobacteriaceae	Chryseobacterium	unassigned	-5.30671	9.70371	33.5958	6.78399e-09	9.97246e-07
bOTU1294	WT_vs_bx1	Bacteria	Proteobacteria	Gammaproteobacteria	Enterobacteriales	Enterobacteriaceae	unassigned	unassigned	-3.75617	8.82224	31.9185	1.60779e-08	2.12711e-06
bOTU830	WT_vs_bx1	Bacteria	Proteobacteria	Betaproteobacteria	Burkholderiales	Burkholderiaceae	Burkholderia-Paraburkholderia	unassigned	-6.28377	7.35186	30.6318	3.11941e-08	3.7518e-06
bOTU1097	WT_vs_bx1	Bacteria	Proteobacteria	Alphaproteobacteria	Rickettsiales	Mitochondria	Cunninghamia_lanceolata	unassigned	-6.92363	9.73733	30.2996	3.70195e-08	4.0814e-06
bOTU574	WT_vs_bx1	Bacteria	unassigned	unassigned	unassigned	unassigned	unassigned	unassigned	-4.3153	7.90965	29.562	5.41553e-08	5.51134e-06
bOTU763	WT_vs_bx1	Bacteria	Proteobacteria	Betaproteobacteria	Burkholderiales	Oxalobacteraceae	unassigned	unassigned	4.5151	8.31571	29.308	6.17391e-08	5.83434e-06
bOTU262	WT_vs_bx1	Bacteria	Chloroflexi	TK10	unassigned	unassigned	unassigned	unassigned	-2.92178	7.37726	27.9963	1.21549e-07	1.07207e-05
bOTU553	WT_vs_bx1	Bacteria	Proteobacteria	Gammaproteobacteria	Enterobacteriales	Enterobacteriaceae	Pantoea	unassigned	-3.01804	9.29723	27.1229	1.90924e-07	1.5787e-05
bOTU50	WT_vs_bx1	Bacteria	Bacteroidetes	Flavobacteriia	Flavobacteriales	Flavobacteriaceae	Flavobacterium	unassigned	-3.58945	8.18948	24.4235	7.73184e-07	6.01719e-05
bOTU1135	WT_vs_bx1	Bacteria	Proteobacteria	Gammaproteobacteria	Enterobacteriales	Enterobacteriaceae	Pantoea	unassigned	-3.40937	9.10057	24.1379	8.96794e-07	6.59144e-05
bOTU619	WT_vs_bx1	Bacteria	Saccharibacteria	unassigned	unassigned	unassigned	unassigned	unassigned	5.59508	7.98109	23.7205	1.11389e-06	7.75619e-05
bOTU7340	WT_vs_bx1	Bacteria	Proteobacteria	Gammaproteobacteria	Enterobacteriales	Enterobacteriaceae	unassigned	unassigned	-3.34417	7.64244	22.5928	2.00231e-06	0.000130591
bOTU100	WT_vs_bx1	Bacteria	Proteobacteria	Gammaproteobacteria	Enterobacteriales	Enterobacteriaceae	Pantoea	unassigned	-2.61368	12.304	22.5263	2.07287e-06	0.000130591
bOTU1668	WT_vs_bx1	Bacteria	Proteobacteria	Betaproteobacteria	Burkholderiales	Comamonadaceae	unassigned	unassigned	-3.73551	8.3123	22.2816	2.35447e-06	0.000140572
bOTU408	WT_vs_bx1	Bacteria	Bacteroidetes	Flavobacteriia	Flavobacteriales	Flavobacteriaceae	Chryseobacterium	unassigned	-4.14799	9.83176	22.2101	2.44381e-06	0.000140572
bOTU545	WT_vs_bx1	Bacteria	Proteobacteria	Gammaproteobacteria	Pseudomonadales	Pseudomonadaceae	Pseudomonas	unassigned	-2.8291	7.69826	22.104	2.58273e-06	0.000142373
bOTU206	WT_vs_bx1	Bacteria	Bacteroidetes	Flavobacteriia	Flavobacteriales	Flavobacteriaceae	Flavobacterium	unassigned	-4.01458	6.9747	21.1255	4.30161e-06	0.000227641
bOTU2424	WT_vs_bx1	Bacteria	Proteobacteria	Gammaproteobacteria	Enterobacteriales	Enterobacteriaceae	unassigned	unassigned	-2.2123	8.65539	20.697	5.38014e-06	0.000273766
bOTU515	WT_vs_bx1	Bacteria	Proteobacteria	Alphaproteobacteria	Sphingomonadales	Sphingomonadaceae	Sphingomonas	unassigned	-3.93094	9.12238	19.7405	8.87017e-06	0.000434638
bOTU2357	WT_vs_bx1	Bacteria	Actinobacteria	Actinobacteria	Micrococcales	Microbacteriaceae	Microbacterium	unassigned	1.90075	7.83988	19.2749	1.13183e-05	0.000534789
bOTU1711	WT_vs_bx1	Bacteria	Actinobacteria	Acidimicrobiia	Acidimicrobiales	Iamiaceae	unassigned	unassigned	3.15247	6.88149	18.3772	1.81215e-05	0.000826714
bOTU1625	WT_vs_bx1	Bacteria	Actinobacteria	Actinobacteria	Micrococcales	Microbacteriaceae	Microbacterium	unassigned	1.95595	8.44732	18.1855	2.00402e-05	0.000883774
bOTU4495	WT_vs_bx1	Bacteria	Proteobacteria	Betaproteobacteria	Burkholderiales	Oxalobacteraceae	Massilia	unassigned	-4.61311	6.78656	17.9022	2.32547e-05	0.000971876
bOTU5633	WT_vs_bx1	Bacteria	Proteobacteria	Gammaproteobacteria	Enterobacteriales	Enterobacteriaceae	Pantoea	unassigned	-2.85255	6.61768	17.8817	2.35072e-05	0.000971876
bOTU506	WT_vs_bx1	Bacteria	Proteobacteria	Gammaproteobacteria	Cellvibrionales	Cellvibrionaceae	Cellvibrio	unassigned	-3.39419	8.42444	17.5839	2.74899e-05	0.0011021
bOTU1712	WT_vs_bx1	Bacteria	Proteobacteria	Betaproteobacteria	Burkholderiales	Comamonadaceae	unassigned	unassigned	1.79069	7.27459	17.4813	2.90153e-05	0.00112904
bOTU176	WT_vs_bx1	Bacteria	Proteobacteria	Gammaproteobacteria	Pseudomonadales	Pseudomonadaceae	Pseudomonas	unassigned	-3.60065	11.3094	17.2571	3.26475e-05	0.00123408
bOTU2295	WT_vs_bx1	Bacteria	Chloroflexi	Chloroflexia	Chloroflexales	unassigned	unassigned	unassigned	-2.23762	8.12481	17.1016	3.54318e-05	0.00130212
bOTU1090	WT_vs_bx1	Bacteria	Proteobacteria	Betaproteobacteria	Burkholderiales	Oxalobacteraceae	Massilia	unassigned	-2.77427	9.20904	16.7032	4.37079e-05	0.00156285
bOTU4001	WT_vs_bx1	Bacteria	Chloroflexi	Chloroflexia	Chloroflexales	Roseiflexaceae	Roseiflexus	unassigned	-4.38368	6.49444	16.5025	4.85861e-05	0.00169156
bOTU7087	WT_vs_bx1	Bacteria	Proteobacteria	Gammaproteobacteria	Enterobacteriales	Enterobacteriaceae	Pantoea	unassigned	-2.99961	7.02762	16.334	5.31012e-05	0.00178709
bOTU106	WT_vs_bx1	Bacteria	Bacteroidetes	Flavobacteriia	Flavobacteriales	Flavobacteriaceae	Flavobacterium	unassigned	-4.37641	9.33037	16.3011	5.40314e-05	0.00178709
bOTU857	WT_vs_bx1	Bacteria	Proteobacteria	Betaproteobacteria	Burkholderiales	Alcaligenaceae	unassigned	unassigned	-3.36684	9.28114	16.0678	6.11147e-05	0.0019514
bOTU1832	WT_vs_bx1	Bacteria	Proteobacteria	Gammaproteobacteria	Enterobacteriales	Enterobacteriaceae	unassigned	unassigned	-3.2955	8.82204	16.0421	6.19493e-05	0.0019514
bOTU812	WT_vs_bx1	Bacteria	Actinobacteria	Actinobacteria	Micrococcales	Intrasporangiaceae	Phycicoccus	unassigned	1.59652	9.54678	15.6537	7.60626e-05	0.00234025
bOTU907	WT_vs_bx1	Bacteria	Actinobacteria	Acidimicrobiia	Acidimicrobiales	Acidimicrobiaceae	Ilumatobacter	unassigned	1.76067	8.24742	15.4466	8.48682e-05	0.00255183
bOTU4044	WT_vs_bx1	Bacteria	Proteobacteria	Betaproteobacteria	Burkholderiales	Oxalobacteraceae	Massilia	unassigned	-3.06505	6.98041	15.3966	8.71457e-05	0.00256208
bOTU3020	WT_vs_bx1	Bacteria	Proteobacteria	Deltaproteobacteria	Myxococcales	Polyangiaceae	Sorangium	unassigned	-2.43485	6.90927	15.1184	0.000100977	0.00290418
bOTU3190	WT_vs_bx1	Bacteria	Proteobacteria	Gammaproteobacteria	Enterobacteriales	Enterobacteriaceae	unassigned	unassigned	-4.43037	8.26754	14.9763	0.000108867	0.0030645
bOTU527	WT_vs_bx1	Bacteria	Saccharibacteria	unassigned	unassigned	unassigned	unassigned	unassigned	4.56449	6.7676	14.8774	0.000114729	0.00311817
bOTU384	WT_vs_bx1	Bacteria	Actinobacteria	Thermoleophilia	Gaiellales	uncultured	unassigned	unassigned	1.97307	8.2002	14.865	0.000115488	0.00311817
bOTU2925	WT_vs_bx1	Bacteria	Proteobacteria	Betaproteobacteria	Burkholderiales	Comamonadaceae	unassigned	unassigned	-2.32534	7.91626	14.7478	0.000122893	0.00325175
bOTU1330	WT_vs_bx1	Bacteria	Proteobacteria	Betaproteobacteria	Burkholderiales	Oxalobacteraceae	unassigned	unassigned	-2.17732	9.31515	14.5172	0.000138888	0.00358312
bOTU303	WT_vs_bx1	Bacteria	Chloroflexi	Chloroflexia	Chloroflexales	Oscillochloridaceae	Oscillochloris	unassigned	-1.5461	11.0286	14.491	0.000140833	0.00358312
bOTU991	WT_vs_bx1	Bacteria	Chloroflexi	Chloroflexia	Chloroflexales	Roseiflexaceae	Roseiflexus	unassigned	-2.49274	7.33078	14.1661	0.000167356	0.00417759
bOTU2086	WT_vs_bx1	Bacteria	Proteobacteria	Gammaproteobacteria	Enterobacteriales	Enterobacteriaceae	Pantoea	unassigned	-2.1966	8.61061	14.0973	0.000173595	0.00425308
bOTU1404	WT_vs_bx1	Bacteria	Bacteroidetes	Sphingobacteriia	Sphingobacteriales	Sphingobacteriaceae	Sphingobacterium	unassigned	-5.9046	7.1058	14.0181	0.000181062	0.00430745
bOTU651	WT_vs_bx1	Bacteria	Actinobacteria	Actinobacteria	Micrococcales	Microbacteriaceae	Microbacterium	unassigned	1.5456	9.70634	14.0007	0.000182739	0.00430745
bOTU1054	WT_vs_bx1	Bacteria	Proteobacteria	Alphaproteobacteria	Sphingomonadales	Sphingomonadaceae	Sphingopyxis	unassigned	1.75972	7.46538	13.9717	0.000185582	0.00430745
bOTU698	WT_vs_bx1	Bacteria	Actinobacteria	Acidimicrobiia	Acidimicrobiales	Acidimicrobiaceae	Ilumatobacter	unassigned	1.7105	8.49652	13.7313	0.000210907	0.00481087
bOTU221	WT_vs_bx1	Bacteria	Proteobacteria	Betaproteobacteria	Burkholderiales	Burkholderiaceae	Pandoraea	unassigned	-4.40679	9.08113	13.5863	0.000227848	0.0051092
bOTU647	WT_vs_bx1	Bacteria	Proteobacteria	Betaproteobacteria	Methylophilales	Methylophilaceae	unassigned	unassigned	2.40103	7.616	13.4803	0.000241078	0.00530087
bOTU1795	WT_vs_bx1	Bacteria	Actinobacteria	Actinobacteria	Micrococcales	Micrococcaceae	unassigned	unassigned	1.63859	7.95467	13.4546	0.000244409	0.00530087
bOTU260	WT_vs_bx1	Bacteria	Bacteroidetes	Flavobacteriia	Flavobacteriales	Flavobacteriaceae	Flavobacterium	unassigned	-3.37435	7.39976	13.4186	0.000249145	0.00531644
bOTU1953	WT_vs_bx1	Bacteria	unassigned	unassigned	unassigned	unassigned	unassigned	unassigned	-3.02274	8.82495	13.3291	0.000261316	0.00548763
bOTU3616	WT_vs_bx1	Bacteria	Proteobacteria	Gammaproteobacteria	unassigned	unassigned	unassigned	unassigned	-2.49325	7.52482	13.2657	0.000270306	0.005582
bOTU782	WT_vs_bx1	Bacteria	Proteobacteria	Betaproteobacteria	Burkholderiales	Oxalobacteraceae	unassigned	unassigned	-2.90589	8.98243	13.2386	0.000274248	0.005582
bOTU2817	WT_vs_bx1	Bacteria	Chloroflexi	Chloroflexia	Chloroflexales	Oscillochloridaceae	Oscillochloris	unassigned	-2.25377	7.91945	12.8432	0.000338709	0.00678958
bOTU2545	WT_vs_bx1	Bacteria	Proteobacteria	Alphaproteobacteria	Sphingomonadales	Sphingomonadaceae	Sphingomonas	unassigned	2.03737	6.82852	12.693	0.000367028	0.00724744
bOTU3325	WT_vs_bx1	Bacteria	Bacteroidetes	Cytophagia	Cytophagales	Cyclobacteriaceae	uncultured	unassigned	2.30689	6.94886	12.6198	0.000381692	0.00742615
bOTU3305	WT_vs_bx1	Bacteria	Actinobacteria	Actinobacteria	Micrococcales	Microbacteriaceae	Microbacterium	unassigned	2.07185	6.8955	12.5494	0.000396334	0.00759928
bOTU10590	WT_vs_bx1	Bacteria	Proteobacteria	unassigned	unassigned	unassigned	unassigned	unassigned	2.44555	6.97016	12.1559	0.000489339	0.0091385
bOTU80	WT_vs_bx1	Bacteria	Proteobacteria	Gammaproteobacteria	Pseudomonadales	Pseudomonadaceae	Pseudomonas	unassigned	2.59309	9.05259	12.1517	0.000490426	0.0091385
bOTU452	WT_vs_bx1	Bacteria	Proteobacteria	Betaproteobacteria	Burkholderiales	Comamonadaceae	unassigned	unassigned	-2.35089	7.19622	12.1078	0.000502106	0.0092262
bOTU4467	WT_vs_bx1	Bacteria	Chloroflexi	Chloroflexia	Chloroflexales	Roseiflexaceae	Roseiflexus	unassigned	-3.95319	6.99656	12.0482	0.000518418	0.00939544
bOTU500	WT_vs_bx1	Bacteria	Actinobacteria	Actinobacteria	Micrococcales	Microbacteriaceae	Microbacterium	unassigned	1.37206	9.55994	11.9531	0.000545568	0.00975387
bOTU1377	WT_vs_bx1	Bacteria	Chloroflexi	Chloroflexia	Chloroflexales	Roseiflexaceae	Roseiflexus	unassigned	-1.78819	8.47779	11.8872	0.000565209	0.00997029
bOTU3401	WT_vs_bx1	Bacteria	Proteobacteria	Betaproteobacteria	Burkholderiales	Comamonadaceae	unassigned	unassigned	2.06125	6.90368	11.7831	0.000597706	0.0103388
bOTU1570	WT_vs_bx1	Bacteria	Proteobacteria	Deltaproteobacteria	Myxococcales	Phaselicystidaceae	Phaselicystis	unassigned	1.75723	7.22146	11.7706	0.000601731	0.0103388
bOTU3054	WT_vs_bx1	Bacteria	Actinobacteria	Actinobacteria	Micrococcales	Microbacteriaceae	Microbacterium	unassigned	-2.83352	8.18025	11.6292	0.000649258	0.0110124
bOTU2092	WT_vs_bx1	Bacteria	Proteobacteria	Betaproteobacteria	Burkholderiales	Oxalobacteraceae	Massilia	unassigned	-2.26399	8.74783	11.5557	0.000675428	0.0113113
bOTU1806	WT_vs_bx1	Bacteria	Proteobacteria	Alphaproteobacteria	Sphingomonadales	Sphingomonadaceae	Sphingopyxis	unassigned	2.18106	7.33676	11.4707	0.000707016	0.0116923
bOTU2538	WT_vs_bx1	Bacteria	Proteobacteria	Betaproteobacteria	Burkholderiales	Oxalobacteraceae	unassigned	unassigned	1.93245	7.60071	11.3114	0.000770341	0.0125822
bOTU1569	WT_vs_bx1	Bacteria	Proteobacteria	Betaproteobacteria	Burkholderiales	Burkholderiaceae	Burkholderia-Paraburkholderia	unassigned	-4.18033	8.29956	11.2302	0.000804791	0.0129846
bOTU4756	WT_vs_bx1	Bacteria	Proteobacteria	Gammaproteobacteria	unassigned	unassigned	unassigned	unassigned	-2.48424	6.89317	11.2016	0.00081729	0.0130274
bOTU294	WT_vs_bx1	Bacteria	Actinobacteria	Actinobacteria	Micrococcales	Microbacteriaceae	Microbacterium	unassigned	1.36693	11.0657	10.8903	0.000966699	0.0151228
bOTU5177	WT_vs_bx1	Bacteria	Chloroflexi	Chloroflexia	Chloroflexales	FFCH7168	unassigned	unassigned	-3.17623	6.85413	10.8803	0.000971937	0.0151228
bOTU1427	WT_vs_bx1	Bacteria	Actinobacteria	Actinobacteria	Micrococcales	Microbacteriaceae	Microbacterium	unassigned	1.38897	8.84006	10.8592	0.000983041	0.0151228
bOTU817	WT_vs_bx1	Bacteria	Chloroflexi	unassigned	unassigned	unassigned	unassigned	unassigned	-1.60838	7.5575	10.7344	0.00105163	0.0159921
bOTU3996	WT_vs_bx1	Bacteria	Proteobacteria	Alphaproteobacteria	Rhizobiales	Phyllobacteriaceae	Mesorhizobium	unassigned	1.47923	7.40416	10.6169	0.00112057	0.0168467
bOTU5869	WT_vs_bx1	Bacteria	Chloroflexi	Chloroflexia	Chloroflexales	FFCH7168	unassigned	unassigned	-3.19583	6.817	10.5263	0.00117689	0.0172335
bOTU707	WT_vs_bx1	Bacteria	Proteobacteria	Alphaproteobacteria	Rhizobiales	Hyphomicrobiaceae	Devosia	unassigned	-2.11525	7.19939	10.5246	0.00117796	0.0172335
bOTU2848	WT_vs_bx1	Bacteria	Chloroflexi	Chloroflexia	Herpetosiphonales	Herpetosiphonaceae	Herpetosiphon	unassigned	-2.34828	7.23283	10.513	0.00118537	0.0172335
bOTU248	WT_vs_bx1	Bacteria	Proteobacteria	Alphaproteobacteria	Rhizobiales	Rhodobiaceae	uncultured	unassigned	1.20743	8.68184	10.4299	0.0012399	0.0178303
bOTU210	WT_vs_bx1	Bacteria	Saccharibacteria	unassigned	unassigned	unassigned	unassigned	unassigned	-2.45766	10.3133	10.345	0.00129828	0.0184691
bOTU1583	WT_vs_bx1	Bacteria	Chloroflexi	Chloroflexia	Chloroflexales	Roseiflexaceae	Roseiflexus	unassigned	-2.41372	8.14702	10.2328	0.00137962	0.0194174
bOTU145	WT_vs_bx1	Bacteria	Bacteroidetes	Cytophagia	Cytophagales	Cytophagaceae	unassigned	unassigned	1.53007	10.4665	10.1882	0.0014134	0.0196834
bOTU1919	WT_vs_bx1	Bacteria	Proteobacteria	Alphaproteobacteria	Rhizobiales	Methylobacteriaceae	Microvirga	unassigned	1.8514	7.05391	10.0811	0.001498	0.0206443
bOTU238	WT_vs_bx1	Bacteria	Proteobacteria	Betaproteobacteria	Burkholderiales	Comamonadaceae	unassigned	unassigned	-1.87062	9.36437	9.93229	0.00162404	0.0219524
bOTU2986	WT_vs_bx1	Bacteria	Proteobacteria	Betaproteobacteria	Burkholderiales	Alcaligenaceae	Achromobacter	unassigned	-3.97159	6.64765	9.91967	0.00163522	0.0219524
bOTU416	WT_vs_bx1	Bacteria	Proteobacteria	Betaproteobacteria	Burkholderiales	Oxalobacteraceae	Massilia	unassigned	-2.10242	9.77013	9.91127	0.00164269	0.0219524
bOTU2568	WT_vs_bx1	Bacteria	Proteobacteria	Betaproteobacteria	Burkholderiales	Oxalobacteraceae	unassigned	unassigned	-2.5843	8.3401	9.80547	0.00173994	0.0230194
bOTU3920	WT_vs_bx1	Bacteria	Proteobacteria	Betaproteobacteria	Burkholderiales	Oxalobacteraceae	unassigned	unassigned	-1.74711	7.50506	9.73856	0.00180442	0.0234019
bOTU2035	WT_vs_bx1	Bacteria	Proteobacteria	Alphaproteobacteria	Rhizobiales	Rhizobiaceae	unassigned	unassigned	-1.6139	8.7078	9.73256	0.00181032	0.0234019
bOTU1671	WT_vs_bx1	Bacteria	Proteobacteria	Gammaproteobacteria	Enterobacteriales	Enterobacteriaceae	Enterobacter	unassigned	-2.26722	7.03535	9.72083	0.00182191	0.0234019
bOTU981	WT_vs_bx1	Bacteria	Deinococcus-Thermus	Deinococci	Deinococcales	Deinococcaceae	Deinococcus	unassigned	-2.71815	7.70562	9.67259	0.00187038	0.0237934
bOTU3770	WT_vs_bx1	Bacteria	Proteobacteria	Betaproteobacteria	Burkholderiales	Comamonadaceae	unassigned	unassigned	-2.00459	7.3637	9.60331	0.00194227	0.0244727
bOTU3907	WT_vs_bx1	Bacteria	Proteobacteria	Alphaproteobacteria	Caulobacterales	Caulobacteraceae	Brevundimonas	unassigned	2.70827	6.62374	9.55697	0.00199192	0.0246227
bOTU428	WT_vs_bx1	Bacteria	Firmicutes	Bacilli	Bacillales	Bacillaceae	Bacillus	unassigned	1.29699	9.34778	9.54606	0.00200379	0.0246227
bOTU976	WT_vs_bx1	Bacteria	Proteobacteria	Betaproteobacteria	Burkholderiales	Oxalobacteraceae	unassigned	unassigned	-1.4734	9.36352	9.52942	0.00202204	0.0246227
bOTU4162	WT_vs_bx1	Bacteria	Proteobacteria	Alphaproteobacteria	Rhizobiales	Rhizobiaceae	Rhizobium	unassigned	-3.52594	6.92235	9.52345	0.00202863	0.0246227
bOTU802	WT_vs_bx1	Bacteria	Chloroflexi	Chloroflexia	Chloroflexales	Roseiflexaceae	Roseiflexus	unassigned	-1.43417	9.2434	9.39848	0.00217166	0.0261191
bOTU3158	WT_vs_bx1	Bacteria	Chloroflexi	Chloroflexia	Chloroflexales	FFCH7168	unassigned	unassigned	-2.28295	7.23171	9.28169	0.00231456	0.0275871
bOTU4881	WT_vs_bx1	Bacteria	Proteobacteria	Betaproteobacteria	Burkholderiales	Oxalobacteraceae	Massilia	unassigned	-2.57947	7.41951	9.24184	0.00236547	0.0279421
bOTU1811	WT_vs_bx1	Bacteria	Firmicutes	Bacilli	Bacillales	Bacillaceae	Bacillus	unassigned	1.46194	7.68495	9.13971	0.00250121	0.029284
bOTU1786	WT_vs_bx1	Bacteria	Proteobacteria	Betaproteobacteria	Burkholderiales	Oxalobacteraceae	Massilia	unassigned	-1.81274	8.99264	9.08076	0.00258312	0.0297203
bOTU778	WT_vs_bx1	Bacteria	Proteobacteria	Alphaproteobacteria	Rhizobiales	Phyllobacteriaceae	Phyllobacterium	unassigned	1.20862	9.69199	9.08057	0.0025834	0.0297203
bOTU175	WT_vs_bx1	Bacteria	Chloroflexi	JG30-KF-CM66	unassigned	unassigned	unassigned	unassigned	-1.74829	6.97274	9.01859	0.00267247	0.03048
bOTU1375	WT_vs_bx1	Bacteria	Proteobacteria	Deltaproteobacteria	Bdellovibrionales	Bdellovibrionaceae	Bdellovibrio	unassigned	-1.52866	8.12839	8.92862	0.00280737	0.0317449
bOTU922	WT_vs_bx1	Bacteria	Actinobacteria	Actinobacteria	Propionibacteriales	Nocardioidaceae	Kribbella	unassigned	1.32669	9.41996	8.8983	0.00285437	0.0320028
bOTU3716	WT_vs_bx1	Bacteria	Chloroflexi	Chloroflexia	Chloroflexales	Roseiflexaceae	Roseiflexus	unassigned	-2.13298	7.44818	8.84779	0.00293445	0.0326241
bOTU1092	WT_vs_bx1	Bacteria	Proteobacteria	Betaproteobacteria	Burkholderiales	Burkholderiaceae	Burkholderia-Paraburkholderia	unassigned	1.29833	7.79542	8.83252	0.0029591	0.0326241
bOTU2638	WT_vs_bx1	Bacteria	Actinobacteria	Actinobacteria	Micrococcales	Promicromonosporaceae	Promicromonospora	unassigned	2.17068	8.19495	8.60874	0.00334554	0.0365798
bOTU703	WT_vs_bx1	Bacteria	Chloroflexi	S085	unassigned	unassigned	unassigned	unassigned	-1.71297	6.96366	8.58318	0.00339283	0.0367848
bOTU921	WT_vs_bx1	Bacteria	Proteobacteria	Alphaproteobacteria	Rhizobiales	Rhizobiaceae	Rhizobium	unassigned	-1.81176	9.9201	8.56871	0.0034199	0.0367848
bOTU4233	WT_vs_bx1	Bacteria	Bacteroidetes	Cytophagia	Cytophagales	Cytophagaceae	unassigned	unassigned	1.9409	7.09765	8.52273	0.00350737	0.0370939
bOTU5514	WT_vs_bx1	Bacteria	Proteobacteria	Betaproteobacteria	Burkholderiales	Oxalobacteraceae	unassigned	unassigned	-2.40684	6.9741	8.52118	0.00351037	0.0370939
bOTU2478	WT_vs_bx1	Bacteria	Proteobacteria	Betaproteobacteria	Burkholderiales	Oxalobacteraceae	Massilia	unassigned	-1.92305	7.34172	8.50961	0.00353276	0.0370939
bOTU3150	WT_vs_bx1	Bacteria	Actinobacteria	Actinobacteria	Micrococcales	Micrococcaceae	unassigned	unassigned	-2.62624	6.98808	8.45355	0.00364332	0.0377183
bOTU3626	WT_vs_bx1	Bacteria	Proteobacteria	Gammaproteobacteria	Enterobacteriales	Enterobacteriaceae	unassigned	unassigned	-1.48953	7.69671	8.43981	0.00367094	0.0377183
bOTU14862	WT_vs_bx1	Bacteria	Proteobacteria	Gammaproteobacteria	Enterobacteriales	Enterobacteriaceae	unassigned	unassigned	-1.31067	8.38832	8.43644	0.00367775	0.0377183
bOTU512	WT_vs_bx1	Bacteria	Proteobacteria	Gammaproteobacteria	Pseudomonadales	Pseudomonadaceae	Pseudomonas	unassigned	-1.8004	7.52258	8.37143	0.00381165	0.0387909
bOTU3641	WT_vs_bx1	Bacteria	Chloroflexi	Chloroflexia	Chloroflexales	Roseiflexaceae	Roseiflexus	unassigned	-3.36233	7.12069	8.29241	0.00398111	0.0402061
bOTU1925	WT_vs_bx1	Bacteria	Actinobacteria	Thermoleophilia	Gaiellales	uncultured	unassigned	unassigned	1.333	7.14857	8.21317	0.00415875	0.0410827
bOTU1803	WT_vs_bx1	Bacteria	Proteobacteria	Gammaproteobacteria	Enterobacteriales	Enterobacteriaceae	Cronobacter	unassigned	-3.6422	8.41618	8.20759	0.00417154	0.0410827
bOTU898	WT_vs_bx1	Bacteria	Proteobacteria	Gammaproteobacteria	Enterobacteriales	Enterobacteriaceae	Serratia	unassigned	-2.92881	6.80972	8.20263	0.00418298	0.0410827
bOTU1253	WT_vs_bx1	Bacteria	Proteobacteria	Deltaproteobacteria	Myxococcales	BIrii41	unassigned	unassigned	-1.7696	8.63878	8.19867	0.00419211	0.0410827
bOTU67	WT_vs_bx1	Bacteria	Proteobacteria	Betaproteobacteria	Burkholderiales	Comamonadaceae	unassigned	unassigned	-2.01073	8.92227	8.16591	0.0042685	0.0412512
bOTU322	WT_vs_bx1	Bacteria	unassigned	unassigned	unassigned	unassigned	unassigned	unassigned	-1.57364	7.66047	8.16457	0.00427166	0.0412512
bOTU3759	WT_vs_bx1	Bacteria	Actinobacteria	Actinobacteria	Micrococcales	Intrasporangiaceae	Terrabacter	unassigned	2.26522	7.03219	7.96136	0.00477865	0.0457317
bOTU1766	WT_vs_bx1	Bacteria	Chloroflexi	Chloroflexia	Chloroflexales	Roseiflexaceae	Roseiflexus	unassigned	-1.81498	7.70451	7.95149	0.00480477	0.0457317
bOTU1886	WT_vs_bx1	Bacteria	Actinobacteria	Actinobacteria	Micromonosporales	Micromonosporaceae	Actinoplanes	unassigned	1.5513	7.40141	7.92022	0.00488854	0.0461967
bOTU2014	WT_vs_bx1	Bacteria	Proteobacteria	Betaproteobacteria	Burkholderiales	Oxalobacteraceae	Massilia	unassigned	-1.71606	8.72753	7.86021	0.00505344	0.0474164
bOTU502	WT_vs_bx1	Bacteria	Proteobacteria	Alphaproteobacteria	Rhizobiales	Rhizobiaceae	Rhizobium	unassigned	-2.13744	8.04664	7.84286	0.00510217	0.0475364
bOTU879	WT_vs_bx1	Bacteria	Bacteroidetes	Cytophagia	Cytophagales	Cytophagaceae	uncultured	unassigned	1.27099	8.032	7.80616	0.00520685	0.0480124
bOTU1627	WT_vs_bx1	Bacteria	Proteobacteria	Betaproteobacteria	Burkholderiales	Oxalobacteraceae	unassigned	unassigned	-2.06365	8.25853	7.78931	0.00525563	0.0480124
bOTU1704	WT_vs_bx1	Bacteria	Proteobacteria	Betaproteobacteria	Burkholderiales	Oxalobacteraceae	Massilia	unassigned	-1.36285	7.4976	7.78708	0.00526212	0.0480124
bOTU3663	WT_vs_bx2	Bacteria	Proteobacteria	Gammaproteobacteria	Enterobacteriales	Enterobacteriaceae	Pantoea	unassigned	-5.17149	7.82435	88.7242	4.53879e-21	6.00482e-18
bOTU6007	WT_vs_bx2	Bacteria	Proteobacteria	Gammaproteobacteria	Enterobacteriales	Enterobacteriaceae	Pantoea	unassigned	-6.68949	7.25175	87.2777	9.43071e-21	6.23842e-18
bOTU2211	WT_vs_bx2	Bacteria	Proteobacteria	Betaproteobacteria	Burkholderiales	Burkholderiaceae	Pandoraea	unassigned	-9.5591	9.08113	62.5249	2.63099e-15	1.16027e-12
bOTU70871	WT_vs_bx2	Bacteria	Proteobacteria	Gammaproteobacteria	Enterobacteriales	Enterobacteriaceae	Pantoea	unassigned	-4.76094	7.02762	60.4453	7.56519e-15	2.50219e-12
bOTU5151	WT_vs_bx2	Bacteria	Proteobacteria	Alphaproteobacteria	Sphingomonadales	Sphingomonadaceae	Sphingomonas	unassigned	-6.29119	9.12238	43.5527	4.12691e-11	1.00895e-08
bOTU31901	WT_vs_bx2	Bacteria	Proteobacteria	Gammaproteobacteria	Enterobacteriales	Enterobacteriaceae	unassigned	unassigned	-7.57018	8.26754	43.3507	4.57575e-11	1.00895e-08
bOTU4081	WT_vs_bx2	Bacteria	Bacteroidetes	Flavobacteriia	Flavobacteriales	Flavobacteriaceae	Chryseobacterium	unassigned	-6.21491	9.83176	41.6816	1.07417e-10	2.03018e-08
bOTU16738	WT_vs_bx2	Bacteria	Proteobacteria	Gammaproteobacteria	Enterobacteriales	unassigned	unassigned	unassigned	-2.32544	9.59915	39.0296	4.17435e-10	6.90333e-08
bOTU16251	WT_vs_bx2	Bacteria	Actinobacteria	Actinobacteria	Micrococcales	Microbacteriaceae	Microbacterium	unassigned	3.23506	8.44732	38.7463	4.82628e-10	7.09462e-08
bOTU1102	WT_vs_bx2	Bacteria	Proteobacteria	Gammaproteobacteria	Enterobacteriales	Enterobacteriaceae	unassigned	unassigned	-5.91907	9.55982	38.4114	5.72971e-10	7.5804e-08
bOTU194	WT_vs_bx2	Bacteria	Proteobacteria	Gammaproteobacteria	Enterobacteriales	Enterobacteriaceae	unassigned	unassigned	-5.24254	11.3065	38.0966	6.73288e-10	8.09782e-08
bOTU23571	WT_vs_bx2	Bacteria	Actinobacteria	Actinobacteria	Micrococcales	Microbacteriaceae	Microbacterium	unassigned	3.23511	7.83988	37.1343	1.10267e-09	1.21569e-07
bOTU15691	WT_vs_bx2	Bacteria	Proteobacteria	Betaproteobacteria	Burkholderiales	Burkholderiaceae	Burkholderia-Paraburkholderia	unassigned	-7.77608	8.29956	36.8928	1.24808e-09	1.27016e-07
bOTU6	WT_vs_bx2	Bacteria	Proteobacteria	Alphaproteobacteria	Rhizobiales	Rhizobiaceae	Rhizobium	unassigned	-2.10376	14.7681	36.099	1.87545e-09	1.7723e-07
bOTU13301	WT_vs_bx2	Bacteria	Proteobacteria	Betaproteobacteria	Burkholderiales	Oxalobacteraceae	unassigned	unassigned	-3.65892	9.31515	35.7406	2.25414e-09	1.98815e-07
bOTU17861	WT_vs_bx2	Bacteria	Proteobacteria	Betaproteobacteria	Burkholderiales	Oxalobacteraceae	Massilia	unassigned	-3.62479	8.99264	35.3693	2.72759e-09	2.23923e-07
bOTU902	WT_vs_bx2	Bacteria	Proteobacteria	Betaproteobacteria	Burkholderiales	Comamonadaceae	unassigned	unassigned	4.52419	8.85135	35.1792	3.00712e-09	2.23923e-07
bOTU20921	WT_vs_bx2	Bacteria	Proteobacteria	Betaproteobacteria	Burkholderiales	Oxalobacteraceae	Massilia	unassigned	-4.12222	8.74783	35.1539	3.04658e-09	2.23923e-07
bOTU7631	WT_vs_bx2	Bacteria	Proteobacteria	Betaproteobacteria	Burkholderiales	Oxalobacteraceae	unassigned	unassigned	5.4303	8.31571	32.2882	1.32919e-08	9.25533e-07
bOTU17121	WT_vs_bx2	Bacteria	Proteobacteria	Betaproteobacteria	Burkholderiales	Comamonadaceae	unassigned	unassigned	3.03502	7.27459	30.3941	3.52598e-08	2.33243e-06
bOTU3293	WT_vs_bx2	Bacteria	Proteobacteria	Alphaproteobacteria	Rhizobiales	Rhizobiaceae	Rhizobium	unassigned	3.46943	7.79008	29.7142	5.00656e-08	3.15413e-06
bOTU491	WT_vs_bx2	Bacteria	Proteobacteria	Betaproteobacteria	Burkholderiales	Oxalobacteraceae	Massilia	unassigned	-3.83941	9.7922	29.1667	6.64099e-08	3.99365e-06
bOTU25681	WT_vs_bx2	Bacteria	Proteobacteria	Betaproteobacteria	Burkholderiales	Oxalobacteraceae	unassigned	unassigned	-4.57539	8.3401	28.2464	1.06814e-07	6.14412e-06
bOTU2351	WT_vs_bx2	Bacteria	Bacteroidetes	Flavobacteriia	Flavobacteriales	Flavobacteriaceae	Chryseobacterium	unassigned	-4.7083	9.70371	27.7899	1.35231e-07	7.42734e-06
bOTU15238	WT_vs_bx2	Bacteria	Proteobacteria	Gammaproteobacteria	Enterobacteriales	Enterobacteriaceae	unassigned	unassigned	-2.6948	8.14923	27.718	1.4035e-07	7.42734e-06
bOTU4597	WT_vs_bx2	Archaea	unassigned	unassigned	unassigned	unassigned	unassigned	unassigned	-6.13648	6.87788	27.347	1.7003e-07	8.65192e-06
bOTU6554	WT_vs_bx2	Bacteria	Proteobacteria	Betaproteobacteria	Burkholderiales	Oxalobacteraceae	unassigned	unassigned	-4.29766	6.95038	26.1697	3.12683e-07	1.53215e-05
bOTU4161	WT_vs_bx2	Bacteria	Proteobacteria	Betaproteobacteria	Burkholderiales	Oxalobacteraceae	Massilia	unassigned	-3.67807	9.77013	26.0519	3.32354e-07	1.55441e-05
bOTU2883	WT_vs_bx2	Bacteria	Proteobacteria	Betaproteobacteria	Burkholderiales	Oxalobacteraceae	Massilia	unassigned	-2.70195	8.15211	26.0039	3.40725e-07	1.55441e-05
bOTU9071	WT_vs_bx2	Bacteria	Actinobacteria	Acidimicrobiia	Acidimicrobiales	Acidimicrobiaceae	Ilumatobacter	unassigned	2.5281	8.24742	25.8123	3.76292e-07	1.65945e-05
bOTU2084	WT_vs_bx2	Bacteria	Bacteroidetes	Flavobacteriia	Flavobacteriales	Flavobacteriaceae	Chryseobacterium	unassigned	-6.57111	7.34702	25.4533	4.53216e-07	1.93421e-05
bOTU44951	WT_vs_bx2	Bacteria	Proteobacteria	Betaproteobacteria	Burkholderiales	Oxalobacteraceae	Massilia	unassigned	-5.43426	6.78656	24.9748	5.80844e-07	2.40143e-05
bOTU24241	WT_vs_bx2	Bacteria	Proteobacteria	Gammaproteobacteria	Enterobacteriales	Enterobacteriaceae	unassigned	unassigned	-2.51619	8.65539	24.8862	6.08149e-07	2.43812e-05
bOTU19771	WT_vs_bx2	Bacteria	Proteobacteria	Alphaproteobacteria	Rickettsiales	Mitochondria	unassigned	unassigned	-5.98583	7.95181	24.6848	6.75145e-07	2.59485e-05
bOTU7329	WT_vs_bx2	Bacteria	Proteobacteria	Betaproteobacteria	Burkholderiales	Oxalobacteraceae	unassigned	unassigned	-1.96754	9.25533	24.6527	6.86468e-07	2.59485e-05
bOTU801	WT_vs_bx2	Bacteria	Proteobacteria	Gammaproteobacteria	Pseudomonadales	Pseudomonadaceae	Pseudomonas	unassigned	4.18534	9.05259	24.4642	7.57015e-07	2.78203e-05
bOTU285	WT_vs_bx2	Bacteria	Proteobacteria	Gammaproteobacteria	Enterobacteriales	Enterobacteriaceae	unassigned	unassigned	-3.743	10.2176	24.0832	9.22627e-07	3.29901e-05
bOTU1414	WT_vs_bx2	Bacteria	Proteobacteria	Betaproteobacteria	Burkholderiales	Comamonadaceae	unassigned	unassigned	-3.28348	8.02074	24.0275	9.49718e-07	3.30652e-05
bOTU44671	WT_vs_bx2	Bacteria	Chloroflexi	Chloroflexia	Chloroflexales	Roseiflexaceae	Roseiflexus	unassigned	-5.25658	6.99656	23.3826	1.32777e-06	4.50421e-05
bOTU4757	WT_vs_bx2	Bacteria	Proteobacteria	Alphaproteobacteria	Rhizobiales	Rhizobiaceae	Shinella	unassigned	3.16145	7.13428	23.1793	1.47575e-06	4.88105e-05
bOTU73401	WT_vs_bx2	Bacteria	Proteobacteria	Gammaproteobacteria	Enterobacteriales	Enterobacteriaceae	unassigned	unassigned	-3.41723	7.64244	22.8779	1.72627e-06	5.57037e-05
bOTU1142	WT_vs_bx2	Bacteria	Proteobacteria	Deltaproteobacteria	unassigned	unassigned	unassigned	unassigned	5.85895	8.00919	22.6416	1.95217e-06	6.14933e-05
bOTU3521	WT_vs_bx2	Bacteria	Proteobacteria	Gammaproteobacteria	Pseudomonadales	Pseudomonadaceae	Pseudomonas	unassigned	-3.42825	10.8712	22.2249	2.42503e-06	7.46119e-05
bOTU1270	WT_vs_bx2	Bacteria	Proteobacteria	Betaproteobacteria	Burkholderiales	Oxalobacteraceae	Massilia	unassigned	-3.09284	9.44386	22.1134	2.57016e-06	7.72799e-05
bOTU2381	WT_vs_bx2	Bacteria	Proteobacteria	Betaproteobacteria	Burkholderiales	Comamonadaceae	unassigned	unassigned	-2.96573	9.36437	21.9662	2.77499e-06	8.14698e-05
bOTU342	WT_vs_bx2	Bacteria	Proteobacteria	Betaproteobacteria	Burkholderiales	Oxalobacteraceae	unassigned	unassigned	-2.72775	9.45979	21.9267	2.83266e-06	8.14698e-05
bOTU10058	WT_vs_bx2	Bacteria	Proteobacteria	Gammaproteobacteria	Enterobacteriales	Enterobacteriaceae	unassigned	unassigned	-2.91541	6.9539	21.2753	3.97827e-06	0.000111984
bOTU10901	WT_vs_bx2	Bacteria	Proteobacteria	Betaproteobacteria	Burkholderiales	Oxalobacteraceae	Massilia	unassigned	-3.20321	9.20904	21.1848	4.17049e-06	0.000114949
bOTU458	WT_vs_bx2	Bacteria	Proteobacteria	Betaproteobacteria	Burkholderiales	Oxalobacteraceae	Massilia	unassigned	-3.88152	9.2055	20.7729	5.17099e-06	0.000139617
bOTU4955	WT_vs_bx2	Bacteria	Proteobacteria	Gammaproteobacteria	Enterobacteriales	Enterobacteriaceae	unassigned	unassigned	-6.68989	7.01931	20.713	5.3352e-06	0.000141169
bOTU488	WT_vs_bx2	Bacteria	Proteobacteria	Gammaproteobacteria	Xanthomonadales	unassigned	unassigned	unassigned	-3.46108	7.68658	20.6278	5.57803e-06	0.000142333
bOTU2907	WT_vs_bx2	Bacteria	Proteobacteria	Deltaproteobacteria	Oligoflexales	0319-6G20	unassigned	unassigned	3.11419	8.21582	20.6222	5.59435e-06	0.000142333
bOTU1002	WT_vs_bx2	Bacteria	Proteobacteria	Gammaproteobacteria	Enterobacteriales	Enterobacteriaceae	Pantoea	unassigned	-2.50441	12.304	20.2874	6.66396e-06	0.000166348
bOTU418	WT_vs_bx2	Bacteria	Actinobacteria	MB-A2-108	unassigned	unassigned	unassigned	unassigned	2.42385	7.64681	20.1919	7.00471e-06	0.000171615
bOTU2387	WT_vs_bx2	Bacteria	Proteobacteria	Alphaproteobacteria	Rhizobiales	Hyphomicrobiaceae	Devosia	unassigned	3.80467	6.93342	19.9351	8.01155e-06	0.000192714
bOTU1921	WT_vs_bx2	Bacteria	Proteobacteria	Alphaproteobacteria	Rhizobiales	Bradyrhizobiaceae	Bosea	unassigned	-2.41872	7.98971	19.8034	8.58301e-06	0.000202774
bOTU4996	WT_vs_bx2	Bacteria	Proteobacteria	Deltaproteobacteria	Bdellovibrionales	Bdellovibrionaceae	Bdellovibrio	unassigned	2.96588	6.8452	19.6659	9.2233e-06	0.000214078
bOTU2938	WT_vs_bx2	Bacteria	Actinobacteria	Thermoleophilia	Solirubrobacterales	Solirubrobacteraceae	unassigned	unassigned	4.55245	6.73136	19.457	1.02892e-05	0.000231176
bOTU1679	WT_vs_bx2	Bacteria	Proteobacteria	Betaproteobacteria	Burkholderiales	Oxalobacteraceae	Massilia	unassigned	-2.70439	7.94497	19.4532	1.03094e-05	0.000231176
bOTU5121	WT_vs_bx2	Bacteria	Proteobacteria	Gammaproteobacteria	Pseudomonadales	Pseudomonadaceae	Pseudomonas	unassigned	-2.65828	7.52258	19.365	1.07967e-05	0.000238067
bOTU185	WT_vs_bx2	Bacteria	Proteobacteria	Betaproteobacteria	Burkholderiales	Comamonadaceae	unassigned	unassigned	-2.46042	9.54645	19.2881	1.12406e-05	0.000243791
bOTU1154	WT_vs_bx2	Bacteria	unassigned	unassigned	unassigned	unassigned	unassigned	unassigned	-3.03607	8.11064	19.1572	1.2038e-05	0.000256876
bOTU33191	WT_vs_bx2	Bacteria	Proteobacteria	Gammaproteobacteria	Enterobacteriales	Enterobacteriaceae	unassigned	unassigned	-3.10527	7.9195	19.109	1.23464e-05	0.000257224
bOTU3212	WT_vs_bx2	Bacteria	Proteobacteria	Gammaproteobacteria	Enterobacteriales	Enterobacteriaceae	unassigned	unassigned	-3.46286	7.41774	19.092	1.24567e-05	0.000257224
bOTU1680	WT_vs_bx2	Bacteria	Proteobacteria	Deltaproteobacteria	Oligoflexales	0319-6G20	unassigned	unassigned	3.33454	6.99257	19.0645	1.26376e-05	0.000257224
bOTU6813	WT_vs_bx2	Bacteria	Bacteroidetes	Cytophagia	Cytophagales	Cytophagaceae	unassigned	unassigned	5.16125	6.74219	18.6203	1.59509e-05	0.000319743
bOTU1459	WT_vs_bx2	Bacteria	Proteobacteria	Deltaproteobacteria	Myxococcales	BIrii41	unassigned	unassigned	2.62054	8.09012	18.4864	1.71124e-05	0.000337905
bOTU2445	WT_vs_bx2	Bacteria	Proteobacteria	Betaproteobacteria	Burkholderiales	Comamonadaceae	unassigned	unassigned	-2.11088	7.41233	18.4328	1.76006e-05	0.000342411
bOTU299	WT_vs_bx2	Bacteria	Proteobacteria	Gammaproteobacteria	Xanthomonadales	Xanthomonadaceae	unassigned	unassigned	-3.74246	8.99685	18.4051	1.78582e-05	0.000342411
bOTU643	WT_vs_bx2	Bacteria	Proteobacteria	Betaproteobacteria	Burkholderiales	Oxalobacteraceae	unassigned	unassigned	-2.39823	8.47103	18.3552	1.83317e-05	0.000346469
bOTU18321	WT_vs_bx2	Bacteria	Proteobacteria	Gammaproteobacteria	Enterobacteriales	Enterobacteriaceae	unassigned	unassigned	-3.53479	8.82204	17.9826	2.22937e-05	0.000415417
bOTU97	WT_vs_bx2	Bacteria	Proteobacteria	Gammaproteobacteria	Enterobacteriales	Enterobacteriaceae	Enterobacter	unassigned	-3.36291	10.5733	17.8602	2.37739e-05	0.000436846
bOTU7821	WT_vs_bx2	Bacteria	Proteobacteria	Betaproteobacteria	Burkholderiales	Oxalobacteraceae	unassigned	unassigned	-3.46565	8.98243	17.6607	2.64026e-05	0.000478501
bOTU1186	WT_vs_bx2	Bacteria	Proteobacteria	Betaproteobacteria	Burkholderiales	Oxalobacteraceae	Massilia	unassigned	-3.1826	8.06221	17.5921	2.73726e-05	0.000489378
bOTU25	WT_vs_bx2	Bacteria	Proteobacteria	Betaproteobacteria	Burkholderiales	Oxalobacteraceae	unassigned	unassigned	-1.65004	12.325	17.5596	2.78437e-05	0.000491163
bOTU10541	WT_vs_bx2	Bacteria	Proteobacteria	Alphaproteobacteria	Sphingomonadales	Sphingomonadaceae	Sphingopyxis	unassigned	2.08937	7.46538	17.4895	2.88895e-05	0.000502905
bOTU3800	WT_vs_bx2	Bacteria	Proteobacteria	Betaproteobacteria	Burkholderiales	Comamonadaceae	unassigned	unassigned	-2.12394	7.32259	16.867	4.00919e-05	0.000688852
bOTU389	WT_vs_bx2	Bacteria	Proteobacteria	Gammaproteobacteria	Enterobacteriales	Enterobacteriaceae	unassigned	unassigned	-2.741	10.6531	16.6625	4.46556e-05	0.000754977
bOTU10903	WT_vs_bx2	Bacteria	Proteobacteria	Gammaproteobacteria	Enterobacteriales	Enterobacteriaceae	unassigned	unassigned	-2.34644	7.50725	16.6445	4.50818e-05	0.000754977
bOTU492	WT_vs_bx2	Bacteria	Proteobacteria	Gammaproteobacteria	Xanthomonadales	Xanthomonadaceae	unassigned	unassigned	-3.90758	8.51998	16.4903	4.88991e-05	0.000807514
bOTU1137	WT_vs_bx2	Bacteria	Proteobacteria	Betaproteobacteria	Burkholderiales	Oxalobacteraceae	Massilia	unassigned	-2.17104	9.42142	16.4695	4.94396e-05	0.000807514
bOTU1962	WT_vs_bx2	Bacteria	Proteobacteria	Betaproteobacteria	Burkholderiales	Oxalobacteraceae	unassigned	unassigned	-3.01083	9.03356	16.4303	5.04732e-05	0.000814341
bOTU15	WT_vs_bx2	Bacteria	Proteobacteria	Gammaproteobacteria	Enterobacteriales	Enterobacteriaceae	unassigned	unassigned	-2.75884	13.149	16.331	5.3187e-05	0.000842883
bOTU25451	WT_vs_bx2	Bacteria	Proteobacteria	Alphaproteobacteria	Sphingomonadales	Sphingomonadaceae	Sphingomonas	unassigned	2.51615	6.82852	16.3193	5.35164e-05	0.000842883
bOTU33051	WT_vs_bx2	Bacteria	Actinobacteria	Actinobacteria	Micrococcales	Microbacteriaceae	Microbacterium	unassigned	2.7888	6.8955	16.2106	5.66769e-05	0.00088216
bOTU146	WT_vs_bx2	Bacteria	Proteobacteria	Betaproteobacteria	Burkholderiales	Comamonadaceae	unassigned	unassigned	2.33298	9.30366	15.9997	6.33539e-05	0.000974619
bOTU5061	WT_vs_bx2	Bacteria	Proteobacteria	Gammaproteobacteria	Cellvibrionales	Cellvibrionaceae	Cellvibrio	unassigned	-3.32702	8.42444	15.9526	6.49491e-05	0.000987675
bOTU12941	WT_vs_bx2	Bacteria	Proteobacteria	Gammaproteobacteria	Enterobacteriales	Enterobacteriaceae	unassigned	unassigned	-2.64351	8.82224	15.8386	6.89794e-05	0.00103704
bOTU39201	WT_vs_bx2	Bacteria	Proteobacteria	Betaproteobacteria	Burkholderiales	Oxalobacteraceae	unassigned	unassigned	-2.27862	7.50506	15.7808	7.11205e-05	0.00105722
bOTU5001	WT_vs_bx2	Bacteria	Actinobacteria	Actinobacteria	Micrococcales	Microbacteriaceae	Microbacterium	unassigned	1.62086	9.55994	15.7258	7.32176e-05	0.00106837
bOTU2255	WT_vs_bx2	Bacteria	Proteobacteria	Alphaproteobacteria	Rhizobiales	Rhizobiales_Incertae_Sedis	Nordella	unassigned	2.55435	6.90615	15.7189	7.34856e-05	0.00106837
bOTU6981	WT_vs_bx2	Bacteria	Actinobacteria	Acidimicrobiia	Acidimicrobiales	Acidimicrobiaceae	Ilumatobacter	unassigned	1.88637	8.49652	15.4723	8.37233e-05	0.00120398
bOTU2481	WT_vs_bx2	Bacteria	Proteobacteria	Alphaproteobacteria	Rhizobiales	Rhodobiaceae	uncultured	unassigned	1.54304	8.68184	15.4225	8.5959e-05	0.00122284
bOTU2061	WT_vs_bx2	Bacteria	Proteobacteria	Betaproteobacteria	Burkholderiales	Oxalobacteraceae	Massilia	unassigned	-2.22396	9.03036	15.3422	8.96921e-05	0.00126237
bOTU1337	WT_vs_bx2	Bacteria	Proteobacteria	Alphaproteobacteria	Rhizobiales	Hyphomicrobiaceae	Devosia	unassigned	2.21191	7.64244	15.3145	9.10145e-05	0.00126664
bOTU88	WT_vs_bx2	Bacteria	Proteobacteria	Betaproteobacteria	Burkholderiales	Oxalobacteraceae	unassigned	unassigned	3.18606	7.52582	15.296	9.19105e-05	0.00126664
bOTU2982	WT_vs_bx2	Bacteria	Proteobacteria	Betaproteobacteria	Burkholderiales	Oxalobacteraceae	Massilia	unassigned	-2.02496	9.09308	15.2115	9.61182e-05	0.0013104
bOTU3230	WT_vs_bx2	Bacteria	Proteobacteria	Alphaproteobacteria	Rhizobiales	Rhizobiaceae	Rhizobium	unassigned	-2.94176	8.7997	15.1929	9.70665e-05	0.0013104
bOTU1451	WT_vs_bx2	Bacteria	Bacteroidetes	Cytophagia	Cytophagales	Cytophagaceae	unassigned	unassigned	2.00963	10.4665	15.0441	0.000105028	0.00140355
bOTU1062	WT_vs_bx2	Bacteria	Bacteroidetes	Flavobacteriia	Flavobacteriales	Flavobacteriaceae	Flavobacterium	unassigned	-4.20729	9.33037	14.9972	0.000107673	0.00141878
bOTU849	WT_vs_bx2	Bacteria	Proteobacteria	Gammaproteobacteria	Xanthomonadales	Xanthomonadaceae	Lysobacter	unassigned	-3.35992	8.11268	14.986	0.000108312	0.00141878
bOTU265	WT_vs_bx2	Bacteria	Actinobacteria	Actinobacteria	Micromonosporales	Micromonosporaceae	unassigned	unassigned	1.69403	9.7015	14.9639	0.00010959	0.00142145
bOTU436	WT_vs_bx2	Bacteria	Proteobacteria	Betaproteobacteria	Burkholderiales	Oxalobacteraceae	unassigned	unassigned	-1.99214	8.75745	14.8046	0.000119244	0.00153165
bOTU8301	WT_vs_bx2	Bacteria	Proteobacteria	Betaproteobacteria	Burkholderiales	Burkholderiaceae	Burkholderia-Paraburkholderia	unassigned	-4.46241	7.35186	14.4958	0.000140473	0.0017623
bOTU148621	WT_vs_bx2	Bacteria	Proteobacteria	Gammaproteobacteria	Enterobacteriales	Enterobacteriaceae	unassigned	unassigned	-1.75573	8.38832	14.4838	0.00014137	0.0017623
bOTU68	WT_vs_bx2	Bacteria	Proteobacteria	Gammaproteobacteria	Enterobacteriales	Enterobacteriaceae	unassigned	unassigned	-2.54947	7.73036	14.4797	0.000141681	0.0017623
bOTU1049	WT_vs_bx2	Bacteria	Deinococcus-Thermus	Deinococci	Deinococcales	Deinococcaceae	Deinococcus	unassigned	-2.90921	8.28801	14.4684	0.000142529	0.0017623
bOTU399	WT_vs_bx2	Bacteria	Gemmatimonadetes	Gemmatimonadetes	Gemmatimonadales	unassigned	unassigned	unassigned	2.63492	7.01406	14.2824	0.000157326	0.00192724
bOTU19531	WT_vs_bx2	Bacteria	unassigned	unassigned	unassigned	unassigned	unassigned	unassigned	-3.20987	8.82495	14.0888	0.000174374	0.00211649
bOTU2323	WT_vs_bx2	Bacteria	Proteobacteria	Alphaproteobacteria	Rhizobiales	Rhizobiaceae	Shinella	unassigned	-2.93372	8.08672	13.9484	0.0001879	0.00225992
bOTU2786	WT_vs_bx2	Bacteria	Actinobacteria	Actinobacteria	Micrococcales	Microbacteriaceae	Microbacterium	unassigned	2.767	6.87353	13.7546	0.000208306	0.00248278
bOTU159	WT_vs_bx2	Bacteria	Proteobacteria	Deltaproteobacteria	Myxococcales	BIrii41	unassigned	unassigned	1.56006	8.55857	13.6692	0.000218002	0.00257515
bOTU1386	WT_vs_bx2	Bacteria	Actinobacteria	Thermoleophilia	Gaiellales	unassigned	unassigned	unassigned	2.98713	7.16863	13.6367	0.000221808	0.00258711
bOTU2650	WT_vs_bx2	Bacteria	Proteobacteria	Betaproteobacteria	Burkholderiales	Oxalobacteraceae	Massilia	unassigned	-2.34324	8.05094	13.6273	0.000222926	0.00258711
bOTU16681	WT_vs_bx2	Bacteria	Proteobacteria	Betaproteobacteria	Burkholderiales	Comamonadaceae	unassigned	unassigned	-2.8808	8.3123	13.5878	0.000227659	0.00261907
bOTU30	WT_vs_bx2	Bacteria	Proteobacteria	Gammaproteobacteria	Enterobacteriales	Enterobacteriaceae	unassigned	unassigned	-2.58874	12.2763	13.5547	0.000231716	0.00264276
bOTU654	WT_vs_bx2	Bacteria	Proteobacteria	Betaproteobacteria	Burkholderiales	Oxalobacteraceae	unassigned	unassigned	-1.53741	8.78515	13.5038	0.00023808	0.00266853
bOTU740	WT_vs_bx2	Bacteria	Proteobacteria	Gammaproteobacteria	Pseudomonadales	Pseudomonadaceae	Pseudomonas	unassigned	-2.56647	9.52079	13.503	0.000238188	0.00266853
bOTU1778	WT_vs_bx2	Bacteria	Proteobacteria	Deltaproteobacteria	Myxococcales	BIrii41	unassigned	unassigned	1.90628	8.27203	13.4764	0.000241586	0.00266853
bOTU16263	WT_vs_bx2	Bacteria	Proteobacteria	Alphaproteobacteria	Rhizobiales	unassigned	unassigned	unassigned	-1.6687	8.09597	13.4728	0.000242043	0.00266853
bOTU678	WT_vs_bx2	Bacteria	Proteobacteria	Gammaproteobacteria	Pseudomonadales	Pseudomonadaceae	Pseudomonas	unassigned	-2.37004	9.89995	13.4407	0.000246219	0.00269213
bOTU13	WT_vs_bx2	Bacteria	Proteobacteria	Betaproteobacteria	Burkholderiales	Oxalobacteraceae	unassigned	unassigned	-1.53019	12.8078	13.2736	0.000269165	0.00291889
bOTU1365	WT_vs_bx2	Bacteria	Proteobacteria	Gammaproteobacteria	Pseudomonadales	Pseudomonadaceae	Pseudomonas	unassigned	-2.21469	8.99946	13.0032	0.000310956	0.00334467
bOTU18031	WT_vs_bx2	Bacteria	Proteobacteria	Gammaproteobacteria	Enterobacteriales	Enterobacteriaceae	Cronobacter	unassigned	-4.66712	8.41618	12.9583	0.000318502	0.00339821
bOTU21	WT_vs_bx2	Bacteria	Proteobacteria	Gammaproteobacteria	Enterobacteriales	Enterobacteriaceae	unassigned	unassigned	-1.95862	13.9921	12.9413	0.000321413	0.00340184
bOTU1282	WT_vs_bx2	Bacteria	Actinobacteria	Actinobacteria	Micromonosporales	Micromonosporaceae	unassigned	unassigned	1.63109	9.45806	12.8942	0.000329598	0.0034274
bOTU109	WT_vs_bx2	Bacteria	Nitrospirae	Nitrospira	Nitrospirales	Nitrospiraceae	Nitrospira	unassigned	1.72175	7.81334	12.8896	0.000330409	0.0034274
bOTU539	WT_vs_bx2	Bacteria	Proteobacteria	Gammaproteobacteria	Xanthomonadales	Xanthomonadaceae	unassigned	unassigned	-2.12312	8.40732	12.8829	0.0003316	0.0034274
bOTU134	WT_vs_bx2	Bacteria	Actinobacteria	Thermoleophilia	Gaiellales	Gaiellaceae	Gaiella	unassigned	1.51612	8.83291	12.8448	0.000338419	0.00347076
bOTU20861	WT_vs_bx2	Bacteria	Proteobacteria	Gammaproteobacteria	Enterobacteriales	Enterobacteriaceae	Pantoea	unassigned	-2.18318	8.61061	12.7837	0.000349656	0.00352258
bOTU10895	WT_vs_bx2	Bacteria	Proteobacteria	Betaproteobacteria	Burkholderiales	Oxalobacteraceae	unassigned	unassigned	-1.5849	8.19411	12.7788	0.000350564	0.00352258
bOTU143	WT_vs_bx2	Bacteria	Proteobacteria	Gammaproteobacteria	Enterobacteriales	Enterobacteriaceae	unassigned	unassigned	-2.80529	12.118	12.7741	0.000351459	0.00352258
bOTU51771	WT_vs_bx2	Bacteria	Chloroflexi	Chloroflexia	Chloroflexales	FFCH7168	unassigned	unassigned	-3.47844	6.85413	12.7572	0.000354638	0.00352771
bOTU19251	WT_vs_bx2	Bacteria	Actinobacteria	Thermoleophilia	Gaiellales	uncultured	unassigned	unassigned	1.80406	7.14857	12.6867	0.00036827	0.00363598
bOTU24781	WT_vs_bx2	Bacteria	Proteobacteria	Betaproteobacteria	Burkholderiales	Oxalobacteraceae	Massilia	unassigned	-2.37249	7.34172	12.643	0.000376984	0.00369445
bOTU20141	WT_vs_bx2	Bacteria	Proteobacteria	Betaproteobacteria	Burkholderiales	Oxalobacteraceae	Massilia	unassigned	-2.27574	8.72753	12.4979	0.000407409	0.00396325
bOTU6035	WT_vs_bx2	Bacteria	Proteobacteria	Gammaproteobacteria	Enterobacteriales	Enterobacteriaceae	unassigned	unassigned	-2.13787	8.25549	12.4246	0.00042372	0.00409183
bOTU16271	WT_vs_bx2	Bacteria	Proteobacteria	Betaproteobacteria	Burkholderiales	Oxalobacteraceae	unassigned	unassigned	-2.68727	8.25853	12.4079	0.000427511	0.00409853
bOTU2062	WT_vs_bx2	Bacteria	Bacteroidetes	Flavobacteriia	Flavobacteriales	Flavobacteriaceae	Flavobacterium	unassigned	-3.23652	6.9747	12.2899	0.000455406	0.00433455
bOTU1560	WT_vs_bx2	Bacteria	Proteobacteria	Betaproteobacteria	Burkholderiales	Comamonadaceae	unassigned	unassigned	-1.91914	8.49394	12.189	0.000480717	0.00454277
bOTU326	WT_vs_bx2	Bacteria	Actinobacteria	Thermoleophilia	Gaiellales	Gaiellaceae	Gaiella	unassigned	1.39247	9.03693	11.894	0.000563156	0.00528408
bOTU48811	WT_vs_bx2	Bacteria	Proteobacteria	Betaproteobacteria	Burkholderiales	Oxalobacteraceae	Massilia	unassigned	-2.94336	7.41951	11.8796	0.000567508	0.00528741
bOTU635	WT_vs_bx2	Bacteria	Proteobacteria	Gammaproteobacteria	unassigned	unassigned	unassigned	unassigned	-1.80122	10.2851	11.8407	0.00057951	0.00536148
bOTU564	WT_vs_bx2	Bacteria	Proteobacteria	Gammaproteobacteria	Enterobacteriales	Enterobacteriaceae	unassigned	unassigned	-1.90632	8.67167	11.7929	0.000594585	0.00546275
bOTU6191	WT_vs_bx2	Bacteria	Saccharibacteria	unassigned	unassigned	unassigned	unassigned	unassigned	3.70536	7.98109	11.7721	0.000601264	0.00548602
bOTU1819	WT_vs_bx2	Bacteria	Proteobacteria	Alphaproteobacteria	Rhizobiales	Rhizobiaceae	Rhizobium	unassigned	-3.23709	7.73806	11.5847	0.000664968	0.0060257
bOTU15701	WT_vs_bx2	Bacteria	Proteobacteria	Deltaproteobacteria	Myxococcales	Phaselicystidaceae	Phaselicystis	unassigned	1.81449	7.22146	11.556	0.000675313	0.00607781
bOTU2101	WT_vs_bx2	Bacteria	Saccharibacteria	unassigned	unassigned	unassigned	unassigned	unassigned	-2.72851	10.3133	11.5266	0.000686061	0.00613283
bOTU41	WT_vs_bx2	Bacteria	Bacteroidetes	Flavobacteriia	Flavobacteriales	Flavobacteriaceae	Chryseobacterium	unassigned	-2.37463	11.7371	11.4566	0.000712401	0.00631819
bOTU13751	WT_vs_bx2	Bacteria	Proteobacteria	Deltaproteobacteria	Bdellovibrionales	Bdellovibrionaceae	Bdellovibrio	unassigned	-1.73436	8.12839	11.44	0.000718804	0.00631819
bOTU6471	WT_vs_bx2	Bacteria	Proteobacteria	Betaproteobacteria	Methylophilales	Methylophilaceae	unassigned	unassigned	2.27448	7.616	11.434	0.000721124	0.00631819
bOTU679	WT_vs_bx2	Bacteria	Bacteroidetes	Flavobacteriia	Flavobacteriales	Flavobacteriaceae	Flavobacterium	unassigned	-3.6987	7.30791	11.353	0.000753267	0.0065564
bOTU2304	WT_vs_bx2	Bacteria	Proteobacteria	Deltaproteobacteria	Myxococcales	Haliangiaceae	Haliangium	unassigned	1.56885	7.63636	11.2456	0.000798136	0.00690152
bOTU1753	WT_vs_bx2	Bacteria	Bacteroidetes	Sphingobacteriia	Sphingobacteriales	Chitinophagaceae	Chitinophaga	unassigned	-2.63049	7.93099	11.1922	0.000821408	0.00701446
bOTU5451	WT_vs_bx2	Bacteria	Proteobacteria	Gammaproteobacteria	Pseudomonadales	Pseudomonadaceae	Pseudomonas	unassigned	-2.09004	7.69826	11.1913	0.0008218	0.00701446
bOTU16105	WT_vs_bx2	Bacteria	Proteobacteria	unassigned	unassigned	unassigned	unassigned	unassigned	-1.12667	9.25155	11.1634	0.000834255	0.00707464
bOTU29251	WT_vs_bx2	Bacteria	Proteobacteria	Betaproteobacteria	Burkholderiales	Comamonadaceae	unassigned	unassigned	-2.10809	7.91626	11.1451	0.000842526	0.00707464
bOTU5851	WT_vs_bx2	Bacteria	unassigned	unassigned	unassigned	unassigned	unassigned	unassigned	-4.08002	8.48901	11.134	0.000847609	0.00707464
bOTU3841	WT_vs_bx2	Bacteria	Actinobacteria	Thermoleophilia	Gaiellales	uncultured	unassigned	unassigned	1.68632	8.2002	11.1282	0.00085024	0.00707464
bOTU87	WT_vs_bx2	Bacteria	Proteobacteria	Gammaproteobacteria	Enterobacteriales	Enterobacteriaceae	unassigned	unassigned	-2.83052	12.5644	10.8045	0.00101254	0.00837246
bOTU1362	WT_vs_bx2	Bacteria	Proteobacteria	Alphaproteobacteria	Caulobacterales	Caulobacteraceae	unassigned	unassigned	1.71091	7.78281	10.77	0.0010316	0.00847702
bOTU16710	WT_vs_bx2	Bacteria	Proteobacteria	Alphaproteobacteria	unassigned	unassigned	unassigned	unassigned	1.99898	6.87334	10.6926	0.00107568	0.0087847
bOTU828	WT_vs_bx2	Bacteria	Proteobacteria	Betaproteobacteria	Burkholderiales	Comamonadaceae	unassigned	unassigned	-2.16188	7.26567	10.592	0.0011358	0.00921883
bOTU2717	WT_vs_bx2	Bacteria	Proteobacteria	Betaproteobacteria	Burkholderiales	Oxalobacteraceae	Massilia	unassigned	-2.39978	7.50762	10.5718	0.00114825	0.00926305
bOTU132	WT_vs_bx2	Bacteria	Actinobacteria	MB-A2-108	unassigned	unassigned	unassigned	unassigned	1.68024	8.57079	10.5342	0.00117187	0.00939629
bOTU1346	WT_vs_bx2	Bacteria	Proteobacteria	Alphaproteobacteria	Rhizobiales	Xanthobacteraceae	Labrys	unassigned	-2.04069	9.37771	10.5073	0.00118906	0.00941961
bOTU1828	WT_vs_bx2	Bacteria	Proteobacteria	Betaproteobacteria	Burkholderiales	Oxalobacteraceae	Massilia	unassigned	-1.96671	8.3346	10.5017	0.00119268	0.00941961
bOTU2900	WT_vs_bx2	Bacteria	Proteobacteria	Alphaproteobacteria	Rhizobiales	Bradyrhizobiaceae	Bosea	unassigned	-1.72636	8.04985	10.4963	0.00119614	0.00941961
bOTU1042	WT_vs_bx2	Bacteria	Actinobacteria	Actinobacteria	Streptosporangiales	Thermomonosporaceae	Actinomadura	unassigned	-1.37038	10.0142	10.4145	0.00125027	0.0097876
bOTU1015	WT_vs_bx2	Bacteria	Proteobacteria	Alphaproteobacteria	Rhizobiales	Hyphomicrobiaceae	Devosia	unassigned	1.42597	9.44569	10.2669	0.00135442	0.0105405
bOTU2144	WT_vs_bx2	Bacteria	Proteobacteria	Gammaproteobacteria	Xanthomonadales	Xanthomonadaceae	unassigned	unassigned	-3.16561	6.83839	10.1952	0.00140809	0.0108429
bOTU104	WT_vs_bx2	Bacteria	Proteobacteria	Betaproteobacteria	Burkholderiales	Oxalobacteraceae	unassigned	unassigned	2.30564	7.19303	10.1931	0.00140965	0.0108429
bOTU3395	WT_vs_bx2	Bacteria	Proteobacteria	Betaproteobacteria	Burkholderiales	Oxalobacteraceae	unassigned	unassigned	-1.63336	8.26571	10.1392	0.00145152	0.0110896
bOTU1311	WT_vs_bx2	Bacteria	Actinobacteria	Actinobacteria	Propionibacteriales	Nocardioidaceae	Nocardioides	unassigned	2.08133	8.023	10.1303	0.0014585	0.0110896
bOTU1884	WT_vs_bx2	Bacteria	Proteobacteria	Betaproteobacteria	Burkholderiales	Oxalobacteraceae	Massilia	unassigned	-1.78588	8.55062	10.0172	0.00155088	0.0117247
bOTU1064	WT_vs_bx2	Bacteria	Proteobacteria	Alphaproteobacteria	Sphingomonadales	Erythrobacteraceae	Altererythrobacter	unassigned	1.29525	8.46554	9.98105	0.0015816	0.0118889
bOTU290	WT_vs_bx2	Bacteria	Proteobacteria	Alphaproteobacteria	Sphingomonadales	Sphingomonadaceae	Sphingomonas	unassigned	1.5698	8.08477	9.95708	0.00160232	0.0119766
bOTU2621	WT_vs_bx2	Bacteria	Chloroflexi	TK10	unassigned	unassigned	unassigned	unassigned	-1.95651	7.37726	9.94488	0.00161298	0.0119886
bOTU16711	WT_vs_bx2	Bacteria	Proteobacteria	Gammaproteobacteria	Enterobacteriales	Enterobacteriaceae	Enterobacter	unassigned	-2.38351	7.03535	9.93103	0.00162516	0.0120116
bOTU4094	WT_vs_bx2	Bacteria	Actinobacteria	Actinobacteria	Micrococcales	Micrococcaceae	unassigned	unassigned	-3.7862	7.26281	9.88376	0.00166744	0.0122508
bOTU39961	WT_vs_bx2	Bacteria	Proteobacteria	Alphaproteobacteria	Rhizobiales	Phyllobacteriaceae	Mesorhizobium	unassigned	1.47009	7.40416	9.8743	0.00167604	0.0122508
bOTU4324	WT_vs_bx2	Bacteria	Bacteroidetes	Cytophagia	Cytophagales	Cyclobacteriaceae	uncultured	unassigned	1.95682	7.03797	9.82885	0.00171795	0.0124882
bOTU10	WT_vs_bx2	Bacteria	Proteobacteria	Gammaproteobacteria	Pseudomonadales	Pseudomonadaceae	Pseudomonas	unassigned	-2.38194	11.0079	9.81487	0.00173107	0.0125148
bOTU947	WT_vs_bx2	Bacteria	Actinobacteria	Thermoleophilia	unassigned	unassigned	unassigned	unassigned	1.94656	7.06651	9.77607	0.00176798	0.0127122
bOTU6859	WT_vs_bx2	Bacteria	Proteobacteria	Betaproteobacteria	Burkholderiales	Oxalobacteraceae	Massilia	unassigned	-1.931	7.17225	9.73004	0.00181281	0.012964
bOTU1163	WT_vs_bx2	Bacteria	Proteobacteria	Betaproteobacteria	Burkholderiales	Alcaligenaceae	Achromobacter	unassigned	-2.27952	8.54323	9.69179	0.00185093	0.0131655
bOTU1016	WT_vs_bx2	Bacteria	Proteobacteria	Alphaproteobacteria	Rhizobiales	Xanthobacteraceae	unassigned	unassigned	1.76439	7.40954	9.49913	0.00205569	0.0145437
bOTU1423	WT_vs_bx2	Bacteria	Proteobacteria	Betaproteobacteria	Burkholderiales	Oxalobacteraceae	unassigned	unassigned	-1.96205	8.73891	9.4539	0.00210701	0.0148275
bOTU705	WT_vs_bx2	Bacteria	Proteobacteria	Betaproteobacteria	Burkholderiales	Oxalobacteraceae	unassigned	unassigned	-1.42405	9.80392	9.3518	0.00222767	0.0155125
bOTU14041	WT_vs_bx2	Bacteria	Bacteroidetes	Sphingobacteriia	Sphingobacteriales	Sphingobacteriaceae	Sphingobacterium	unassigned	-4.67219	7.1058	9.35169	0.0022278	0.0155125
bOTU52	WT_vs_bx2	Bacteria	Proteobacteria	Alphaproteobacteria	Caulobacterales	Caulobacteraceae	Asticcacaulis	unassigned	1.17548	12.2204	9.33378	0.00224968	0.0155536
bOTU258	WT_vs_bx2	Bacteria	Proteobacteria	Alphaproteobacteria	Sphingomonadales	Sphingomonadaceae	Sphingomonas	unassigned	1.16838	8.55179	9.32766	0.00225721	0.0155536
bOTU4326	WT_vs_bx2	Bacteria	Actinobacteria	Actinobacteria	Corynebacteriales	Nocardiaceae	Nocardia	unassigned	-2.80686	6.89746	9.29089	0.00230296	0.0157866
bOTU75	WT_vs_bx2	Bacteria	Proteobacteria	Betaproteobacteria	Burkholderiales	Oxalobacteraceae	unassigned	unassigned	-1.6348	11.858	9.25517	0.00234832	0.0160145
bOTU9811	WT_vs_bx2	Bacteria	Deinococcus-Thermus	Deinococci	Deinococcales	Deinococcaceae	Deinococcus	unassigned	-2.68776	7.70562	9.08831	0.00257248	0.0174533
bOTU422	WT_vs_bx2	Bacteria	Proteobacteria	Alphaproteobacteria	Sphingomonadales	Sphingomonadaceae	Sphingomonas	unassigned	1.33585	9.17428	9.03386	0.00265025	0.0178892
bOTU1616	WT_vs_bx2	Bacteria	Proteobacteria	Deltaproteobacteria	Myxococcales	Haliangiaceae	Haliangium	unassigned	1.66169	8.71471	9.02235	0.00266698	0.0179107
bOTU1114	WT_vs_bx2	Bacteria	Proteobacteria	Alphaproteobacteria	Rhizobiales	unassigned	unassigned	unassigned	1.63809	7.5554	9.00732	0.002689	0.0179674
bOTU485	WT_vs_bx2	Bacteria	Proteobacteria	Alphaproteobacteria	Rhizobiales	Hyphomicrobiaceae	unassigned	unassigned	1.0701	9.89483	8.94288	0.00278553	0.0184571
bOTU1065	WT_vs_bx2	Bacteria	Actinobacteria	Actinobacteria	Propionibacteriales	Nocardioidaceae	Nocardioides	unassigned	-2.15607	9.03207	8.93983	0.00279019	0.0184571
bOTU2813	WT_vs_bx2	Bacteria	Proteobacteria	Betaproteobacteria	Burkholderiales	Burkholderiaceae	unassigned	unassigned	-1.86025	7.4882	8.83961	0.00294762	0.0194015
bOTU1191	WT_vs_bx2	Bacteria	Actinobacteria	Acidimicrobiia	Acidimicrobiales	Acidimicrobiaceae	uncultured	unassigned	1.60144	7.77115	8.7977	0.0030161	0.019754
bOTU1359	WT_vs_bx2	Bacteria	Actinobacteria	Acidimicrobiia	Acidimicrobiales	Acidimicrobiaceae	uncultured	unassigned	1.63893	7.70095	8.71126	0.0031625	0.0206108
bOTU131	WT_vs_bx2	Bacteria	Proteobacteria	Betaproteobacteria	Burkholderiales	Oxalobacteraceae	Massilia	unassigned	-1.44705	11.4917	8.6854	0.00320769	0.0208028
bOTU1955	WT_vs_bx2	Bacteria	Actinobacteria	Actinobacteria	Pseudonocardiales	Pseudonocardiaceae	Lentzea	unassigned	-2.79817	7.17734	8.63497	0.00329771	0.021268
bOTU2108	WT_vs_bx2	Bacteria	Actinobacteria	Actinobacteria	Propionibacteriales	Nocardioidaceae	Nocardioides	unassigned	1.53711	7.99354	8.6187	0.0033273	0.021268
bOTU9911	WT_vs_bx2	Bacteria	Chloroflexi	Chloroflexia	Chloroflexales	Roseiflexaceae	Roseiflexus	unassigned	-2.04504	7.33078	8.61195	0.00333964	0.021268
bOTU1924	WT_vs_bx2	Bacteria	Actinobacteria	Actinobacteria	Propionibacteriales	Nocardioidaceae	Nocardioides	unassigned	1.83787	7.6787	8.60973	0.00334373	0.021268
bOTU8571	WT_vs_bx2	Bacteria	Proteobacteria	Betaproteobacteria	Burkholderiales	Alcaligenaceae	unassigned	unassigned	-2.43687	9.28114	8.59556	0.00336983	0.0213315
bOTU1224	WT_vs_bx2	Bacteria	Proteobacteria	Gammaproteobacteria	Enterobacteriales	Enterobacteriaceae	unassigned	unassigned	-1.98438	9.24189	8.57419	0.00340962	0.0214806
bOTU1136	WT_vs_bx2	Bacteria	Proteobacteria	Gammaproteobacteria	unassigned	unassigned	unassigned	unassigned	-1.53616	9.27389	8.55546	0.00344487	0.0215998
bOTU645	WT_vs_bx2	Bacteria	Proteobacteria	Alphaproteobacteria	Sphingomonadales	Sphingomonadaceae	Sphingomonas	unassigned	1.73325	7.17416	8.49009	0.00357087	0.0222842
bOTU1923	WT_vs_bx2	Bacteria	Proteobacteria	Alphaproteobacteria	Rhizobiales	Bradyrhizobiaceae	Tardiphaga	unassigned	1.98645	7.45435	8.34299	0.00387179	0.0240487
bOTU1158	WT_vs_bx2	Bacteria	Proteobacteria	Alphaproteobacteria	Sphingomonadales	Sphingomonadaceae	Sphingomonas	unassigned	1.68045	7.1398	8.20225	0.00418384	0.0258655
bOTU2977	WT_vs_bx2	Bacteria	Chloroflexi	Ktedonobacteria	C0119	unassigned	unassigned	unassigned	-3.37059	6.68041	8.1901	0.00421195	0.0259182
bOTU4040	WT_vs_bx2	Bacteria	Proteobacteria	Alphaproteobacteria	Sphingomonadales	Sphingomonadaceae	Sphingomonas	unassigned	2.42642	7.16666	8.16789	0.00426385	0.0261161
bOTU184	WT_vs_bx2	Bacteria	Proteobacteria	Gammaproteobacteria	Xanthomonadales	Xanthomonadaceae	unassigned	unassigned	-1.18357	10.0881	8.14933	0.0043077	0.026263
bOTU232	WT_vs_bx2	Bacteria	Actinobacteria	Thermoleophilia	Gaiellales	uncultured	unassigned	unassigned	1.32353	8.75044	8.13813	0.00433438	0.0263045
bOTU744	WT_vs_bx2	Bacteria	Actinobacteria	Actinobacteria	Micrococcales	Microbacteriaceae	Agromyces	unassigned	1.69015	7.64685	8.12244	0.00437206	0.0263875
bOTU22951	WT_vs_bx2	Bacteria	Chloroflexi	Chloroflexia	Chloroflexales	unassigned	unassigned	unassigned	-1.59768	8.12481	8.11587	0.00438794	0.0263875
bOTU2141	WT_vs_bx2	Bacteria	Proteobacteria	Alphaproteobacteria	Sphingomonadales	Sphingomonadaceae	unassigned	unassigned	1.40534	7.25003	8.05661	0.00453378	0.0271411
bOTU1164	WT_vs_bx2	Bacteria	Actinobacteria	Actinobacteria	Frankiales	Sporichthyaceae	unassigned	unassigned	1.5404	8.02116	8.03544	0.0045871	0.0273366
bOTU3470	WT_vs_bx2	Bacteria	Proteobacteria	Alphaproteobacteria	Rhizobiales	unassigned	unassigned	unassigned	1.80553	6.90198	7.99073	0.00470174	0.0278055
bOTU8791	WT_vs_bx2	Bacteria	Bacteroidetes	Cytophagia	Cytophagales	Cytophagaceae	uncultured	unassigned	1.39878	8.032	7.9884	0.00470781	0.0278055
bOTU4484	WT_vs_bx2	Bacteria	Proteobacteria	Alphaproteobacteria	unassigned	unassigned	unassigned	unassigned	2.05889	6.94127	7.8697	0.00502699	0.0295587
bOTU1222	WT_vs_bx2	Bacteria	Proteobacteria	Alphaproteobacteria	Rhizobiales	Bradyrhizobiaceae	Bosea	unassigned	-1.67287	9.39499	7.85825	0.00505894	0.029615
bOTU333	WT_vs_bx2	Bacteria	Actinobacteria	Acidimicrobiia	Acidimicrobiales	Acidimicrobiaceae	unassigned	unassigned	1.23629	9.15951	7.83834	0.00511494	0.0298109
bOTU592	WT_vs_bx2	Bacteria	Chloroflexi	TK10	unassigned	unassigned	unassigned	unassigned	2.20831	7.6576	7.82778	0.00514492	0.0298541
bOTU55141	WT_vs_bx2	Bacteria	Proteobacteria	Betaproteobacteria	Burkholderiales	Oxalobacteraceae	unassigned	unassigned	-2.35143	6.9741	7.81568	0.00517947	0.0298544
bOTU17951	WT_vs_bx2	Bacteria	Actinobacteria	Actinobacteria	Micrococcales	Micrococcaceae	unassigned	unassigned	1.32147	7.95467	7.81198	0.00519011	0.0298544
bOTU595	WT_vs_bx2	Bacteria	Proteobacteria	Betaproteobacteria	Burkholderiales	Comamonadaceae	unassigned	unassigned	1.33003	9.42095	7.77929	0.00528486	0.0300477
bOTU140	WT_vs_bx2	Bacteria	Nitrospirae	Nitrospira	Nitrospirales	Nitrospiraceae	Nitrospira	unassigned	1.45977	7.73801	7.7786	0.00528687	0.0300477
bOTU810	WT_vs_bx2	Bacteria	Proteobacteria	Gammaproteobacteria	Enterobacteriales	Enterobacteriaceae	unassigned	unassigned	-3.06869	7.9651	7.7769	0.00529185	0.0300477
bOTU762	WT_vs_bx2	Bacteria	Proteobacteria	Alphaproteobacteria	Sphingomonadales	Sphingomonadaceae	Novosphingobium	unassigned	2.43325	8.81119	7.76006	0.0053414	0.0301995
bOTU122	WT_vs_bx2	Bacteria	Bacteroidetes	Flavobacteriia	Flavobacteriales	Flavobacteriaceae	Flavobacterium	unassigned	-2.34436	8.59883	7.72965	0.00543213	0.0304685
bOTU1630	WT_vs_bx2	Bacteria	Proteobacteria	Betaproteobacteria	Burkholderiales	Oxalobacteraceae	Massilia	unassigned	-1.80519	8.31184	7.72554	0.00544452	0.0304685
bOTU5855	WT_vs_bx2	Bacteria	Proteobacteria	Alphaproteobacteria	Rhizobiales	Rhizobiaceae	Shinella	unassigned	-3.48233	6.36195	7.72104	0.00545808	0.0304685
bOTU40441	WT_vs_bx2	Bacteria	Proteobacteria	Betaproteobacteria	Burkholderiales	Oxalobacteraceae	Massilia	unassigned	-2.27205	6.98041	7.71139	0.00548735	0.0305032
bOTU388	WT_vs_bx2	Bacteria	Proteobacteria	Alphaproteobacteria	Sphingomonadales	Sphingomonadaceae	Sphingomonas	unassigned	2.06841	6.88747	7.6506	0.00567535	0.0314163
bOTU1801	WT_vs_bx2	Bacteria	Saccharibacteria	unassigned	unassigned	unassigned	unassigned	unassigned	-3.15339	6.87954	7.62871	0.00574463	0.0316673
bOTU1173	WT_vs_bx2	Bacteria	Proteobacteria	Gammaproteobacteria	Enterobacteriales	Enterobacteriaceae	unassigned	unassigned	-2.99758	8.53812	7.5623	0.0059602	0.0327192
bOTU407	WT_vs_bx2	Bacteria	Proteobacteria	Alphaproteobacteria	Caulobacterales	Caulobacteraceae	Caulobacter	unassigned	-2.07582	9.07698	7.53985	0.00603492	0.0329925
bOTU58691	WT_vs_bx2	Bacteria	Chloroflexi	Chloroflexia	Chloroflexales	FFCH7168	unassigned	unassigned	-2.78242	6.817	7.52698	0.00607816	0.0330922
bOTU3300	WT_vs_bx2	Bacteria	Proteobacteria	Alphaproteobacteria	Caulobacterales	Caulobacteraceae	Brevundimonas	unassigned	1.73601	7.07263	7.50842	0.00614111	0.0332979
bOTU750	WT_vs_bx2	Bacteria	Proteobacteria	Alphaproteobacteria	Rhizobiales	Xanthobacteraceae	unassigned	unassigned	1.66289	7.17276	7.45968	0.00630961	0.0340719
bOTU2567	WT_vs_bx2	Bacteria	Proteobacteria	Deltaproteobacteria	Myxococcales	BIrii41	unassigned	unassigned	1.90351	7.36788	7.4514	0.00633873	0.03409
bOTU5065	WT_vs_bx2	Bacteria	Proteobacteria	Betaproteobacteria	Burkholderiales	Oxalobacteraceae	Massilia	unassigned	-2.59474	6.84082	7.42583	0.0064294	0.0344377
bOTU582	WT_vs_bx2	Bacteria	Proteobacteria	Alphaproteobacteria	Sphingomonadales	Sphingomonadaceae	Sphingomonas	unassigned	1.27283	8.24591	7.34674	0.00671844	0.0358407
bOTU2151	WT_vs_bx2	Bacteria	Actinobacteria	Actinobacteria	Pseudonocardiales	Pseudonocardiaceae	unassigned	unassigned	-1.8079	8.61863	7.33909	0.00674708	0.0358489
bOTU271	WT_vs_bx2	Bacteria	Bacteroidetes	Sphingobacteriia	Sphingobacteriales	env.OPS_17	unassigned	unassigned	3.32932	7.2415	7.30194	0.00688803	0.0364515
bOTU37161	WT_vs_bx2	Bacteria	Chloroflexi	Chloroflexia	Chloroflexales	Roseiflexaceae	Roseiflexus	unassigned	-1.98501	7.44818	7.28914	0.00693727	0.0364681
bOTU689	WT_vs_bx2	Bacteria	Bacteroidetes	Flavobacteriia	Flavobacteriales	Cryomorphaceae	Crocinitomix	unassigned	-1.88515	7.90239	7.2868	0.00694631	0.0364681
bOTU584	WT_vs_bx2	Bacteria	Actinobacteria	Thermoleophilia	Solirubrobacterales	Elev-16S-1332	unassigned	unassigned	1.22038	7.76458	7.21899	0.00721363	0.0374835
bOTU81	WT_vs_bx2	Bacteria	Proteobacteria	Gammaproteobacteria	Xanthomonadales	Xanthomonadales_Incertae_Sedis	Acidibacter	unassigned	1.1142	11.1943	7.217	0.00722161	0.0374835
bOTU683	WT_vs_bx2	Bacteria	Proteobacteria	Alphaproteobacteria	Sphingomonadales	Erythrobacteraceae	unassigned	unassigned	1.35658	7.97177	7.21624	0.00722471	0.0374835
bOTU3483	WT_vs_bx2	Bacteria	Actinobacteria	Actinobacteria	Micromonosporales	Micromonosporaceae	unassigned	unassigned	1.77535	7.82224	7.19143	0.00732527	0.0378239
bOTU36161	WT_vs_bx2	Bacteria	Proteobacteria	Gammaproteobacteria	unassigned	unassigned	unassigned	unassigned	-1.90814	7.52482	7.18599	0.0073475	0.0378239
bOTU3476	WT_vs_bx2	Bacteria	Proteobacteria	Betaproteobacteria	Burkholderiales	Alcaligenaceae	Achromobacter	unassigned	-2.75943	7.24853	7.17794	0.00738055	0.0378365
bOTU118	WT_vs_bx2	Bacteria	Bacteroidetes	Flavobacteriia	Flavobacteriales	Flavobacteriaceae	Flavobacterium	unassigned	-1.8412	8.25319	7.17148	0.00740715	0.0378365
bOTU2898	WT_vs_bx2	Bacteria	Actinobacteria	Thermoleophilia	Solirubrobacterales	Solirubrobacteraceae	unassigned	unassigned	1.55254	7.26855	7.09311	0.00773807	0.0393749
bOTU3285	WT_vs_bx2	Bacteria	Actinobacteria	Actinobacteria	Propionibacteriales	Nocardioidaceae	Nocardioides	unassigned	1.80751	6.96994	7.06	0.00788239	0.0398133
bOTU1760	WT_vs_bx2	Bacteria	Actinobacteria	Thermoleophilia	Solirubrobacterales	Elev-16S-1332	unassigned	unassigned	1.58793	7.00345	7.05954	0.00788441	0.0398133
bOTU1936	WT_vs_bx2	Bacteria	Proteobacteria	Alphaproteobacteria	Rhizobiales	Hyphomicrobiaceae	Hyphomicrobium	unassigned	1.21852	7.62999	6.96389	0.0083171	0.0418385
bOTU2910	WT_vs_bx2	Bacteria	Actinobacteria	Thermoleophilia	Solirubrobacterales	unassigned	unassigned	unassigned	1.33516	7.62832	6.95516	0.00835779	0.0418839
bOTU4853	WT_vs_bx2	Bacteria	Proteobacteria	Betaproteobacteria	Burkholderiales	Oxalobacteraceae	Massilia	unassigned	-1.37728	7.88513	6.9417	0.0084209	0.0420409
bOTU36411	WT_vs_bx2	Bacteria	Chloroflexi	Chloroflexia	Chloroflexales	Roseiflexaceae	Roseiflexus	unassigned	-3.12372	7.12069	6.92134	0.00851729	0.0423623
bOTU1017	WT_vs_bx2	Bacteria	Proteobacteria	Betaproteobacteria	Burkholderiales	Oxalobacteraceae	unassigned	unassigned	-1.27055	7.14692	6.82141	0.00900715	0.0446309
bOTU586	WT_vs_bx2	Bacteria	Proteobacteria	Gammaproteobacteria	Xanthomonadales	Xanthomonadaceae	uncultured	unassigned	1.49411	7.07439	6.75851	0.00933015	0.0460589
bOTU13841	WT_vs_bx2	Bacteria	Proteobacteria	Betaproteobacteria	Burkholderiales	Comamonadaceae	unassigned	unassigned	-1.27257	7.83417	6.72889	0.00948637	0.046656
bOTU941	WT_vs_bx2	Bacteria	Actinobacteria	Actinobacteria	Micrococcales	Intrasporangiaceae	uncultured	unassigned	1.28278	8.18691	6.63825	0.00998117	0.0489078
bOTU138	WT_vs_bx2	Bacteria	Actinobacteria	Actinobacteria	Propionibacteriales	Nocardioidaceae	Nocardioides	unassigned	0.8362	12.2271	6.59612	0.0102201	0.0498939
bOTU6415	WT_vs_bx6	Bacteria	Planctomycetes	Planctomycetacia	Planctomycetales	Planctomycetaceae	Pirellula	unassigned	-6.26383	6.77042	76.4338	2.27719e-18	1.68113e-15
bOTU5202	WT_vs_bx6	Bacteria	Verrucomicrobia	Verrucomicrobiae	Verrucomicrobiales	Verrucomicrobiaceae	uncultured	unassigned	-6.75319	7.59408	76.217	2.54139e-18	1.68113e-15
bOTU17122	WT_vs_bx6	Bacteria	Proteobacteria	Betaproteobacteria	Burkholderiales	Comamonadaceae	unassigned	unassigned	4.26613	7.27459	60.8651	6.11214e-15	2.69546e-12
bOTU4844	WT_vs_bx6	Bacteria	Planctomycetes	Planctomycetacia	Planctomycetales	Planctomycetaceae	Pirellula	unassigned	-6.82328	7.11641	53.2478	2.94012e-13	9.72444e-11
bOTU6267	WT_vs_bx6	Bacteria	Verrucomicrobia	Verrucomicrobiae	Verrucomicrobiales	Verrucomicrobiaceae	uncultured	unassigned	-5.51851	6.74008	50.8442	9.99959e-13	2.64589e-10
bOTU5090	WT_vs_bx6	Bacteria	Planctomycetes	Planctomycetacia	Planctomycetales	Planctomycetaceae	uncultured	unassigned	-6.18755	6.67755	43.4955	4.24939e-11	9.36991e-09
bOTU5865	WT_vs_bx6	Bacteria	Verrucomicrobia	Verrucomicrobiae	Verrucomicrobiales	Verrucomicrobiaceae	uncultured	unassigned	-6.19804	6.67135	41.5574	1.1446e-10	2.1633e-08
bOTU11021	WT_vs_bx6	Bacteria	Proteobacteria	Gammaproteobacteria	Enterobacteriales	Enterobacteriaceae	unassigned	unassigned	-5.83357	9.55982	39.0455	4.14051e-10	6.84737e-08
bOTU9021	WT_vs_bx6	Bacteria	Proteobacteria	Betaproteobacteria	Burkholderiales	Comamonadaceae	unassigned	unassigned	4.15927	8.85135	38.7087	4.92019e-10	7.23268e-08
bOTU7632	WT_vs_bx6	Bacteria	Proteobacteria	Betaproteobacteria	Burkholderiales	Oxalobacteraceae	unassigned	unassigned	5.1677	8.31571	37.3658	9.79241e-10	1.29554e-07
bOTU11421	WT_vs_bx6	Bacteria	Proteobacteria	Deltaproteobacteria	unassigned	unassigned	unassigned	unassigned	6.59584	8.00919	36.696	1.38065e-09	1.66054e-07
bOTU6781	WT_vs_bx6	Bacteria	Proteobacteria	Gammaproteobacteria	Pseudomonadales	Pseudomonadaceae	Pseudomonas	unassigned	-3.81997	9.89995	33.322	7.80955e-09	8.20862e-07
bOTU44672	WT_vs_bx6	Bacteria	Chloroflexi	Chloroflexia	Chloroflexales	Roseiflexaceae	Roseiflexus	unassigned	-5.96238	6.99656	33.2592	8.06592e-09	8.20862e-07
bOTU7822	WT_vs_bx6	Bacteria	Proteobacteria	Betaproteobacteria	Burkholderiales	Oxalobacteraceae	unassigned	unassigned	-4.73552	8.98243	33.1033	8.73925e-09	8.25859e-07
bOTU18032	WT_vs_bx6	Bacteria	Proteobacteria	Gammaproteobacteria	Enterobacteriales	Enterobacteriaceae	Cronobacter	unassigned	-7.71835	8.41618	32.6532	1.10159e-08	9.71603e-07
bOTU5062	WT_vs_bx6	Bacteria	Proteobacteria	Gammaproteobacteria	Cellvibrionales	Cellvibrionaceae	Cellvibrio	unassigned	-4.65186	8.42444	31.7885	1.71909e-08	1.42147e-06
bOTU49961	WT_vs_bx6	Bacteria	Proteobacteria	Deltaproteobacteria	Bdellovibrionales	Bdellovibrionaceae	Bdellovibrio	unassigned	3.04808	6.8452	31.0995	2.45138e-08	1.90775e-06
bOTU10491	WT_vs_bx6	Bacteria	Deinococcus-Thermus	Deinococci	Deinococcales	Deinococcaceae	Deinococcus	unassigned	-4.04901	8.28801	30.3114	3.67959e-08	2.7045e-06
bOTU14591	WT_vs_bx6	Bacteria	Proteobacteria	Deltaproteobacteria	Myxococcales	BIrii41	unassigned	unassigned	3.18312	8.09012	30.1831	3.93125e-08	2.73739e-06
bOTU41621	WT_vs_bx6	Bacteria	Proteobacteria	Alphaproteobacteria	Rhizobiales	Rhizobiaceae	Rhizobium	unassigned	-5.52122	6.92235	29.1483	6.70459e-08	4.43508e-06
bOTU3522	WT_vs_bx6	Bacteria	Proteobacteria	Gammaproteobacteria	Pseudomonadales	Pseudomonadaceae	Pseudomonas	unassigned	-3.89972	10.8712	28.9598	7.38952e-08	4.6554e-06
bOTU4163	WT_vs_bx6	Bacteria	Proteobacteria	Betaproteobacteria	Burkholderiales	Oxalobacteraceae	Massilia	unassigned	-3.73274	9.77013	28.3893	9.92125e-08	5.82489e-06
bOTU2212	WT_vs_bx6	Bacteria	Proteobacteria	Betaproteobacteria	Burkholderiales	Burkholderiaceae	Pandoraea	unassigned	-6.10067	9.08113	28.3497	1.01264e-07	5.82489e-06
bOTU10641	WT_vs_bx6	Bacteria	Proteobacteria	Alphaproteobacteria	Sphingomonadales	Erythrobacteraceae	Altererythrobacter	unassigned	2.03856	8.46554	27.9303	1.25765e-07	6.93279e-06
bOTU16272	WT_vs_bx6	Bacteria	Proteobacteria	Betaproteobacteria	Burkholderiales	Oxalobacteraceae	unassigned	unassigned	-3.82143	8.25853	27.0199	2.01375e-07	1.06568e-05
bOTU8572	WT_vs_bx6	Bacteria	Proteobacteria	Betaproteobacteria	Burkholderiales	Alcaligenaceae	unassigned	unassigned	-4.485	9.28114	26.8673	2.17915e-07	1.10885e-05
bOTU17862	WT_vs_bx6	Bacteria	Proteobacteria	Betaproteobacteria	Burkholderiales	Oxalobacteraceae	Massilia	unassigned	-3.01034	8.99264	26.5565	2.55946e-07	1.22227e-05
bOTU11731	WT_vs_bx6	Bacteria	Proteobacteria	Gammaproteobacteria	Enterobacteriales	Enterobacteriaceae	unassigned	unassigned	-6.06298	8.53812	26.5359	2.58682e-07	1.22227e-05
bOTU34761	WT_vs_bx6	Bacteria	Proteobacteria	Betaproteobacteria	Burkholderiales	Alcaligenaceae	Achromobacter	unassigned	-5.02047	7.24853	25.981	3.448e-07	1.573e-05
bOTU974	WT_vs_bx6	Bacteria	Bacteroidetes	Flavobacteriia	Flavobacteriales	Flavobacteriaceae	Flavobacterium	unassigned	-3.83381	7.57449	25.5712	4.26352e-07	1.88009e-05
bOTU1207	WT_vs_bx6	Bacteria	Bacteroidetes	Flavobacteriia	Flavobacteriales	Flavobacteriaceae	Chryseobacterium	unassigned	3.65677	7.5945	25.5081	4.40535e-07	1.88009e-05
bOTU5152	WT_vs_bx6	Bacteria	Proteobacteria	Alphaproteobacteria	Sphingomonadales	Sphingomonadaceae	Sphingomonas	unassigned	-4.45627	9.12238	25.4379	4.56846e-07	1.88877e-05
bOTU7	WT_vs_bx6	Bacteria	Proteobacteria	Gammaproteobacteria	Pseudomonadales	Pseudomonadaceae	Pseudomonas	unassigned	-4.5808	10.8952	25.3617	4.75254e-07	1.90534e-05
bOTU12241	WT_vs_bx6	Bacteria	Proteobacteria	Gammaproteobacteria	Enterobacteriales	Enterobacteriaceae	unassigned	unassigned	-3.40183	9.24189	24.5435	7.26504e-07	2.82696e-05
bOTU44952	WT_vs_bx6	Bacteria	Proteobacteria	Betaproteobacteria	Burkholderiales	Oxalobacteraceae	Massilia	unassigned	-5.09939	6.78656	23.7356	1.1052e-06	4.17766e-05
bOTU29071	WT_vs_bx6	Bacteria	Proteobacteria	Deltaproteobacteria	Oligoflexales	0319-6G20	unassigned	unassigned	2.89688	8.21582	23.6191	1.17415e-06	4.20746e-05
bOTU1461	WT_vs_bx6	Bacteria	Proteobacteria	Betaproteobacteria	Burkholderiales	Comamonadaceae	unassigned	unassigned	2.48721	9.30366	23.615	1.17669e-06	4.20746e-05
bOTU1003	WT_vs_bx6	Bacteria	Proteobacteria	Gammaproteobacteria	Enterobacteriales	Enterobacteriaceae	Pantoea	unassigned	-2.63436	12.304	23.4942	1.2529e-06	4.36206e-05
bOTU10902	WT_vs_bx6	Bacteria	Proteobacteria	Betaproteobacteria	Burkholderiales	Oxalobacteraceae	Massilia	unassigned	-3.20633	9.20904	23.4189	1.30294e-06	4.41997e-05
bOTU5021	WT_vs_bx6	Bacteria	Proteobacteria	Alphaproteobacteria	Rhizobiales	Rhizobiaceae	Rhizobium	unassigned	-3.67291	8.04664	23.0194	1.60377e-06	5.30448e-05
bOTU31902	WT_vs_bx6	Bacteria	Proteobacteria	Gammaproteobacteria	Enterobacteriales	Enterobacteriaceae	unassigned	unassigned	-5.3505	8.26754	22.8193	1.77967e-06	5.7427e-05
bOTU3440	WT_vs_bx6	Bacteria	Firmicutes	Bacilli	Bacillales	Family_XII	Exiguobacterium	unassigned	-3.28122	7.07135	22.6684	1.92511e-06	6.06411e-05
bOTU803	WT_vs_bx6	Bacteria	Proteobacteria	Gammaproteobacteria	Pseudomonadales	Pseudomonadaceae	Pseudomonas	unassigned	3.46161	9.05259	21.4876	3.56118e-06	0.000109568
bOTU1941	WT_vs_bx6	Bacteria	Proteobacteria	Gammaproteobacteria	Enterobacteriales	Enterobacteriaceae	unassigned	unassigned	-3.58094	11.3065	21.279	3.97061e-06	0.000119389
bOTU2622	WT_vs_bx6	Bacteria	Chloroflexi	TK10	unassigned	unassigned	unassigned	unassigned	-2.54758	7.37726	21.0862	4.39087e-06	0.000129091
bOTU13771	WT_vs_bx6	Bacteria	Chloroflexi	Chloroflexia	Chloroflexales	Roseiflexaceae	Roseiflexus	unassigned	-2.30765	8.47779	20.9306	4.76238e-06	0.00013697
bOTU23871	WT_vs_bx6	Bacteria	Proteobacteria	Alphaproteobacteria	Rhizobiales	Hyphomicrobiaceae	Devosia	unassigned	3.22063	6.93342	20.2384	6.83662e-06	0.000192444
bOTU4082	WT_vs_bx6	Bacteria	Bacteroidetes	Flavobacteriia	Flavobacteriales	Flavobacteriaceae	Chryseobacterium	unassigned	-3.80529	9.83176	19.5436	9.83292e-06	0.00027102
bOTU10542	WT_vs_bx6	Bacteria	Proteobacteria	Alphaproteobacteria	Sphingomonadales	Sphingomonadaceae	Sphingopyxis	unassigned	1.99006	7.46538	19.491	1.01072e-05	0.000272895
bOTU2362	WT_vs_bx6	Bacteria	Firmicutes	Bacilli	Bacillales	Family_XII	Exiguobacterium	unassigned	-3.10648	8.0944	18.7162	1.51684e-05	0.000401357
bOTU1221	WT_vs_bx6	Bacteria	Bacteroidetes	Flavobacteriia	Flavobacteriales	Flavobacteriaceae	Flavobacterium	unassigned	-3.65043	8.59883	17.9666	2.24813e-05	0.000583192
bOTU2271	WT_vs_bx6	Bacteria	Proteobacteria	Gammaproteobacteria	Pseudomonadales	Pseudomonadaceae	Pseudomonas	unassigned	-4.07177	6.6538	17.7672	2.49644e-05	0.000635153
bOTU55142	WT_vs_bx6	Bacteria	Proteobacteria	Betaproteobacteria	Burkholderiales	Oxalobacteraceae	unassigned	unassigned	-3.25792	6.9741	17.7247	2.55297e-05	0.000637278
bOTU1943	WT_vs_bx6	Bacteria	Proteobacteria	Betaproteobacteria	Burkholderiales	Oxalobacteraceae	unassigned	unassigned	-2.8484	7.26968	17.5871	2.74441e-05	0.000672381
bOTU6192	WT_vs_bx6	Bacteria	Saccharibacteria	unassigned	unassigned	unassigned	unassigned	unassigned	3.89526	7.98109	17.472	2.91565e-05	0.000699414
bOTU3001	WT_vs_bx6	Bacteria	Chloroflexi	Chloroflexia	Chloroflexales	Roseiflexaceae	Roseiflexus	unassigned	-3.84411	6.63992	17.443	2.96048e-05	0.000699414
bOTU25671	WT_vs_bx6	Bacteria	Proteobacteria	Deltaproteobacteria	Myxococcales	BIrii41	unassigned	unassigned	2.99778	7.36788	17.3095	3.17599e-05	0.000737163
bOTU1063	WT_vs_bx6	Bacteria	Bacteroidetes	Flavobacteriia	Flavobacteriales	Flavobacteriaceae	Flavobacterium	unassigned	-4.4094	9.33037	17.2653	3.25069e-05	0.000741493
bOTU637	WT_vs_bx6	Bacteria	Proteobacteria	Gammaproteobacteria	Xanthomonadales	Xanthomonadaceae	unassigned	unassigned	-2.89459	8.71379	17.0029	3.73218e-05	0.000836895
bOTU4221	WT_vs_bx6	Bacteria	Proteobacteria	Alphaproteobacteria	Sphingomonadales	Sphingomonadaceae	Sphingomonas	unassigned	1.70867	9.17428	16.9367	3.86474e-05	0.000852175
bOTU2651	WT_vs_bx6	Bacteria	Actinobacteria	Actinobacteria	Micromonosporales	Micromonosporaceae	unassigned	unassigned	1.63467	9.7015	16.7711	4.21711e-05	0.000914629
bOTU1851	WT_vs_bx6	Bacteria	Proteobacteria	Betaproteobacteria	Burkholderiales	Comamonadaceae	unassigned	unassigned	-2.13677	9.54645	16.3533	5.2564e-05	0.00112165
bOTU29861	WT_vs_bx6	Bacteria	Proteobacteria	Betaproteobacteria	Burkholderiales	Alcaligenaceae	Achromobacter	unassigned	-4.96303	6.64765	16.2585	5.526e-05	0.00116046
bOTU32931	WT_vs_bx6	Bacteria	Proteobacteria	Alphaproteobacteria	Rhizobiales	Rhizobiaceae	Rhizobium	unassigned	1.89323	7.79008	16.0984	6.01357e-05	0.00123844
bOTU669	WT_vs_bx6	Bacteria	Chloroflexi	TK10	unassigned	unassigned	unassigned	unassigned	-2.2271	7.53411	16.0762	6.08453e-05	0.00123844
bOTU1039	WT_vs_bx6	Bacteria	Proteobacteria	Alphaproteobacteria	Sphingomonadales	Sphingomonadaceae	Novosphingobium	unassigned	-3.73539	9.04182	15.9047	6.6612e-05	0.00132341
bOTU15702	WT_vs_bx6	Bacteria	Proteobacteria	Deltaproteobacteria	Myxococcales	Phaselicystidaceae	Phaselicystis	unassigned	1.93176	7.22146	15.8932	6.70208e-05	0.00132341
bOTU797	WT_vs_bx6	Bacteria	Actinobacteria	Actinobacteria	Micrococcales	Micrococcaceae	unassigned	unassigned	-2.12198	9.5123	15.8427	6.88311e-05	0.00133917
bOTU982	WT_vs_bx6	Bacteria	Bacteroidetes	Flavobacteriia	Flavobacteriales	Flavobacteriaceae	Flavobacterium	unassigned	-2.96879	7.37215	15.694	7.44606e-05	0.00142422
bOTU152381	WT_vs_bx6	Bacteria	Proteobacteria	Gammaproteobacteria	Enterobacteriales	Enterobacteriaceae	unassigned	unassigned	-1.98854	8.14923	15.6714	7.53553e-05	0.00142422
bOTU1431	WT_vs_bx6	Bacteria	Proteobacteria	Gammaproteobacteria	Enterobacteriales	Enterobacteriaceae	unassigned	unassigned	-3.0475	12.118	15.6444	7.64404e-05	0.00142438
bOTU15692	WT_vs_bx6	Bacteria	Proteobacteria	Betaproteobacteria	Burkholderiales	Burkholderiaceae	Burkholderia-Paraburkholderia	unassigned	-4.76633	8.29956	15.6027	7.81421e-05	0.00143586
bOTU182	WT_vs_bx6	Bacteria	Proteobacteria	Betaproteobacteria	Burkholderiales	Comamonadaceae	unassigned	unassigned	1.33114	11.1195	15.5	8.2504e-05	0.00149524
bOTU2851	WT_vs_bx6	Bacteria	Proteobacteria	Gammaproteobacteria	Enterobacteriales	Enterobacteriaceae	unassigned	unassigned	-2.78776	10.2176	15.2624	9.35589e-05	0.00165441
bOTU251	WT_vs_bx6	Bacteria	Actinobacteria	Actinobacteria	Glycomycetales	Glycomycetaceae	Glycomyces	unassigned	-1.5265	10.4401	15.2578	9.37871e-05	0.00165441
bOTU11371	WT_vs_bx6	Bacteria	Proteobacteria	Betaproteobacteria	Burkholderiales	Oxalobacteraceae	Massilia	unassigned	-1.97119	9.42142	15.1867	9.73857e-05	0.00169528
bOTU19772	WT_vs_bx6	Bacteria	Proteobacteria	Alphaproteobacteria	Rickettsiales	Mitochondria	unassigned	unassigned	-4.52909	7.95181	14.8723	0.000115041	0.00197661
bOTU728	WT_vs_bx6	Bacteria	Fibrobacteres	Fibrobacteria	Fibrobacterales	Fibrobacteraceae	possible_genus_04	unassigned	2.64392	8.84497	14.8102	0.00011889	0.00200876
bOTU204	WT_vs_bx6	Bacteria	Actinobacteria	Actinobacteria	Streptomycetales	Streptomycetaceae	Streptomyces	unassigned	-1.70178	7.41122	14.7935	0.000119948	0.00200876
bOTU30541	WT_vs_bx6	Bacteria	Actinobacteria	Actinobacteria	Micrococcales	Microbacteriaceae	Microbacterium	unassigned	-3.15109	8.18025	14.7525	0.000122584	0.00201251
bOTU16791	WT_vs_bx6	Bacteria	Proteobacteria	Betaproteobacteria	Burkholderiales	Oxalobacteraceae	Massilia	unassigned	-2.26812	7.94497	14.7428	0.000123215	0.00201251
bOTU31501	WT_vs_bx6	Bacteria	Actinobacteria	Actinobacteria	Micrococcales	Micrococcaceae	unassigned	unassigned	-3.38953	6.98808	14.4438	0.000144405	0.00232985
bOTU3575	WT_vs_bx6	Bacteria	Proteobacteria	Alphaproteobacteria	Rhizobiales	Rhizobiaceae	Rhizobium	unassigned	2.8848	7.32482	14.1017	0.000173183	0.00276049
bOTU4633	WT_vs_bx6	Bacteria	Actinobacteria	Actinobacteria	Streptomycetales	Streptomycetaceae	Streptomyces	unassigned	-1.61664	8.52217	13.9929	0.000183498	0.0028901
bOTU39071	WT_vs_bx6	Bacteria	Proteobacteria	Alphaproteobacteria	Caulobacterales	Caulobacteraceae	Brevundimonas	unassigned	3.06959	6.62374	13.8972	0.000193083	0.00300527
bOTU397	WT_vs_bx6	Bacteria	Saccharibacteria	unassigned	unassigned	unassigned	unassigned	unassigned	3.48023	8.40689	13.818	0.000201401	0.00306422
bOTU100581	WT_vs_bx6	Bacteria	Proteobacteria	Gammaproteobacteria	Enterobacteriales	Enterobacteriaceae	unassigned	unassigned	-2.36222	6.9539	13.817	0.000201502	0.00306422
bOTU275	WT_vs_bx6	Bacteria	Chloroflexi	TK10	unassigned	unassigned	unassigned	unassigned	-2.1449	8.15524	13.6586	0.000219236	0.00329601
bOTU811	WT_vs_bx6	Bacteria	Proteobacteria	Gammaproteobacteria	Xanthomonadales	Xanthomonadales_Incertae_Sedis	Acidibacter	unassigned	1.3665	11.1943	13.6006	0.000226109	0.00336115
bOTU5655	WT_vs_bx6	Bacteria	Proteobacteria	Deltaproteobacteria	Myxococcales	BIrii41	unassigned	unassigned	-3.11025	6.72663	13.5362	0.000234011	0.00338552
bOTU48812	WT_vs_bx6	Bacteria	Proteobacteria	Betaproteobacteria	Burkholderiales	Oxalobacteraceae	Massilia	unassigned	-3.0418	7.41951	13.5235	0.00023559	0.00338552
bOTU19211	WT_vs_bx6	Bacteria	Proteobacteria	Alphaproteobacteria	Rhizobiales	Bradyrhizobiaceae	Bosea	unassigned	-1.90662	7.98971	13.5048	0.000237954	0.00338552
bOTU610	WT_vs_bx6	Bacteria	Chloroflexi	Chloroflexia	Chloroflexales	Roseiflexaceae	Roseiflexus	unassigned	-1.73776	8.98338	13.5046	0.000237985	0.00338552
bOTU1041	WT_vs_bx6	Bacteria	Proteobacteria	Betaproteobacteria	Burkholderiales	Oxalobacteraceae	unassigned	unassigned	2.39036	7.19303	13.4769	0.000241523	0.0033993
bOTU5951	WT_vs_bx6	Bacteria	Proteobacteria	Betaproteobacteria	Burkholderiales	Comamonadaceae	unassigned	unassigned	1.60327	9.42095	13.1949	0.000280705	0.00390108
bOTU3891	WT_vs_bx6	Bacteria	Proteobacteria	Gammaproteobacteria	Enterobacteriales	Enterobacteriaceae	unassigned	unassigned	-2.23281	10.6531	13.1623	0.000285644	0.00390108
bOTU3702	WT_vs_bx6	Bacteria	Proteobacteria	Deltaproteobacteria	Bdellovibrionales	Bdellovibrionaceae	Bdellovibrio	uncultured_Bdellovibrio_sp.	1.713	7.44334	13.1598	0.00028602	0.00390108
bOTU14042	WT_vs_bx6	Bacteria	Bacteroidetes	Sphingobacteriia	Sphingobacteriales	Sphingobacteriaceae	Sphingobacterium	unassigned	-5.59287	7.1058	13.038	0.000305238	0.00412071
bOTU3538	WT_vs_bx6	Bacteria	Proteobacteria	Betaproteobacteria	Burkholderiales	Oxalobacteraceae	Massilia	unassigned	-2.20835	7.01424	12.9622	0.000317842	0.00424752
bOTU37162	WT_vs_bx6	Bacteria	Chloroflexi	Chloroflexia	Chloroflexales	Roseiflexaceae	Roseiflexus	unassigned	-2.48168	7.44818	12.8496	0.000337551	0.00446581
bOTU521	WT_vs_bx6	Bacteria	Proteobacteria	Alphaproteobacteria	Caulobacterales	Caulobacteraceae	Asticcacaulis	unassigned	1.25117	12.2204	12.5272	0.000401078	0.00521413
bOTU60351	WT_vs_bx6	Bacteria	Proteobacteria	Gammaproteobacteria	Enterobacteriales	Enterobacteriaceae	unassigned	unassigned	-2.04453	8.25549	12.5229	0.000401997	0.00521413
bOTU42331	WT_vs_bx6	Bacteria	Bacteroidetes	Cytophagia	Cytophagales	Cytophagaceae	unassigned	unassigned	2.22779	7.09765	12.4915	0.00040881	0.00525102
bOTU44841	WT_vs_bx6	Bacteria	Proteobacteria	Alphaproteobacteria	unassigned	unassigned	unassigned	unassigned	2.4286	6.94127	12.4256	0.000423483	0.00538719
bOTU14141	WT_vs_bx6	Bacteria	Proteobacteria	Betaproteobacteria	Burkholderiales	Comamonadaceae	unassigned	unassigned	-2.24469	8.02074	12.207	0.000476117	0.00599908
bOTU3205	WT_vs_bx6	Bacteria	Proteobacteria	Betaproteobacteria	Burkholderiales	Alcaligenaceae	unassigned	unassigned	-3.14981	7.40373	12.1169	0.000499681	0.00623076
bOTU151	WT_vs_bx6	Bacteria	Proteobacteria	Gammaproteobacteria	Enterobacteriales	Enterobacteriaceae	unassigned	unassigned	-2.28165	13.149	12.1011	0.000503924	0.00623076
bOTU13302	WT_vs_bx6	Bacteria	Proteobacteria	Betaproteobacteria	Burkholderiales	Oxalobacteraceae	unassigned	unassigned	-1.93242	9.31515	12.0621	0.000514565	0.00628734
bOTU31581	WT_vs_bx6	Bacteria	Chloroflexi	Chloroflexia	Chloroflexales	FFCH7168	unassigned	unassigned	-2.54223	7.23171	12.0497	0.000518005	0.00628734
bOTU7489	WT_vs_bx6	Bacteria	Proteobacteria	Alphaproteobacteria	Rhizobiales	Phyllobacteriaceae	unassigned	unassigned	3.14798	6.77418	11.9239	0.000554192	0.00666015
bOTU27171	WT_vs_bx6	Bacteria	Proteobacteria	Betaproteobacteria	Burkholderiales	Oxalobacteraceae	Massilia	unassigned	-2.42228	7.50762	11.9085	0.000558788	0.00666015
bOTU36412	WT_vs_bx6	Bacteria	Chloroflexi	Chloroflexia	Chloroflexales	Roseiflexaceae	Roseiflexus	unassigned	-4.06451	7.12069	11.8594	0.000573701	0.00677685
bOTU5122	WT_vs_bx6	Bacteria	Proteobacteria	Gammaproteobacteria	Pseudomonadales	Pseudomonadaceae	Pseudomonas	unassigned	-2.02418	7.52258	11.7434	0.000610597	0.00714885
bOTU3221	WT_vs_bx6	Bacteria	unassigned	unassigned	unassigned	unassigned	unassigned	unassigned	-1.83768	7.66047	11.7089	0.000622016	0.00718994
bOTU40011	WT_vs_bx6	Bacteria	Chloroflexi	Chloroflexia	Chloroflexales	Roseiflexaceae	Roseiflexus	unassigned	-3.7324	6.49444	11.7001	0.000624976	0.00718994
bOTU4521	WT_vs_bx6	Bacteria	Proteobacteria	Betaproteobacteria	Burkholderiales	Comamonadaceae	unassigned	unassigned	-2.21497	7.19622	11.6223	0.000651655	0.00743224
bOTU1770	WT_vs_bx6	Bacteria	Bacteroidetes	Flavobacteriia	Flavobacteriales	Flavobacteriaceae	Flavobacterium	unassigned	-3.36948	6.87166	11.4028	0.000733343	0.00829241
bOTU3163	WT_vs_bx6	Bacteria	Proteobacteria	Alphaproteobacteria	Rhizobiales	Rhizobiaceae	Shinella	unassigned	1.60074	7.72498	11.2804	0.000783284	0.00878207
bOTU532	WT_vs_bx6	Bacteria	Saccharibacteria	unassigned	unassigned	unassigned	unassigned	unassigned	-2.53379	9.31722	11.2391	0.000800924	0.00890439
bOTU17781	WT_vs_bx6	Bacteria	Proteobacteria	Deltaproteobacteria	Myxococcales	BIrii41	unassigned	unassigned	1.58866	8.27203	11.1178	0.000855031	0.00939438
bOTU1849	WT_vs_bx6	Bacteria	Proteobacteria	Alphaproteobacteria	Rhodospirillales	Rhodospirillaceae	Dongia	unassigned	1.73154	7.38773	11.1088	0.000859199	0.00939438
bOTU1061	WT_vs_bx6	Bacteria	Proteobacteria	Betaproteobacteria	Burkholderiales	Comamonadaceae	unassigned	unassigned	1.30529	8.88175	11.0668	0.000878878	0.00953079
bOTU1492	WT_vs_bx6	Bacteria	Bacteroidetes	Cytophagia	Cytophagales	Cytophagaceae	uncultured	unassigned	1.84286	7.99495	10.9798	0.000921113	0.00990758
bOTU611	WT_vs_bx6	Bacteria	Proteobacteria	Alphaproteobacteria	Rhizobiales	Hyphomicrobiaceae	Devosia	unassigned	1.14168	10.5632	10.9567	0.000932671	0.009951
bOTU2711	WT_vs_bx6	Bacteria	Bacteroidetes	Sphingobacteriia	Sphingobacteriales	env.OPS_17	unassigned	unassigned	3.57875	7.2415	10.9363	0.000942993	0.00998064
bOTU18322	WT_vs_bx6	Bacteria	Proteobacteria	Gammaproteobacteria	Enterobacteriales	Enterobacteriaceae	unassigned	unassigned	-2.62257	8.82204	10.8838	0.000970116	0.0101862
bOTU18281	WT_vs_bx6	Bacteria	Proteobacteria	Betaproteobacteria	Burkholderiales	Oxalobacteraceae	Massilia	unassigned	-1.90826	8.3346	10.7673	0.00103309	0.0107621
bOTU18191	WT_vs_bx6	Bacteria	Proteobacteria	Alphaproteobacteria	Rhizobiales	Rhizobiaceae	Rhizobium	unassigned	-3.04877	7.73806	10.7506	0.00104244	0.0107746
bOTU65541	WT_vs_bx6	Bacteria	Proteobacteria	Betaproteobacteria	Burkholderiales	Oxalobacteraceae	unassigned	unassigned	-2.82487	6.95038	10.7246	0.00105722	0.0108426
bOTU9812	WT_vs_bx6	Bacteria	Deinococcus-Thermus	Deinococci	Deinococcales	Deinococcaceae	Deinococcus	unassigned	-2.78609	7.70562	10.708	0.00106673	0.0108534
bOTU49551	WT_vs_bx6	Bacteria	Proteobacteria	Gammaproteobacteria	Enterobacteriales	Enterobacteriaceae	unassigned	unassigned	-4.39808	7.01931	10.6943	0.00107467	0.0108534
bOTU20841	WT_vs_bx6	Bacteria	Bacteroidetes	Flavobacteriia	Flavobacteriales	Flavobacteriaceae	Chryseobacterium	unassigned	-4.0351	7.34702	10.6014	0.00113004	0.011326
bOTU36162	WT_vs_bx6	Bacteria	Proteobacteria	Gammaproteobacteria	unassigned	unassigned	unassigned	unassigned	-2.21087	7.52482	10.5802	0.00114303	0.0113701
bOTU3240	WT_vs_bx6	Bacteria	Actinobacteria	Actinobacteria	Micrococcales	Micrococcaceae	Paenarthrobacter	unassigned	-2.92307	7.58901	10.5386	0.00116907	0.0115424
bOTU29252	WT_vs_bx6	Bacteria	Proteobacteria	Betaproteobacteria	Burkholderiales	Comamonadaceae	unassigned	unassigned	-1.89096	7.91626	10.4125	0.00125167	0.0122664
bOTU12821	WT_vs_bx6	Bacteria	Actinobacteria	Actinobacteria	Micromonosporales	Micromonosporaceae	unassigned	unassigned	1.26906	9.45806	10.2681	0.00135347	0.0131665
bOTU43261	WT_vs_bx6	Bacteria	Actinobacteria	Actinobacteria	Corynebacteriales	Nocardiaceae	Nocardia	unassigned	-2.76746	6.89746	10.2375	0.00137612	0.0132891
bOTU20922	WT_vs_bx6	Bacteria	Proteobacteria	Betaproteobacteria	Burkholderiales	Oxalobacteraceae	Massilia	unassigned	-2.04253	8.74783	10.2007	0.00140387	0.0134588
bOTU19252	WT_vs_bx6	Bacteria	Actinobacteria	Thermoleophilia	Gaiellales	uncultured	unassigned	unassigned	1.38817	7.14857	10.153	0.00144067	0.0137122
bOTU64	WT_vs_bx6	Bacteria	Actinobacteria	Actinobacteria	Streptomycetales	Streptomycetaceae	Streptomyces	unassigned	-1.07579	13.0108	10.0739	0.00150386	0.0142115
bOTU2930	WT_vs_bx6	Bacteria	Actinobacteria	Actinobacteria	Propionibacteriales	Nocardioidaceae	Nocardioides	unassigned	-1.5895	7.11529	9.97974	0.00158272	0.0148506
bOTU3739	WT_vs_bx6	Bacteria	Firmicutes	Bacilli	Bacillales	Family_XII	Exiguobacterium	unassigned	-2.28612	6.87792	9.92109	0.00163395	0.0152234
bOTU391	WT_vs_bx6	Bacteria	Proteobacteria	Betaproteobacteria	Burkholderiales	Oxalobacteraceae	unassigned	unassigned	-1.47104	8.43973	9.87009	0.00167988	0.0155418
bOTU51772	WT_vs_bx6	Bacteria	Chloroflexi	Chloroflexia	Chloroflexales	FFCH7168	unassigned	unassigned	-2.99112	6.85413	9.75613	0.00178725	0.0164204
bOTU301	WT_vs_bx6	Bacteria	Proteobacteria	Gammaproteobacteria	Enterobacteriales	Enterobacteriaceae	unassigned	unassigned	-2.11536	12.2763	9.63169	0.00191249	0.0174498
bOTU663	WT_vs_bx6	Bacteria	Actinobacteria	Actinobacteria	Streptomycetales	Streptomycetaceae	Streptomyces	unassigned	-1.06763	10.4002	9.60586	0.00193958	0.0175757
bOTU1189	WT_vs_bx6	Bacteria	Proteobacteria	Gammaproteobacteria	Xanthomonadales	Xanthomonadaceae	unassigned	unassigned	-2.25426	7.56896	9.45496	0.00210579	0.0189521
bOTU1198	WT_vs_bx6	Bacteria	Proteobacteria	Betaproteobacteria	Burkholderiales	Comamonadaceae	unassigned	unassigned	-1.65713	9.09891	9.42647	0.00213876	0.0191187
bOTU68131	WT_vs_bx6	Bacteria	Bacteroidetes	Cytophagia	Cytophagales	Cytophagaceae	unassigned	unassigned	2.6325	6.74219	9.26035	0.00234168	0.0207923
bOTU34011	WT_vs_bx6	Bacteria	Proteobacteria	Betaproteobacteria	Burkholderiales	Comamonadaceae	unassigned	unassigned	1.62687	6.90368	9.14074	0.0024998	0.0220482
bOTU1520	WT_vs_bx6	Bacteria	Actinobacteria	Acidimicrobiia	Acidimicrobiales	Acidimicrobiaceae	unassigned	unassigned	-1.15325	7.378	9.10034	0.00255562	0.0223913
bOTU240	WT_vs_bx6	Bacteria	Proteobacteria	Alphaproteobacteria	Sphingomonadales	Sphingomonadaceae	Sphingomonas	unassigned	1.09456	9.40197	9.05837	0.00261496	0.0227604
bOTU29101	WT_vs_bx6	Bacteria	Actinobacteria	Thermoleophilia	Solirubrobacterales	unassigned	unassigned	unassigned	1.42661	7.62832	9.00119	0.00269804	0.023202
bOTU5271	WT_vs_bx6	Bacteria	Saccharibacteria	unassigned	unassigned	unassigned	unassigned	unassigned	2.87073	6.7676	8.99935	0.00270076	0.023202
bOTU2562	WT_vs_bx6	Bacteria	Actinobacteria	Actinobacteria	Micrococcales	Micrococcaceae	unassigned	unassigned	-1.39975	7.72698	8.90718	0.00284051	0.0242451
bOTU32121	WT_vs_bx6	Bacteria	Proteobacteria	Gammaproteobacteria	Enterobacteriales	Enterobacteriaceae	unassigned	unassigned	-2.33754	7.41774	8.86912	0.00290035	0.0245732
bOTU239	WT_vs_bx6	Bacteria	Proteobacteria	Gammaproteobacteria	Xanthomonadales	Xanthomonadaceae	unassigned	unassigned	-2.61155	10.5055	8.85424	0.00292409	0.0245732
bOTU939	WT_vs_bx6	Bacteria	Proteobacteria	Betaproteobacteria	Burkholderiales	Oxalobacteraceae	Massilia	unassigned	-1.82304	9.46957	8.84274	0.00294257	0.0245732
bOTU15601	WT_vs_bx6	Bacteria	Proteobacteria	Betaproteobacteria	Burkholderiales	Comamonadaceae	unassigned	unassigned	-1.52476	8.49394	8.83614	0.00295324	0.0245732
bOTU3294	WT_vs_bx6	Bacteria	Proteobacteria	Betaproteobacteria	Burkholderiales	Oxalobacteraceae	Massilia	unassigned	-1.63887	7.96975	8.81478	0.00298801	0.0247071
bOTU19532	WT_vs_bx6	Bacteria	unassigned	unassigned	unassigned	unassigned	unassigned	unassigned	2.79133	8.82495	8.79017	0.00302857	0.024887
bOTU58551	WT_vs_bx6	Bacteria	Proteobacteria	Alphaproteobacteria	Rhizobiales	Rhizobiaceae	Shinella	unassigned	-3.56101	6.36195	8.74086	0.00311157	0.0252852
bOTU21511	WT_vs_bx6	Bacteria	Actinobacteria	Actinobacteria	Pseudonocardiales	Pseudonocardiaceae	unassigned	unassigned	-1.88117	8.61863	8.72029	0.00314689	0.0252852
bOTU1203	WT_vs_bx6	Bacteria	Chloroflexi	Chloroflexia	Chloroflexales	Roseiflexaceae	Roseiflexus	unassigned	-1.61918	8.43289	8.71871	0.00314961	0.0252852
bOTU971	WT_vs_bx6	Bacteria	Proteobacteria	Gammaproteobacteria	Enterobacteriales	Enterobacteriaceae	Enterobacter	unassigned	-2.14469	10.5733	8.71647	0.00315349	0.0252852
bOTU2063	WT_vs_bx6	Bacteria	Bacteroidetes	Flavobacteriia	Flavobacteriales	Flavobacteriaceae	Flavobacterium	unassigned	-2.65371	6.9747	8.64134	0.0032862	0.0261906
bOTU13752	WT_vs_bx6	Bacteria	Proteobacteria	Deltaproteobacteria	Bdellovibrionales	Bdellovibrionaceae	Bdellovibrio	unassigned	-1.42577	8.12839	8.55692	0.00344211	0.027127
bOTU8491	WT_vs_bx6	Bacteria	Proteobacteria	Gammaproteobacteria	Xanthomonadales	Xanthomonadaceae	Lysobacter	unassigned	-2.36456	8.11268	8.55555	0.0034447	0.027127
bOTU1181	WT_vs_bx6	Bacteria	Bacteroidetes	Flavobacteriia	Flavobacteriales	Flavobacteriaceae	Flavobacterium	unassigned	-1.88798	8.25319	8.47459	0.00360142	0.0281933
bOTU1442	WT_vs_bx6	Bacteria	Actinobacteria	Actinobacteria	Micrococcales	Microbacteriaceae	Microbacterium	unassigned	-1.53613	8.69648	8.42429	0.00370241	0.0288134
bOTU47561	WT_vs_bx6	Bacteria	Proteobacteria	Gammaproteobacteria	unassigned	unassigned	unassigned	unassigned	-2.12684	6.89317	8.36529	0.00382456	0.02959
bOTU10651	WT_vs_bx6	Bacteria	Actinobacteria	Actinobacteria	Propionibacteriales	Nocardioidaceae	Nocardioides	unassigned	-1.99018	9.03207	8.32102	0.00391889	0.0301436
bOTU3218	WT_vs_bx6	Bacteria	Actinobacteria	Actinobacteria	Micrococcales	Promicromonosporaceae	Cellulosimicrobium	unassigned	-2.95887	7.23415	8.29815	0.00396856	0.0303236
bOTU133	WT_vs_bx6	Bacteria	Chloroflexi	TK10	unassigned	unassigned	unassigned	unassigned	-1.6498	7.82747	8.28921	0.00398813	0.0303236
bOTU8792	WT_vs_bx6	Bacteria	Bacteroidetes	Cytophagia	Cytophagales	Cytophagaceae	uncultured	unassigned	1.31334	8.032	8.24198	0.00409324	0.030761
bOTU764	WT_vs_bx6	Bacteria	Actinobacteria	Actinobacteria	Propionibacteriales	Nocardioidaceae	Kribbella	unassigned	-1.16899	9.05621	8.23288	0.00411381	0.030761
bOTU85	WT_vs_bx6	Bacteria	Proteobacteria	Alphaproteobacteria	Sphingomonadales	Sphingomonadaceae	Sphingobium	unassigned	-1.88517	10.4067	8.23217	0.00411542	0.030761
bOTU16161	WT_vs_bx6	Bacteria	Proteobacteria	Deltaproteobacteria	Myxococcales	Haliangiaceae	Haliangium	unassigned	1.45253	8.71471	8.21486	0.00415486	0.0308814
bOTU3902	WT_vs_bx6	Bacteria	Chloroflexi	Chloroflexia	Chloroflexales	Roseiflexaceae	Roseiflexus	unassigned	-2.15497	7.47329	8.16645	0.00426723	0.0315394
bOTU25381	WT_vs_bx6	Bacteria	Proteobacteria	Betaproteobacteria	Burkholderiales	Oxalobacteraceae	unassigned	unassigned	1.52115	7.60071	8.13051	0.00435266	0.031992
bOTU3079	WT_vs_bx6	Bacteria	Proteobacteria	Gammaproteobacteria	Xanthomonadales	Xanthomonadales_Incertae_Sedis	Steroidobacter	unassigned	1.38174	7.88083	8.12028	0.00437727	0.0319952
bOTU24782	WT_vs_bx6	Bacteria	Proteobacteria	Betaproteobacteria	Burkholderiales	Oxalobacteraceae	Massilia	unassigned	-1.82978	7.34172	8.09855	0.00443006	0.0322031
bOTU826	WT_vs_bx6	Bacteria	Proteobacteria	Betaproteobacteria	Burkholderiales	Comamonadaceae	unassigned	unassigned	1.34357	9.61333	8.07775	0.0044812	0.0323969
bOTU3366	WT_vs_bx6	Bacteria	Proteobacteria	Deltaproteobacteria	Bdellovibrionales	Bdellovibrionaceae	Bdellovibrio	unassigned	1.83555	6.92509	8.00743	0.00465857	0.0334962
bOTU32301	WT_vs_bx6	Bacteria	Proteobacteria	Alphaproteobacteria	Rhizobiales	Rhizobiaceae	Rhizobium	unassigned	-2.0168	8.7997	7.98018	0.00472923	0.0338204
bOTU109031	WT_vs_bx6	Bacteria	Proteobacteria	Gammaproteobacteria	Enterobacteriales	Enterobacteriaceae	unassigned	unassigned	-1.60894	7.50725	7.95561	0.00479386	0.0340983
bOTU4746	WT_vs_bx6	Bacteria	Proteobacteria	Alphaproteobacteria	Rhizobiales	Phyllobacteriaceae	Mesorhizobium	unassigned	-2.46782	7.2807	7.93936	0.00483709	0.0342107
bOTU2352	WT_vs_bx6	Bacteria	Bacteroidetes	Flavobacteriia	Flavobacteriales	Flavobacteriaceae	Chryseobacterium	unassigned	-2.304	9.70371	7.9303	0.00486138	0.0342107
bOTU1011	WT_vs_bx6	Bacteria	Chloroflexi	Chloroflexia	Chloroflexales	Roseiflexaceae	Roseiflexus	unassigned	-1.61474	8.91346	7.91288	0.00490839	0.0343588
bOTU16801	WT_vs_bx6	Bacteria	Proteobacteria	Deltaproteobacteria	Oligoflexales	0319-6G20	unassigned	unassigned	1.49216	6.99257	7.89969	0.00494433	0.0344281
bOTU1223	WT_vs_bx6	Bacteria	Proteobacteria	Betaproteobacteria	Burkholderiales	Oxalobacteraceae	unassigned	unassigned	-2.1742	8.15046	7.86466	0.00504104	0.0349178
bOTU14231	WT_vs_bx6	Bacteria	Proteobacteria	Betaproteobacteria	Burkholderiales	Oxalobacteraceae	unassigned	unassigned	-1.71712	8.73891	7.77339	0.00530216	0.0365352
bOTU7401	WT_vs_bx6	Bacteria	Proteobacteria	Gammaproteobacteria	Pseudomonadales	Pseudomonadaceae	Pseudomonas	unassigned	-1.82513	9.52079	7.74779	0.00537784	0.0368646
bOTU12701	WT_vs_bx6	Bacteria	Proteobacteria	Betaproteobacteria	Burkholderiales	Oxalobacteraceae	Massilia	unassigned	-1.65734	9.44386	7.66969	0.00561561	0.0382962
bOTU1691	WT_vs_bx6	Bacteria	Proteobacteria	Betaproteobacteria	Methylophilales	Methylophilaceae	Methylophilus	unassigned	-2.10311	8.76096	7.62942	0.00574237	0.0388121
bOTU12221	WT_vs_bx6	Bacteria	Proteobacteria	Alphaproteobacteria	Rhizobiales	Bradyrhizobiaceae	Bosea	unassigned	-1.564	9.39499	7.6197	0.0057734	0.0388121
bOTU293	WT_vs_bx6	Bacteria	unassigned	unassigned	unassigned	unassigned	unassigned	unassigned	-2.09974	6.79177	7.61787	0.00577928	0.0388121
bOTU36261	WT_vs_bx6	Bacteria	Proteobacteria	Gammaproteobacteria	Enterobacteriales	Enterobacteriaceae	unassigned	unassigned	1.72357	7.69671	7.59863	0.00584128	0.0390304
bOTU2901	WT_vs_bx6	Bacteria	Proteobacteria	Alphaproteobacteria	Sphingomonadales	Sphingomonadaceae	Sphingomonas	unassigned	1.16153	8.08477	7.55497	0.00598448	0.0397863
bOTU19231	WT_vs_bx6	Bacteria	Proteobacteria	Alphaproteobacteria	Rhizobiales	Bradyrhizobiaceae	Tardiphaga	unassigned	1.64268	7.45435	7.54258	0.00602578	0.0398605
bOTU1454	WT_vs_bx6	Bacteria	Proteobacteria	Betaproteobacteria	Burkholderiales	Oxalobacteraceae	Massilia	unassigned	-1.93191	8.3453	7.47295	0.00626327	0.0412254
bOTU212	WT_vs_bx6	Bacteria	Proteobacteria	Betaproteobacteria	Burkholderiales	Comamonadaceae	unassigned	unassigned	0.951479	10.7919	7.39467	0.00654173	0.0428451
bOTU1751	WT_vs_bx6	Bacteria	Proteobacteria	Alphaproteobacteria	Rhizobiales	unassigned	unassigned	unassigned	1.26267	7.33588	7.36933	0.00663455	0.043239
bOTU43	WT_vs_bx6	Bacteria	Proteobacteria	Betaproteobacteria	Burkholderiales	Comamonadaceae	unassigned	unassigned	0.928491	10.7324	7.34651	0.00671931	0.0435767
bOTU1758	WT_vs_bx6	Bacteria	Chloroflexi	Chloroflexia	Chloroflexales	Roseiflexaceae	Roseiflexus	unassigned	-1.58051	6.8595	7.31775	0.00682768	0.0440635
bOTU528	WT_vs_bx6	Bacteria	Proteobacteria	Betaproteobacteria	Burkholderiales	Comamonadaceae	unassigned	unassigned	-1.41702	9.79725	7.30219	0.00688707	0.044188
bOTU1001	WT_vs_bx6	Bacteria	Actinobacteria	Actinobacteria	Micromonosporales	Micromonosporaceae	Actinoplanes	unassigned	-1.62793	8.42928	7.29524	0.00691377	0.044188
bOTU676	WT_vs_bx6	Bacteria	Proteobacteria	Gammaproteobacteria	Xanthomonadales	Xanthomonadales_Incertae_Sedis	Acidibacter	unassigned	1.40301	7.0839	7.23182	0.00716225	0.045556
bOTU47571	WT_vs_bx6	Bacteria	Proteobacteria	Alphaproteobacteria	Rhizobiales	Rhizobiaceae	Shinella	unassigned	1.31053	7.13428	7.20978	0.00725073	0.0458982
bOTU9912	WT_vs_bx6	Bacteria	Chloroflexi	Chloroflexia	Chloroflexales	Roseiflexaceae	Roseiflexus	unassigned	-1.75555	7.33078	7.10094	0.00770434	0.0485373
bOTU516	WT_vs_bx6	Bacteria	Proteobacteria	Alphaproteobacteria	Sphingomonadales	Sphingomonadaceae	Sphingomonas	unassigned	1.09278	9.77941	7.08966	0.007753	0.0486099
bOTU2171	WT_vs_bx6	Bacteria	Actinobacteria	Actinobacteria	Micrococcales	Microbacteriaceae	Agromyces	unassigned	-1.05956	7.8483	7.08128	0.00778935	0.0486099

## Sheet: Root fungi
	contrast	kingdom	phylum	class	order	family	genus	species	logFC	logCPM	LR	PValue	FDR
fOTU162	WT_vs_bx1	Fungi	Ascomycota	Sordariomycetes	Hypocreales	Hypocreales inc. sed.	unassigned	unassigned	-6.93395	11.1279	17.6582	2.64379e-05	0.00165688
fOTU37	WT_vs_bx1	Fungi	Ascomycota	Eurotiomycetes	unassigned	unassigned	unassigned	unassigned	2.96961	11.0404	17.6578	2.64432e-05	0.00165688
fOTU16	WT_vs_bx1	Fungi	Ascomycota	Dothideomycetes	Pleosporales	Didymellaceae	unassigned	unassigned	2.75024	13.247	17.0287	3.68194e-05	0.00165688
fOTU424	WT_vs_bx1	Fungi	Ascomycota	Dothideomycetes	Pleosporales	Didymellaceae	unassigned	unassigned	4.69511	8.75559	15.857	6.83137e-05	0.00230559
fOTU40	WT_vs_bx1	Fungi	Ascomycota	Sordariomycetes	Magnaporthales	Magnaporthaceae	Gaeumannomyces	Gaeumannomyces_radicicola_SH174130.07FU	3.61323	14.0071	13.9256	0.000190187	0.00513506
fOTU613	WT_vs_bx1	Fungi	Ascomycota	Sordariomycetes	Sordariales	Chaetomiaceae	unassigned	unassigned	-6.18977	8.96688	11.608	0.000656688	0.0139614
fOTU101	WT_vs_bx1	Fungi	Mortierellomycota	Mortierellomycetes	Mortierellales	Mortierellaceae	Mortierella	unassigned	2.80685	9.04041	11.406	0.000732085	0.0139614
fOTU52	WT_vs_bx1	Fungi	Mortierellomycota	Mortierellomycetes	Mortierellales	Mortierellaceae	Mortierella	unassigned	2.54933	10.552	11.1789	0.000827342	0.0139614
fOTU196	WT_vs_bx1	Fungi	Ascomycota	Sordariomycetes	Sordariales	Lasiosphaeriaceae	unassigned	unassigned	-4.45693	9.66244	10.7701	0.00103154	0.0150427
fOTU188	WT_vs_bx1	Fungi	Ascomycota	Sordariomycetes	Hypocreales	Nectriaceae	Fusarium	unassigned	3.47026	8.49947	10.6273	0.00111427	0.0150427
fOTU21	WT_vs_bx1	Fungi	Ascomycota	Sordariomycetes	Hypocreales	Nectriaceae	unassigned	unassigned	1.82758	12.8033	8.83743	0.00295114	0.0353722
fOTU22	WT_vs_bx1	Fungi	Ascomycota	Sordariomycetes	Hypocreales	Nectriaceae	unassigned	unassigned	1.64248	13.9368	8.66641	0.00324129	0.0353722
fOTU27	WT_vs_bx1	Fungi	Mortierellomycota	Mortierellomycetes	Mortierellales	Mortierellaceae	Mortierella	unassigned	1.83547	12.3434	8.48491	0.00358104	0.0353722
fOTU100	WT_vs_bx1	Fungi	Ascomycota	Sordariomycetes	Sordariales	unassigned	unassigned	unassigned	-3.2111	8.08601	8.44116	0.00366823	0.0353722
fOTU312	WT_vs_bx1	Fungi	Mortierellomycota	Mortierellomycetes	Mortierellales	Mortierellaceae	Mortierella	unassigned	2.9886	7.64887	8.27652	0.0040161	0.0361449
fOTU535	WT_vs_bx1	Fungi	Glomeromycota	Glomeromycetes	Glomerales	Glomeraceae	unassigned	unassigned	-3.18613	7.77644	7.91375	0.00490605	0.0406291
fOTU15	WT_vs_bx1	Fungi	Mortierellomycota	Mortierellomycetes	Mortierellales	Mortierellaceae	Mortierella	unassigned	1.40589	13.2132	7.82166	0.00516239	0.0406291
fOTU260	WT_vs_bx1	Fungi	Olpidiomycota	unassigned	unassigned	unassigned	unassigned	unassigned	3.0756	8.64648	7.70079	0.00551967	0.0406291
fOTU30	WT_vs_bx1	Fungi	Mortierellomycota	Mortierellomycetes	Mortierellales	Mortierellaceae	Mortierella	unassigned	1.53129	11.493	7.63704	0.00571817	0.0406291
fOTU138	WT_vs_bx2	Fungi	Ascomycota	Sordariomycetes	Hypocreales	Hypocreales inc. sed.	Sarocladium	unassigned	-6.43776	10.6997	27.0317	2.00146e-07	2.70197e-05
fOTU2601	WT_vs_bx2	Fungi	Olpidiomycota	unassigned	unassigned	unassigned	unassigned	unassigned	6.90916	8.64648	20.2756	6.70495e-06	0.00030653
fOTU401	WT_vs_bx2	Fungi	Ascomycota	Sordariomycetes	Magnaporthales	Magnaporthaceae	Gaeumannomyces	Gaeumannomyces_radicicola_SH174130.07FU	4.67915	14.0071	20.2454	6.81177e-06	0.00030653
fOTU301	WT_vs_bx2	Fungi	Mortierellomycota	Mortierellomycetes	Mortierellales	Mortierellaceae	Mortierella	unassigned	2.6759	11.493	18.8688	1.40022e-05	0.000472573
fOTU1011	WT_vs_bx2	Fungi	Mortierellomycota	Mortierellomycetes	Mortierellales	Mortierellaceae	Mortierella	unassigned	3.96933	9.04041	18.013	2.19404e-05	0.000592391
fOTU151	WT_vs_bx2	Fungi	Mortierellomycota	Mortierellomycetes	Mortierellales	Mortierellaceae	Mortierella	unassigned	2.25766	13.2132	16.9351	3.86798e-05	0.000870296
fOTU640	WT_vs_bx2	Fungi	Glomeromycota	Glomeromycetes	Glomerales	Glomeraceae	unassigned	unassigned	4.90297	7.32581	16.399	5.13129e-05	0.000989606
fOTU271	WT_vs_bx2	Fungi	Mortierellomycota	Mortierellomycetes	Mortierellales	Mortierellaceae	Mortierella	unassigned	2.71016	12.3434	15.6516	7.61465e-05	0.00125074
fOTU481	WT_vs_bx2	Fungi	Glomeromycota	Glomeromycetes	Glomerales	Glomeraceae	unassigned	unassigned	4.01819	7.93735	15.469	8.38704e-05	0.00125074
fOTU80	WT_vs_bx2	Fungi	Olpidiomycota	unassigned	unassigned	unassigned	unassigned	unassigned	6.86744	8.13864	15.2809	9.26474e-05	0.00125074
fOTU262	WT_vs_bx2	Fungi	Ascomycota	Pezizomycetes	Pezizales	Pezizaceae	Oedocephalum	unassigned	4.26392	7.77295	14.1318	0.000170442	0.00209179
fOTU58	WT_vs_bx2	Fungi	Mortierellomycota	Mortierellomycetes	Mortierellales	Mortierellaceae	Mortierella	unassigned	3.06426	8.98278	12.8864	0.000330976	0.00372348
fOTU562	WT_vs_bx2	Fungi	Basidiomycota	Agaricomycetes	Agaricales	Psathyrellaceae	Coprinopsis	unassigned	5.34033	7.85081	12.3765	0.00043478	0.00451502
fOTU158	WT_vs_bx2	Fungi	Ascomycota	Eurotiomycetes	Eurotiales	Trichocomaceae	Talaromyces	unassigned	-3.73987	9.38674	11.6832	0.000630673	0.00608149
fOTU181	WT_vs_bx2	Fungi	Basidiomycota	Agaricomycetes	Cantharellales	Ceratobasidiaceae	unassigned	unassigned	-4.92917	12.2186	11.4466	0.000716264	0.00644638
fOTU385	WT_vs_bx2	Fungi	Olpidiomycota	unassigned	unassigned	unassigned	unassigned	unassigned	6.11897	8.23276	11.1824	0.000825752	0.00696728
fOTU239	WT_vs_bx2	Fungi	Basidiomycota	Agaricomycetes	Cantharellales	Ceratobasidiaceae	unassigned	unassigned	-4.68605	12.0895	10.1481	0.00144448	0.0114709
fOTU1061	WT_vs_bx2	Fungi	Ascomycota	Sordariomycetes	unassigned	unassigned	unassigned	unassigned	5.27208	8.00654	9.82396	0.00172253	0.0129189
fOTU1881	WT_vs_bx2	Fungi	Ascomycota	Sordariomycetes	Hypocreales	Nectriaceae	Fusarium	unassigned	3.32439	8.49947	9.57684	0.00197047	0.0140007
fOTU306	WT_vs_bx2	Fungi	Ascomycota	Sordariomycetes	Chaetosphaeriales	Chaetosphaeriaceae	Chloridium	unassigned	3.50683	8.05423	9.14188	0.00249824	0.0168631
fOTU17	WT_vs_bx2	Fungi	Ascomycota	Dothideomycetes	Pleosporales	Didymellaceae	unassigned	unassigned	3.30005	8.62971	9.02239	0.00266692	0.0171445
fOTU453	WT_vs_bx2	Fungi	Glomeromycota	Glomeromycetes	Glomerales	Glomeraceae	Glomus	unassigned	2.76452	7.96344	8.80316	0.0030071	0.0184526
fOTU32	WT_vs_bx2	Fungi	Mortierellomycota	Mortierellomycetes	Mortierellales	Mortierellaceae	Mortierella	unassigned	1.78427	10.5209	8.42406	0.00370288	0.0217343
fOTU9	WT_vs_bx2	Fungi	Mortierellomycota	Mortierellomycetes	Mortierellales	Mortierellaceae	Mortierella	unassigned	1.66028	12.7134	8.33761	0.00388326	0.0218433
fOTU85	WT_vs_bx2	Fungi	Ascomycota	Sordariomycetes	unassigned	unassigned	unassigned	unassigned	4.27383	11.6524	8.11615	0.00438727	0.0236912
fOTU12	WT_vs_bx2	Fungi	Ascomycota	Sordariomycetes	Glomerellales	Plectosphaerellaceae	Plectosphaerella	unassigned	1.50223	11.8362	7.73893	0.00540429	0.0280607
fOTU131	WT_vs_bx2	Fungi	Ascomycota	Sordariomycetes	Sordariales	Chaetomiaceae	unassigned	unassigned	2.76675	11.0413	7.64485	0.00569347	0.0284674
fOTU1001	WT_vs_bx2	Fungi	Ascomycota	Sordariomycetes	Sordariales	unassigned	unassigned	unassigned	-2.99587	8.08601	7.50196	0.00616317	0.0297153
fOTU371	WT_vs_bx2	Fungi	Ascomycota	Eurotiomycetes	unassigned	unassigned	unassigned	unassigned	1.76466	11.0404	6.95308	0.00836751	0.0389522
fOTU651	WT_vs_bx2	Fungi	Ascomycota	Eurotiomycetes	Chaetothyriales	Herpotrichiellaceae	Exophiala	unassigned	2.16268	8.012	6.71667	0.00955158	0.0429821
fOTU143	WT_vs_bx2	Fungi	Ascomycota	Sordariomycetes	Hypocreales	Clavicipitaceae	unassigned	unassigned	-1.73489	9.07717	6.39754	0.0114279	0.0497666
fOTU342	WT_vs_bx6	Fungi	Ascomycota	Sordariomycetes	Hypocreales	Hypocreales inc. sed.	unassigned	unassigned	-9.13705	9.98081	48.4439	3.39882e-12	4.58841e-10
fOTU2602	WT_vs_bx6	Fungi	Olpidiomycota	unassigned	unassigned	unassigned	unassigned	unassigned	6.15413	8.64648	24.1567	8.88048e-07	5.99432e-05
fOTU152	WT_vs_bx6	Fungi	Mortierellomycota	Mortierellomycetes	Mortierellales	Mortierellaceae	Mortierella	unassigned	2.15173	13.2132	19.7295	8.92145e-06	0.000271263
fOTU2621	WT_vs_bx6	Fungi	Ascomycota	Pezizomycetes	Pezizales	Pezizaceae	Oedocephalum	unassigned	4.26779	7.77295	19.5883	9.60568e-06	0.000271263
fOTU1012	WT_vs_bx6	Fungi	Mortierellomycota	Mortierellomycetes	Mortierellales	Mortierellaceae	Mortierella	unassigned	3.8485	9.04041	19.5025	1.00468e-05	0.000271263
fOTU682	WT_vs_bx6	Fungi	Ascomycota	Eurotiomycetes	unassigned	unassigned	unassigned	unassigned	5.81796	7.86779	16.159	5.82422e-05	0.00131045
fOTU1002	WT_vs_bx6	Fungi	Ascomycota	Sordariomycetes	Sordariales	unassigned	unassigned	unassigned	-4.13049	8.08601	14.5511	0.000136407	0.00263071
fOTU302	WT_vs_bx6	Fungi	Mortierellomycota	Mortierellomycetes	Mortierellales	Mortierellaceae	Mortierella	unassigned	1.88312	11.493	12.4293	0.000422644	0.00713212
fOTU321	WT_vs_bx6	Fungi	Mortierellomycota	Mortierellomycetes	Mortierellales	Mortierellaceae	Mortierella	unassigned	1.90476	10.5209	11.9875	0.000535574	0.00803362
fOTU171	WT_vs_bx6	Fungi	Ascomycota	Dothideomycetes	Pleosporales	Didymellaceae	unassigned	unassigned	3.09072	8.62971	11.0227	0.000900026	0.0110901
fOTU3061	WT_vs_bx6	Fungi	Ascomycota	Sordariomycetes	Chaetosphaeriales	Chaetosphaeriaceae	Chloridium	unassigned	3.45877	8.05423	11.0153	0.000903638	0.0110901
fOTU521	WT_vs_bx6	Fungi	Mortierellomycota	Mortierellomycetes	Mortierellales	Mortierellaceae	Mortierella	unassigned	2.39251	10.552	10.7262	0.00105631	0.0118835
fOTU1311	WT_vs_bx6	Fungi	Ascomycota	Sordariomycetes	Sordariales	Chaetomiaceae	unassigned	unassigned	2.8937	11.0413	10.5034	0.00119153	0.0123736
fOTU372	WT_vs_bx6	Fungi	Ascomycota	Eurotiomycetes	unassigned	unassigned	unassigned	unassigned	1.97859	11.0404	9.90886	0.00164485	0.015861
fOTU36	WT_vs_bx6	Fungi	Olpidiomycota	unassigned	unassigned	unassigned	unassigned	unassigned	4.19972	8.48841	9.65876	0.00188451	0.0169606
fOTU237	WT_vs_bx6	Fungi	Ascomycota	Sordariomycetes	unassigned	unassigned	unassigned	unassigned	-4.72173	9.31955	9.05351	0.0026219	0.0221223
fOTU10611	WT_vs_bx6	Fungi	Ascomycota	Sordariomycetes	unassigned	unassigned	unassigned	unassigned	3.88598	8.00654	8.64382	0.00328173	0.0260608
fOTU23	WT_vs_bx6	Fungi	Mortierellomycota	Mortierellomycetes	Mortierellales	Mortierellaceae	Mortierella	unassigned	2.04981	10.4935	8.42577	0.0036994	0.0277455
fOTU272	WT_vs_bx6	Fungi	Mortierellomycota	Mortierellomycetes	Mortierellales	Mortierellaceae	Mortierella	unassigned	1.69693	12.3434	7.3801	0.00659496	0.0443559
fOTU581	WT_vs_bx6	Fungi	Mortierellomycota	Mortierellomycetes	Mortierellales	Mortierellaceae	Mortierella	unassigned	1.97184	8.98278	7.3684	0.00663801	0.0443559
fOTU210	WT_vs_bx6	Fungi	Basidiomycota	Agaricomycetes	unassigned	unassigned	unassigned	unassigned	3.91754	8.78523	7.29887	0.00689981	0.0443559
