# Supplementary material for: Specific and conserved patterns of microbiota-structuring by maize benzoxazinoids in the field
Source: Microbiome. 2021 May 7;9:103. doi: 10.1186/s40168-021-01049-2 (PMC8106187; doi:10.1186/s40168-021-01049-2)
Supplement: Supplementary file 2 — Additional file 1: Supplementary Results. Figure S1. Setup of field experiments. Figure S2. Analysis steps. Figure S3. Sequencing effort by sample groups. Figure S4. Sampling intensity analysis. Figure S5. Taxonomy. Figure S6. Alpha diversity. Figure S7. BX-sensitive rhizosphere microbes across locations. Figure S8. Taxonomic patterns of BX-sensitive rhizosphere microbes. Figure S9. Abundance of Methylophilaceae bOTUs across compartments and locations. Table S1. Deposition of raw sequence data. Table S2. Soil characteristics in each location. Table S3. Taxonomic analysis comparing locations and compartments. Table S4. Alpha diversity analysis comparing locations and compartments. Table S5. Beta diversity analysis comparing locations and compartments. Table S6. Taxonomic analysis (phylum level) comparing BX effects in each compartment. Table S7. Taxonomic analysis (family level) comparing BX effects in each compartment and location. Table S8. Alpha diversity analysis comparing BX effects in each compartment. Table S9. Beta diversity analysis comparing BX and location effects in each compartment. Table S10. Beta diversity analysis comparing genetic background and genotype effects in each compartment (Reckenholz experiment). Table S11. zOTUs differing by genetic background or genotype (Reckenholz experiment). Table S12. Beta diversity analysis comparing mutant genotypes in each compartment (Aurora experiment). Table S13. zOTUs differing by mutant genotypes (Aurora experiment). Table S14. BX-sensitive zOTUs across all locations. [file 40168_2021_1049_MOESM2_ESM.zip › Table_S14_BX_OTU_statistics.xlsx]

## Sheet: Rhizosphere Bacteria
Location	OTU	kingdom	phylum	class	order	family	genus	species	logFC	logCPM	LR	PValue	FDR
Changins	bOTU68	Bacteria	Proteobacteria	Gammaproteobacteria	Enterobacteriales	Enterobacteriaceae	unassigned	unassigned	-3.31333	9.84489	29.0213	7.15874e-08	3.6438e-05
Changins	bOTU1777	Bacteria	Bacteroidetes	Flavobacteriia	Flavobacteriales	Flavobacteriaceae	Flavobacterium	unassigned	-2.75247	10.2821	14.1744	0.000166622	0.009271
Changins	bOTU106	Bacteria	Bacteroidetes	Flavobacteriia	Flavobacteriales	Flavobacteriaceae	Flavobacterium	unassigned	-2.65935	9.93791	14.7933	0.000119959	0.00763237
Changins	bOTU524	Bacteria	Bacteroidetes	Flavobacteriia	Flavobacteriales	Flavobacteriaceae	Flavobacterium	unassigned	-2.6432	9.97713	14.1034	0.000173034	0.009271
Changins	bOTU2971	Bacteria	Bacteroidetes	Flavobacteriia	Flavobacteriales	Flavobacteriaceae	Flavobacterium	unassigned	-2.59605	8.31517	12.1035	0.000503285	0.0197056
Changins	bOTU3903	Bacteria	Bacteroidetes	Flavobacteriia	Flavobacteriales	Flavobacteriaceae	Flavobacterium	unassigned	-2.58946	8.6958	9.60059	0.00194515	0.0495041
Changins	bOTU122	Bacteria	Bacteroidetes	Flavobacteriia	Flavobacteriales	Flavobacteriaceae	Flavobacterium	unassigned	-2.51906	12.4126	25.7669	3.85244e-07	0.000130726
Changins	bOTU432	Bacteria	Bacteroidetes	Flavobacteriia	Flavobacteriales	Flavobacteriaceae	Flavobacterium	unassigned	-2.45525	8.78199	23.9004	1.01449e-06	0.000258189
Changins	bOTU4002	Bacteria	Fibrobacteres	Fibrobacteria	Fibrobacterales	Fibrobacteraceae	uncultured	unassigned	-2.455	8.55937	16.9759	3.78575e-05	0.00385389
Changins	bOTU638	Bacteria	Bacteroidetes	Flavobacteriia	Flavobacteriales	Flavobacteriaceae	Flavobacterium	unassigned	-2.45217	10.9771	17.5392	2.81451e-05	0.00358147
Changins	bOTU233	Bacteria	Bacteroidetes	Flavobacteriia	Flavobacteriales	Flavobacteriaceae	Flavobacterium	unassigned	-2.43517	10.9619	11.9809	0.000537496	0.0202656
Changins	bOTU816	Bacteria	Proteobacteria	Betaproteobacteria	Burkholderiales	Oxalobacteraceae	unassigned	unassigned	-2.36053	10.5788	21.1402	4.26881e-06	0.000724275
Changins	bOTU469	Bacteria	Bacteroidetes	Flavobacteriia	Flavobacteriales	Flavobacteriaceae	Flavobacterium	unassigned	-2.35254	9.94139	14.8577	0.000115932	0.00763237
Changins	bOTU2066	Bacteria	Bacteroidetes	Cytophagia	Cytophagales	Cytophagaceae	Adhaeribacter	unassigned	-2.34859	8.41104	22.3149	2.31403e-06	0.000471137
Changins	bOTU92	Bacteria	Bacteroidetes	Flavobacteriia	Flavobacteriales	Flavobacteriaceae	Flavobacterium	unassigned	-2.32148	13.049	16.6197	4.56743e-05	0.00422695
Changins	bOTU643	Bacteria	Proteobacteria	Betaproteobacteria	Burkholderiales	Oxalobacteraceae	unassigned	unassigned	-2.09657	10.3948	14.6509	0.000129373	0.00774719
Changins	bOTU1690	Bacteria	Proteobacteria	Deltaproteobacteria	Myxococcales	Myxococcaceae	unassigned	unassigned	-2.02293	8.3861	19.9888	7.78982e-06	0.00113286
Changins	bOTU50	Bacteria	Bacteroidetes	Flavobacteriia	Flavobacteriales	Flavobacteriaceae	Flavobacterium	unassigned	-1.91575	11.4804	13.3147	0.000263327	0.0127651
Changins	bOTU286	Bacteria	Bacteroidetes	Flavobacteriia	Flavobacteriales	Flavobacteriaceae	Flavobacterium	unassigned	-1.89957	11.4071	15.4327	8.54962e-05	0.00669501
Changins	bOTU436	Bacteria	Proteobacteria	Betaproteobacteria	Burkholderiales	Oxalobacteraceae	unassigned	unassigned	-1.89167	10.584	15.4539	8.45438e-05	0.00669501
Changins	bOTU1218	Bacteria	Proteobacteria	Betaproteobacteria	Burkholderiales	Oxalobacteraceae	unassigned	unassigned	-1.85638	8.49988	12.635	0.000378597	0.0154165
Changins	bOTU2446	Bacteria	Proteobacteria	Betaproteobacteria	Burkholderiales	Comamonadaceae	unassigned	unassigned	-1.82671	8.58897	14.8547	0.000116117	0.00763237
Changins	bOTU506	Bacteria	Proteobacteria	Gammaproteobacteria	Cellvibrionales	Cellvibrionaceae	Cellvibrio	unassigned	-1.65889	11.3969	13.0221	0.000307838	0.0130574
Changins	bOTU238	Bacteria	Proteobacteria	Betaproteobacteria	Burkholderiales	Comamonadaceae	unassigned	unassigned	-1.55351	10.1556	13.1355	0.000289757	0.0128249
Changins	bOTU959	Bacteria	Proteobacteria	Betaproteobacteria	Burkholderiales	Oxalobacteraceae	unassigned	unassigned	-1.51149	9.22605	10.0275	0.00154218	0.0436094
Changins	bOTU342	Bacteria	Proteobacteria	Betaproteobacteria	Burkholderiales	Oxalobacteraceae	unassigned	unassigned	-1.47119	11.0244	11.2537	0.000794623	0.0260944
Changins	bOTU1869	Bacteria	Bacteroidetes	Flavobacteriia	Flavobacteriales	Flavobacteriaceae	Flavobacterium	unassigned	-1.39605	10.1827	11.798	0.000592951	0.021558
Changins	bOTU2966	Bacteria	Bacteroidetes	Sphingobacteriia	Sphingobacteriales	NS11-12_marine_group	unassigned	unassigned	-1.3629	8.70492	9.9524	0.0016064	0.0441977
Changins	bOTU104	Bacteria	Proteobacteria	Betaproteobacteria	Burkholderiales	Oxalobacteraceae	unassigned	unassigned	-1.33842	12.0292	13.1441	0.000288432	0.0128249
Changins	bOTU343	Bacteria	Bacteroidetes	Flavobacteriia	Flavobacteriales	Flavobacteriaceae	Flavobacterium	unassigned	-1.33615	11.2045	9.55284	0.0019964	0.0495691
Changins	bOTU983	Bacteria	Proteobacteria	Betaproteobacteria	Burkholderiales	Comamonadaceae	unassigned	unassigned	-1.31128	8.80845	10.7489	0.00104339	0.0321118
Changins	bOTU2121	Bacteria	Proteobacteria	Gammaproteobacteria	Oceanospirillales	Oceanospirillaceae	Pseudohongiella	unassigned	-1.23357	9.57058	10.7775	0.00102743	0.0321118
Changins	bOTU4	Bacteria	Proteobacteria	Gammaproteobacteria	Pseudomonadales	Pseudomonadaceae	Pseudomonas	unassigned	-1.19396	13.2204	10.1175	0.00146868	0.0427175
Changins	bOTU568	Bacteria	Acidobacteria	Subgroup_5	unassigned	unassigned	unassigned	unassigned	1.04351	10.1223	9.89934	0.00165338	0.0442931
Changins	bOTU996	Bacteria	Proteobacteria	Deltaproteobacteria	Myxococcales	Polyangiaceae	uncultured	unassigned	1.17836	10.5961	10.698	0.0010725	0.0321118
Changins	bOTU647	Bacteria	Proteobacteria	Betaproteobacteria	Methylophilales	Methylophilaceae	unassigned	unassigned	1.33927	10.6151	9.65945	0.0018838	0.049172
Changins	bOTU2669	Bacteria	Proteobacteria	Gammaproteobacteria	Xanthomonadales	Xanthomonadales_Incertae_Sedis	Steroidobacter	unassigned	2.00781	8.63034	13.5685	0.000230007	0.0117074
Changins	bOTU479	Bacteria	Proteobacteria	Betaproteobacteria	Methylophilales	unassigned	unassigned	unassigned	2.08326	11.4566	30.9696	2.62098e-08	2.66816e-05
Changins	bOTU916	Bacteria	Nitrospirae	Nitrospira	Nitrospirales	Nitrospiraceae	Nitrospira	unassigned	2.30248	9.6864	11.5016	0.000695378	0.0235965
Changins	bOTU815	Bacteria	Acidobacteria	Subgroup_22	unassigned	unassigned	unassigned	unassigned	2.36741	9.02291	17.0058	3.72649e-05	0.00385389
Changins	bOTU3136	Bacteria	Proteobacteria	Deltaproteobacteria	NB1-j	unassigned	unassigned	unassigned	2.4511	7.90769	11.7094	0.000621843	0.0218288
Aurora	bOTU726	Bacteria	Acidobacteria	Blastocatellia	Blastocatellales	Blastocatellaceae	RB41	unassigned	-8.16143	11.5774	316.646	7.79045e-71	9.86271e-68
Aurora	bOTU1084	Bacteria	Acidobacteria	Blastocatellia	Blastocatellales	Blastocatellaceae	RB41	unassigned	-9.2416	10.8565	202.273	6.66567e-46	2.81291e-43
Aurora	bOTU1716	Bacteria	Acidobacteria	Blastocatellia	Blastocatellales	Blastocatellaceae	RB41	unassigned	-9.12478	10.6671	193.88	4.52235e-44	1.14506e-41
Aurora	bOTU2324	Bacteria	Acidobacteria	Blastocatellia	Blastocatellales	Blastocatellaceae	RB41	unassigned	-9.04989	10.0949	201.499	9.83568e-46	3.11299e-43
Aurora	bOTU1961	Bacteria	Acidobacteria	Blastocatellia	unassigned	unassigned	unassigned	unassigned	-8.906	10.4047	224.714	8.47612e-51	5.36539e-48
Aurora	bOTU1991	Bacteria	Acidobacteria	Blastocatellia	Blastocatellales	Blastocatellaceae	RB41	unassigned	-8.78606	9.85311	182.453	1.41194e-41	2.9792e-39
Aurora	bOTU3246	Bacteria	Planctomycetes	Planctomycetacia	Planctomycetales	Planctomycetaceae	Pirellula	unassigned	-8.46488	9.48286	147.041	7.68823e-34	1.08148e-31
Aurora	bOTU2312	Bacteria	Acidobacteria	Blastocatellia	Blastocatellales	Blastocatellaceae	RB41	unassigned	-8.28894	9.95908	150.103	1.64632e-34	2.6053e-32
Aurora	bOTU3185	Bacteria	Planctomycetes	Phycisphaerae	Tepidisphaerales	Tepidisphaeraceae	unassigned	unassigned	-7.87418	9.54584	106.027	7.27318e-25	4.84624e-23
Aurora	bOTU3239	Bacteria	Planctomycetes	Phycisphaerae	Tepidisphaerales	Tepidisphaeraceae	unassigned	unassigned	-7.85472	9.60296	108.944	1.66898e-25	1.17385e-23
Aurora	bOTU4640	Bacteria	Acidobacteria	Blastocatellia	Blastocatellales	Blastocatellaceae	RB41	unassigned	-7.80594	8.96933	138.822	4.81644e-32	5.54328e-30
Aurora	bOTU3993	Bacteria	Acidobacteria	Blastocatellia	Blastocatellales	Blastocatellaceae	RB41	unassigned	-7.7748	8.92908	123.746	9.57718e-29	8.6605e-27
Aurora	bOTU3410	Bacteria	Latescibacteria	unassigned	unassigned	unassigned	unassigned	unassigned	-7.71931	8.91055	139.678	3.13026e-32	3.96291e-30
Aurora	bOTU4622	Bacteria	Acidobacteria	Blastocatellia	Blastocatellales	Blastocatellaceae	RB41	unassigned	-7.64197	8.83146	113.778	1.45746e-26	1.08538e-24
Aurora	bOTU5361	Bacteria	Planctomycetes	Planctomycetacia	Planctomycetales	Planctomycetaceae	Pirellula	unassigned	-7.51446	8.99452	126.208	2.7684e-29	2.92066e-27
Aurora	bOTU3207	Bacteria	Acidobacteria	Blastocatellia	Blastocatellales	Blastocatellaceae	RB41	unassigned	-7.35519	9.02842	125.168	4.67638e-29	4.55407e-27
Aurora	bOTU4299	Bacteria	Armatimonadetes	uncultured	unassigned	unassigned	unassigned	unassigned	-7.234	8.8732	90.3883	1.95723e-21	9.9114e-20
Aurora	bOTU4584	Bacteria	Chloroflexi	Gitt-GS-136	unassigned	unassigned	unassigned	unassigned	-7.20203	8.4522	90.0787	2.28875e-21	1.11444e-19
Aurora	bOTU4239	Bacteria	Acidobacteria	Blastocatellia	Blastocatellales	Blastocatellaceae	RB41	unassigned	-7.1937	8.47623	98.2101	3.76262e-23	2.16522e-21
Aurora	bOTU4808	Bacteria	Planctomycetes	Phycisphaerae	Tepidisphaerales	Tepidisphaeraceae	unassigned	unassigned	-7.03527	8.78004	87.0145	1.07727e-20	4.54609e-19
Aurora	bOTU5070	Bacteria	Acidobacteria	Blastocatellia	Blastocatellales	Blastocatellaceae	RB41	unassigned	-6.99209	8.85474	97.3092	5.93035e-23	3.26427e-21
Aurora	bOTU4886	Bacteria	Acidobacteria	Blastocatellia	Blastocatellales	Blastocatellaceae	RB41	unassigned	-6.90932	8.73321	102.834	3.64497e-24	2.30727e-22
Aurora	bOTU6415	Bacteria	Planctomycetes	Planctomycetacia	Planctomycetales	Planctomycetaceae	Pirellula	unassigned	-6.81615	8.17348	80.4229	3.02276e-19	1.12553e-17
Aurora	bOTU7511	Bacteria	Planctomycetes	Phycisphaerae	Tepidisphaerales	Tepidisphaeraceae	unassigned	unassigned	-6.75551	8.10633	69.7316	6.79503e-17	2.04822e-15
Aurora	bOTU9280	Bacteria	Planctomycetes	Planctomycetacia	Planctomycetales	Planctomycetaceae	Gemmata	unassigned	-6.7227	8.10406	72.0998	2.0458e-17	6.81574e-16
Aurora	bOTU6244	Bacteria	Planctomycetes	Planctomycetacia	Planctomycetales	Planctomycetaceae	Pirellula	unassigned	-6.70297	8.4606	87.9967	6.55643e-21	3.07424e-19
Aurora	bOTU7317	Bacteria	Armatimonadetes	Chthonomonadetes	Chthonomonadales	unassigned	unassigned	unassigned	-6.69553	8.08233	87.5809	8.0901e-21	3.53175e-19
Aurora	bOTU4844	Bacteria	Planctomycetes	Planctomycetacia	Planctomycetales	Planctomycetaceae	Pirellula	unassigned	-6.68933	8.06119	61.1461	5.29918e-15	1.06488e-13
Aurora	bOTU6803	Bacteria	Planctomycetes	Phycisphaerae	Tepidisphaerales	Tepidisphaeraceae	unassigned	unassigned	-6.6814	8.05456	63.9477	1.27768e-15	2.94099e-14
Aurora	bOTU7415	Bacteria	Planctomycetes	Phycisphaerae	Tepidisphaerales	Tepidisphaeraceae	unassigned	unassigned	-6.67655	8.03155	66.9318	2.81063e-16	7.26175e-15
Aurora	bOTU7290	Bacteria	Planctomycetes	Phycisphaerae	Tepidisphaerales	Tepidisphaeraceae	unassigned	unassigned	-6.67602	8.03579	68.1006	1.55364e-16	4.19012e-15
Aurora	bOTU4917	Bacteria	Planctomycetes	Phycisphaerae	Tepidisphaerales	Tepidisphaeraceae	unassigned	unassigned	-6.62935	8.4475	72.9496	1.33002e-17	4.55083e-16
Aurora	bOTU6479	Bacteria	Chloroflexi	Ardenticatenia	uncultured	unassigned	unassigned	unassigned	-6.6065	8.01653	62.4096	2.78954e-15	5.88594e-14
Aurora	bOTU7036	Bacteria	Planctomycetes	Planctomycetacia	Planctomycetales	Planctomycetaceae	Pirellula	unassigned	-6.55602	7.97418	87.6956	7.63442e-21	3.45185e-19
Aurora	bOTU6842	Bacteria	Planctomycetes	Planctomycetacia	Planctomycetales	Planctomycetaceae	Pirellula	unassigned	-6.53846	7.96827	82.4357	1.09162e-19	4.45805e-18
Aurora	bOTU4965	Bacteria	Armatimonadetes	Chthonomonadetes	Chthonomonadales	unassigned	unassigned	unassigned	-6.52955	7.95858	68.0257	1.61376e-16	4.2563e-15
Aurora	bOTU5315	Bacteria	Verrucomicrobia	Verrucomicrobiae	Verrucomicrobiales	Verrucomicrobiaceae	uncultured	unassigned	-6.51882	8.30296	91.382	1.18447e-21	6.24807e-20
Aurora	bOTU1808	Bacteria	Acidobacteria	Blastocatellia	unassigned	unassigned	unassigned	unassigned	-6.51418	9.23778	123.228	1.24294e-28	1.04904e-26
Aurora	bOTU6020	Bacteria	Acidobacteria	Blastocatellia	Blastocatellales	Blastocatellaceae	RB41	unassigned	-6.51073	7.94945	70.5868	4.40445e-17	1.39401e-15
Aurora	bOTU7279	Bacteria	Armatimonadetes	uncultured	unassigned	unassigned	unassigned	unassigned	-6.50357	7.94272	63.1401	1.92511e-15	4.35213e-14
Aurora	bOTU8739	Bacteria	WS2	unassigned	unassigned	unassigned	unassigned	unassigned	-6.4629	7.90626	60.239	8.40113e-15	1.66185e-13
Aurora	bOTU6514	Bacteria	Planctomycetes	Phycisphaerae	Tepidisphaerales	Tepidisphaeraceae	unassigned	unassigned	-6.45374	8.21435	62.9787	2.08958e-15	4.64107e-14
Aurora	bOTU7623	Bacteria	Armatimonadetes	Chthonomonadetes	Chthonomonadales	unassigned	unassigned	unassigned	-6.44399	7.89298	66.3804	3.71777e-16	9.22881e-15
Aurora	bOTU5736	Bacteria	Chloroflexi	Ktedonobacteria	C0119	unassigned	unassigned	unassigned	-6.4361	8.24545	76.9733	1.73288e-18	6.26809e-17
Aurora	bOTU12551	Bacteria	Planctomycetes	Planctomycetacia	Planctomycetales	Planctomycetaceae	Pirellula	unassigned	-6.40655	7.8753	68.1394	1.52334e-16	4.19012e-15
Aurora	bOTU7780	Bacteria	Verrucomicrobia	Verrucomicrobiae	Verrucomicrobiales	Verrucomicrobiaceae	uncultured	unassigned	-6.40132	7.82578	69.8839	6.29013e-17	1.94227e-15
Aurora	bOTU10502	Bacteria	Planctomycetes	Phycisphaerae	Tepidisphaerales	Tepidisphaeraceae	uncultured_planctomycete	uncultured_planctomycete	-6.39003	7.85829	65.4411	5.9876e-16	1.43025e-14
Aurora	bOTU6295	Bacteria	Planctomycetes	Phycisphaerae	Tepidisphaerales	Tepidisphaeraceae	unassigned	unassigned	-6.38931	7.82461	62.463	2.71502e-15	5.8258e-14
Aurora	bOTU9025	Bacteria	Planctomycetes	Planctomycetacia	Planctomycetales	Planctomycetaceae	Pirellula	unassigned	-6.38208	7.81756	65.2659	6.54431e-16	1.53428e-14
Aurora	bOTU12229	Bacteria	Planctomycetes	Phycisphaerae	Tepidisphaerales	Tepidisphaeraceae	unassigned	unassigned	-6.34253	7.80816	68.0981	1.55557e-16	4.19012e-15
Aurora	bOTU9314	Bacteria	Planctomycetes	Planctomycetacia	Planctomycetales	Planctomycetaceae	Pirellula	unassigned	-6.342	7.82481	65.5481	5.67134e-16	1.38075e-14
Aurora	bOTU6795	Bacteria	Planctomycetes	Phycisphaerae	Tepidisphaerales	Tepidisphaeraceae	unassigned	unassigned	-6.33464	8.10041	56.1783	6.61892e-14	1.14788e-12
Aurora	bOTU7450	Bacteria	Planctomycetes	Phycisphaerae	Tepidisphaerales	Tepidisphaeraceae	unassigned	unassigned	-6.32453	7.78534	71.4846	2.79433e-17	9.07082e-16
Aurora	bOTU9003	Bacteria	Planctomycetes	Planctomycetacia	Planctomycetales	Planctomycetaceae	Pirellula	unassigned	-6.31133	7.78302	68.9713	9.99048e-17	2.9038e-15
Aurora	bOTU3302	Bacteria	Acidobacteria	Blastocatellia	unassigned	unassigned	unassigned	unassigned	-6.30842	9.09694	118.428	1.39718e-27	1.10552e-25
Aurora	bOTU9010	Bacteria	Planctomycetes	Phycisphaerae	Tepidisphaerales	Tepidisphaeraceae	unassigned	unassigned	-6.29185	7.7553	58.861	1.69216e-14	3.19743e-13
Aurora	bOTU5090	Bacteria	Planctomycetes	Planctomycetacia	Planctomycetales	Planctomycetaceae	uncultured	unassigned	-6.28537	7.76482	62.2477	3.02866e-15	6.28572e-14
Aurora	bOTU5202	Bacteria	Verrucomicrobia	Verrucomicrobiae	Verrucomicrobiales	Verrucomicrobiaceae	uncultured	unassigned	-6.22867	7.73768	80.5111	2.89071e-19	1.10898e-17
Aurora	bOTU9763	Bacteria	Planctomycetes	Phycisphaerae	Tepidisphaerales	Tepidisphaeraceae	unassigned	unassigned	-6.22567	7.73996	57.5146	3.35484e-14	5.98201e-13
Aurora	bOTU9693	Bacteria	Planctomycetes	Phycisphaerae	Tepidisphaerales	Tepidisphaeraceae	unassigned	unassigned	-6.20632	7.71671	53.6468	2.39976e-13	3.75073e-12
Aurora	bOTU8086	Bacteria	Planctomycetes	Phycisphaerae	Tepidisphaerales	Tepidisphaeraceae	unassigned	unassigned	-6.17921	8.12816	55.6287	8.75372e-14	1.47763e-12
Aurora	bOTU7712	Bacteria	Planctomycetes	Planctomycetacia	Planctomycetales	Planctomycetaceae	Pirellula	unassigned	-6.16983	7.69204	73.1232	1.21807e-17	4.28353e-16
Aurora	bOTU11729	Bacteria	Chloroflexi	Ktedonobacteria	C0119	unassigned	unassigned	unassigned	-6.14715	7.65482	56.1036	6.87513e-14	1.1762e-12
Aurora	bOTU8114	Bacteria	Planctomycetes	Planctomycetacia	Planctomycetales	Planctomycetaceae	uncultured	unassigned	-6.1357	7.67829	81.4325	1.81354e-19	7.17483e-18
Aurora	bOTU9461	Bacteria	Acidobacteria	Blastocatellia	Blastocatellales	Blastocatellaceae	RB41	unassigned	-6.12067	7.65587	58.9649	1.60506e-14	3.0788e-13
Aurora	bOTU8782	Bacteria	Planctomycetes	Phycisphaerae	Phycisphaerales	Phycisphaeraceae	uncultured	unassigned	-6.11674	7.6278	58.4782	2.0556e-14	3.77158e-13
Aurora	bOTU9804	Bacteria	Acidobacteria	Blastocatellia	Blastocatellales	unassigned	unassigned	unassigned	-6.09644	7.63412	53.8159	2.2018e-13	3.48434e-12
Aurora	bOTU7367	Bacteria	Planctomycetes	OM190	unassigned	unassigned	unassigned	unassigned	-6.06729	8.10251	66.8021	3.00181e-16	7.60057e-15
Aurora	bOTU8699	Bacteria	Planctomycetes	Planctomycetacia	Planctomycetales	Planctomycetaceae	Pir4_lineage	unassigned	-6.05722	7.60016	61.4013	4.65495e-15	9.50511e-14
Aurora	bOTU7642	Bacteria	Armatimonadetes	uncultured	unassigned	unassigned	unassigned	unassigned	-6.05336	7.60293	54.9862	1.21379e-13	2.02192e-12
Aurora	bOTU10696	Bacteria	Planctomycetes	Planctomycetacia	Planctomycetales	Planctomycetaceae	Pirellula	unassigned	-6.04715	7.61413	59.2128	1.41508e-14	2.75613e-13
Aurora	bOTU5737	Bacteria	Acidobacteria	Subgroup_18	unassigned	unassigned	unassigned	unassigned	-6.04036	7.96201	58.7509	1.7895e-14	3.33164e-13
Aurora	bOTU11989	Bacteria	Planctomycetes	Phycisphaerae	Tepidisphaerales	Tepidisphaeraceae	unassigned	unassigned	-6.0395	7.60559	54.0448	1.9597e-13	3.18074e-12
Aurora	bOTU10112	Bacteria	Verrucomicrobia	Verrucomicrobiae	unassigned	unassigned	unassigned	unassigned	-5.96221	7.53736	53.9132	2.09542e-13	3.35798e-12
Aurora	bOTU6755	Bacteria	Planctomycetes	Planctomycetacia	Planctomycetales	Planctomycetaceae	Pirellula	unassigned	-5.93868	7.79125	49.16	2.35917e-12	3.35585e-11
Aurora	bOTU9780	Bacteria	Acidobacteria	Blastocatellia	Blastocatellales	Blastocatellaceae	RB41	unassigned	-5.92221	7.51586	46.6391	8.5342e-12	1.16175e-10
Aurora	bOTU5962	Bacteria	Chloroflexi	Thermomicrobia	JG30-KF-CM45	unassigned	unassigned	unassigned	-5.90601	7.80799	53.3649	2.77007e-13	4.27672e-12
Aurora	bOTU5780	Bacteria	Armatimonadetes	Chthonomonadetes	Chthonomonadales	unassigned	unassigned	unassigned	-5.89511	7.48535	53.0198	3.30195e-13	5.03647e-12
Aurora	bOTU6409	Bacteria	Latescibacteria	unassigned	unassigned	unassigned	unassigned	unassigned	-5.83888	7.47232	42.3415	7.66468e-11	1.01078e-09
Aurora	bOTU13250	Bacteria	Planctomycetes	Phycisphaerae	Tepidisphaerales	Tepidisphaeraceae	unassigned	unassigned	-5.78781	7.4415	51.0145	9.1685e-13	1.36557e-11
Aurora	bOTU11332	Bacteria	Acidobacteria	Subgroup_18	unassigned	unassigned	unassigned	unassigned	-5.76875	7.42987	49.7507	1.74577e-12	2.51153e-11
Aurora	bOTU13424	Bacteria	Planctomycetes	Phycisphaerae	Tepidisphaerales	Tepidisphaeraceae	unassigned	unassigned	-5.76791	7.40199	47.1212	6.67317e-12	9.18286e-11
Aurora	bOTU7074	Bacteria	Chloroflexi	KD4-96	unassigned	unassigned	unassigned	unassigned	-5.68599	7.72822	48.3221	3.61653e-12	5.03135e-11
Aurora	bOTU5865	Bacteria	Verrucomicrobia	Verrucomicrobiae	Verrucomicrobiales	Verrucomicrobiaceae	uncultured	unassigned	-5.61364	7.75587	62.7229	2.37929e-15	5.19341e-14
Aurora	bOTU10411	Bacteria	Chloroflexi	unassigned	unassigned	unassigned	unassigned	unassigned	-5.57375	7.73219	56.3766	5.98368e-14	1.05213e-12
Aurora	bOTU12604	Bacteria	Planctomycetes	OM190	unassigned	unassigned	unassigned	unassigned	-5.53173	7.28279	43.7082	3.81166e-11	5.07954e-10
Aurora	bOTU11768	Bacteria	Planctomycetes	Planctomycetacia	Planctomycetales	Planctomycetaceae	Pirellula	unassigned	-5.51525	7.59184	54.2227	1.79007e-13	2.94315e-12
Aurora	bOTU3865	Bacteria	Chloroflexi	Gitt-GS-136	unassigned	unassigned	unassigned	unassigned	-5.46219	8.89328	99.5454	1.91714e-23	1.15576e-21
Aurora	bOTU5007	Bacteria	Planctomycetes	Phycisphaerae	Tepidisphaerales	Tepidisphaeraceae	unassigned	unassigned	-5.44528	8.53948	68.9514	1.00922e-16	2.9038e-15
Aurora	bOTU11348	Bacteria	Armatimonadetes	Chthonomonadetes	Chthonomonadales	unassigned	unassigned	unassigned	-5.24475	7.51231	46.5441	8.95807e-12	1.20648e-10
Aurora	bOTU260	Bacteria	Bacteroidetes	Flavobacteriia	Flavobacteriales	Flavobacteriaceae	Flavobacterium	unassigned	-5.151	9.95823	48.3812	3.50917e-12	4.93623e-11
Aurora	bOTU6267	Bacteria	Verrucomicrobia	Verrucomicrobiae	Verrucomicrobiales	Verrucomicrobiaceae	uncultured	unassigned	-4.84484	7.8041	52.6717	3.94233e-13	5.94165e-12
Aurora	bOTU7490	Bacteria	Chloroflexi	Thermomicrobia	JG30-KF-CM45	unassigned	unassigned	unassigned	-4.70499	7.76433	50.7895	1.02822e-12	1.51363e-11
Aurora	bOTU8180	Bacteria	Planctomycetes	Planctomycetacia	Planctomycetales	Planctomycetaceae	Pirellula	unassigned	-4.60726	7.82102	50.659	1.09893e-12	1.59914e-11
Aurora	bOTU1441	Bacteria	Bacteroidetes	Flavobacteriia	Flavobacteriales	Flavobacteriaceae	Flavobacterium	unassigned	-3.1774	8.10019	19.143	1.21283e-05	0.000119026
Aurora	bOTU506	Bacteria	Proteobacteria	Gammaproteobacteria	Cellvibrionales	Cellvibrionaceae	Cellvibrio	unassigned	-2.92496	8.2872	18.6312	1.58603e-05	0.000149845
Aurora	bOTU1731	Bacteria	Actinobacteria	Thermoleophilia	Gaiellales	unassigned	unassigned	unassigned	-2.9161	7.57698	22.5751	2.02086e-06	2.24422e-05
Aurora	bOTU690	Bacteria	Bacteroidetes	Flavobacteriia	Flavobacteriales	Flavobacteriaceae	Flavobacterium	unassigned	-2.9159	8.70588	11.2732	0.000786322	0.00513136
Aurora	bOTU1253	Bacteria	Proteobacteria	Deltaproteobacteria	Myxococcales	BIrii41	unassigned	unassigned	-2.7915	7.43897	21.001	4.59043e-06	4.80288e-05
Aurora	bOTU2691	Bacteria	Proteobacteria	Gammaproteobacteria	Xanthomonadales	Xanthomonadaceae	unassigned	unassigned	-2.68695	8.01576	36.0881	1.88596e-09	2.41174e-08
Aurora	bOTU235	Bacteria	Bacteroidetes	Flavobacteriia	Flavobacteriales	Flavobacteriaceae	Chryseobacterium	unassigned	-2.57035	8.99112	13.6474	0.000220545	0.00160466
Aurora	bOTU2144	Bacteria	Proteobacteria	Gammaproteobacteria	Xanthomonadales	Xanthomonadaceae	unassigned	unassigned	-2.54998	7.49722	16.3655	5.22277e-05	0.000440679
Aurora	bOTU1188	Bacteria	Actinobacteria	Actinobacteria	Propionibacteriales	Nocardioidaceae	Nocardioides	unassigned	-2.47087	7.67344	19.162	1.20083e-05	0.000118769
Aurora	bOTU206	Bacteria	Bacteroidetes	Flavobacteriia	Flavobacteriales	Flavobacteriaceae	Flavobacterium	unassigned	-2.46511	9.14962	26.75	2.31546e-07	2.7396e-06
Aurora	bOTU1515	Bacteria	Actinobacteria	Thermoleophilia	Gaiellales	Gaiellaceae	Gaiella	unassigned	-2.43675	7.70414	16.8825	3.97676e-05	0.000340174
Aurora	bOTU50	Bacteria	Bacteroidetes	Flavobacteriia	Flavobacteriales	Flavobacteriaceae	Flavobacterium	unassigned	-2.38055	9.73406	18.5119	1.68849e-05	0.000157178
Aurora	bOTU1770	Bacteria	Bacteroidetes	Flavobacteriia	Flavobacteriales	Flavobacteriaceae	Flavobacterium	unassigned	-2.29649	8.76417	18.0477	2.15434e-05	0.000196216
Aurora	bOTU1414	Bacteria	Proteobacteria	Betaproteobacteria	Burkholderiales	Comamonadaceae	unassigned	unassigned	-2.11837	7.97076	13.6607	0.00021899	0.00160255
Aurora	bOTU1372	Bacteria	Proteobacteria	Deltaproteobacteria	Bdellovibrionales	Bacteriovoracaceae	Peredibacter	unassigned	-2.10556	9.07146	20.2742	6.70976e-06	6.74171e-05
Aurora	bOTU432	Bacteria	Bacteroidetes	Flavobacteriia	Flavobacteriales	Flavobacteriaceae	Flavobacterium	unassigned	-2.09144	9.18432	14.0885	0.000174411	0.00129125
Aurora	bOTU562	Bacteria	Bacteroidetes	Sphingobacteriia	Sphingobacteriales	Saprospiraceae	uncultured	unassigned	-2.07935	8.48155	31.0075	2.57028e-08	3.12882e-07
Aurora	bOTU1101	Bacteria	Bacteroidetes	Sphingobacteriia	Sphingobacteriales	Saprospiraceae	uncultured	unassigned	-2.03156	8.63442	22.2364	2.41066e-06	2.65382e-05
Aurora	bOTU670	Bacteria	Actinobacteria	Actinobacteria	Pseudonocardiales	Pseudonocardiaceae	Pseudonocardia	unassigned	-2.02118	8.52488	15.8593	6.8232e-05	0.000553406
Aurora	bOTU118	Bacteria	Bacteroidetes	Flavobacteriia	Flavobacteriales	Flavobacteriaceae	Flavobacterium	unassigned	-2.02084	10.9051	16.9977	3.74244e-05	0.000322308
Aurora	bOTU1548	Bacteria	Actinobacteria	Actinobacteria	Micrococcales	Intrasporangiaceae	unassigned	unassigned	-2.01862	7.58604	17.3351	3.1335e-05	0.000275487
Aurora	bOTU198	Bacteria	Bacteroidetes	Flavobacteriia	Flavobacteriales	Flavobacteriaceae	Flavobacterium	unassigned	-1.99256	8.68586	21.9831	2.75057e-06	3.00191e-05
Aurora	bOTU852	Bacteria	Actinobacteria	Actinobacteria	Frankiales	Geodermatophilaceae	Blastococcus	unassigned	-1.98801	8.3346	14.6879	0.000126855	0.000961668
Aurora	bOTU689	Bacteria	Bacteroidetes	Flavobacteriia	Flavobacteriales	Cryomorphaceae	Crocinitomix	unassigned	-1.9808	10.1031	21.8316	2.97655e-06	3.16665e-05
Aurora	bOTU1620	Bacteria	Bacteroidetes	Sphingobacteriia	Sphingobacteriales	Saprospiraceae	uncultured	unassigned	-1.96116	8.34473	26.5162	2.61338e-07	3.06346e-06
Aurora	bOTU2406	Bacteria	Gemmatimonadetes	Longimicrobia	Longimicrobiales	Longimicrobiaceae	unassigned	unassigned	-1.94208	7.44915	15.7353	7.28506e-05	0.000583727
Aurora	bOTU1730	Bacteria	Actinobacteria	Actinobacteria	Micrococcales	Intrasporangiaceae	unassigned	unassigned	-1.92159	7.81098	21.8656	2.92433e-06	3.13746e-05
Aurora	bOTU1641	Bacteria	Bacteroidetes	Sphingobacteriia	Sphingobacteriales	Saprospiraceae	uncultured	unassigned	-1.91598	8.5582	19.7032	9.04506e-06	9.01658e-05
Aurora	bOTU537	Bacteria	Actinobacteria	Thermoleophilia	Gaiellales	Gaiellaceae	Gaiella	unassigned	-1.89132	8.28702	18.9583	1.33609e-05	0.000129121
Aurora	bOTU2259	Bacteria	Bacteroidetes	Sphingobacteriia	Sphingobacteriales	Saprospiraceae	uncultured	unassigned	-1.8762	7.518	15.6352	7.6813e-05	0.000611606
Aurora	bOTU881	Bacteria	Bacteroidetes	Sphingobacteriia	Sphingobacteriales	Saprospiraceae	uncultured	unassigned	-1.87091	9.06609	28.9438	7.45071e-08	8.98343e-07
Aurora	bOTU590	Bacteria	Actinobacteria	Actinobacteria	Propionibacteriales	Nocardioidaceae	Nocardioides	unassigned	-1.86659	8.86204	21.8689	2.91925e-06	3.13746e-05
Aurora	bOTU1038	Bacteria	unassigned	unassigned	unassigned	unassigned	unassigned	unassigned	-1.86015	7.92086	17.467	2.92339e-05	0.000258812
Aurora	bOTU338	Bacteria	Actinobacteria	Actinobacteria	Micrococcales	Intrasporangiaceae	unassigned	unassigned	-1.85989	9.91721	36.8155	1.29856e-09	1.67753e-08
Aurora	bOTU196	Bacteria	Bacteroidetes	Sphingobacteriia	Sphingobacteriales	Saprospiraceae	uncultured	unassigned	-1.85586	10.7515	34.4754	4.31668e-09	5.46492e-08
Aurora	bOTU352	Bacteria	Proteobacteria	Gammaproteobacteria	Pseudomonadales	Pseudomonadaceae	Pseudomonas	unassigned	-1.83858	8.09976	9.92472	0.00163073	0.00925789
Aurora	bOTU24	Bacteria	Actinobacteria	Actinobacteria	Streptomycetales	Streptomycetaceae	Streptomyces	unassigned	-1.80441	9.12217	18.2447	1.94266e-05	0.000179519
Aurora	bOTU1902	Bacteria	Proteobacteria	Alphaproteobacteria	Rhizobiales	Hyphomicrobiaceae	uncultured	unassigned	-1.80192	7.40589	11.0957	0.000865296	0.00556073
Aurora	bOTU989	Bacteria	Actinobacteria	Actinobacteria	Corynebacteriales	Mycobacteriaceae	Mycobacterium	unassigned	-1.79565	7.60135	15.9741	6.42156e-05	0.000531352
Aurora	bOTU2218	Bacteria	Actinobacteria	Actinobacteria	Micrococcales	Intrasporangiaceae	uncultured	unassigned	-1.79024	7.66459	12.3029	0.000452254	0.00307824
Aurora	bOTU875	Bacteria	Bacteroidetes	Flavobacteriia	Flavobacteriales	Flavobacteriaceae	Flavobacterium	unassigned	-1.77292	10.034	15.8483	6.86294e-05	0.000553406
Aurora	bOTU481	Bacteria	Actinobacteria	Actinobacteria	Propionibacteriales	Nocardioidaceae	Nocardioides	unassigned	-1.76737	8.42844	12.9773	0.000315284	0.0022175
Aurora	bOTU1870	Bacteria	Proteobacteria	Deltaproteobacteria	Bdellovibrionales	Bacteriovoracaceae	Peredibacter	unassigned	-1.74461	7.65376	7.03854	0.00797739	0.0351894
Aurora	bOTU1354	Bacteria	Bacteroidetes	Sphingobacteriia	Sphingobacteriales	Saprospiraceae	uncultured	unassigned	-1.73314	8.48387	20.4894	5.99638e-06	6.07314e-05
Aurora	bOTU317	Bacteria	Bacteroidetes	Sphingobacteriia	Sphingobacteriales	Saprospiraceae	uncultured	unassigned	-1.73089	7.86674	13.4009	0.000251498	0.00180907
Aurora	bOTU207	Bacteria	Actinobacteria	Thermoleophilia	Gaiellales	uncultured	unassigned	unassigned	-1.73012	9.40851	33.5893	6.80674e-09	8.53202e-08
Aurora	bOTU3447	Bacteria	Proteobacteria	Alphaproteobacteria	Caulobacterales	Caulobacteraceae	Asticcacaulis	unassigned	-1.71747	7.41026	10.3936	0.0012645	0.00751575
Aurora	bOTU408	Bacteria	Bacteroidetes	Flavobacteriia	Flavobacteriales	Flavobacteriaceae	Chryseobacterium	unassigned	-1.71618	8.62268	11.4281	0.000723417	0.00477003
Aurora	bOTU141	Bacteria	Actinobacteria	Actinobacteria	Micrococcales	Intrasporangiaceae	unassigned	unassigned	-1.69933	10.273	24.8917	6.06442e-07	6.9796e-06
Aurora	bOTU1322	Bacteria	Actinobacteria	Actinobacteria	Frankiales	Geodermatophilaceae	unassigned	unassigned	-1.6762	7.66651	9.98106	0.00158158	0.0091013
Aurora	bOTU418	Bacteria	Actinobacteria	MB-A2-108	unassigned	unassigned	unassigned	unassigned	-1.67405	8.63964	18.6805	1.54557e-05	0.00014712
Aurora	bOTU1544	Bacteria	Actinobacteria	Actinobacteria	Propionibacteriales	Propionibacteriaceae	uncultured	unassigned	-1.65325	7.48386	10.5346	0.00117162	0.00706318
Aurora	bOTU1700	Bacteria	Bacteroidetes	Flavobacteriia	Flavobacteriales	Flavobacteriaceae	Flavobacterium	unassigned	-1.64336	8.10841	9.18232	0.00244364	0.0133924
Aurora	bOTU2420	Bacteria	Bacteroidetes	Sphingobacteriia	Sphingobacteriales	Saprospiraceae	uncultured	unassigned	-1.63982	7.6129	11.6725	0.000634308	0.0042265
Aurora	bOTU974	Bacteria	Bacteroidetes	Flavobacteriia	Flavobacteriales	Flavobacteriaceae	Flavobacterium	unassigned	-1.62446	9.50292	12.9162	0.000325757	0.00226598
Aurora	bOTU326	Bacteria	Actinobacteria	Thermoleophilia	Gaiellales	Gaiellaceae	Gaiella	unassigned	-1.60146	9.5144	18.7501	1.49012e-05	0.000142916
Aurora	bOTU151	Bacteria	Actinobacteria	Actinobacteria	Micrococcales	Microbacteriaceae	Agromyces	unassigned	-1.59538	9.58997	26.9443	2.094e-07	2.50094e-06
Aurora	bOTU859	Bacteria	Bacteroidetes	Cytophagia	Cytophagales	Cytophagaceae	Adhaeribacter	unassigned	-1.58582	8.20418	12.9587	0.000318432	0.00222727
Aurora	bOTU1151	Bacteria	Bacteroidetes	Sphingobacteriia	Sphingobacteriales	Saprospiraceae	uncultured	unassigned	-1.56756	8.75072	15.8561	6.8345e-05	0.000553406
Aurora	bOTU699	Bacteria	Bacteroidetes	Sphingobacteriia	Sphingobacteriales	Saprospiraceae	uncultured	unassigned	-1.56449	9.60701	24.4769	7.52049e-07	8.57742e-06
Aurora	bOTU152	Bacteria	Actinobacteria	Actinobacteria	Micrococcales	Microbacteriaceae	Agromyces	unassigned	-1.56337	9.40168	26.039	3.34596e-07	3.88622e-06
Aurora	bOTU4933	Bacteria	Acidobacteria	Blastocatellia	Blastocatellales	Blastocatellaceae	uncultured	unassigned	-1.54745	7.46078	8.73398	0.00312334	0.0165445
Aurora	bOTU433	Bacteria	Actinobacteria	Thermoleophilia	Gaiellales	Gaiellaceae	Gaiella	unassigned	-1.53407	8.87856	7.72803	0.00543701	0.0262776
Aurora	bOTU667	Bacteria	Actinobacteria	Actinobacteria	Propionibacteriales	Nocardioidaceae	Nocardioides	unassigned	-1.53248	8.5714	8.53145	0.00349061	0.0181857
Aurora	bOTU507	Bacteria	Actinobacteria	MB-A2-108	unassigned	unassigned	unassigned	unassigned	-1.52425	8.16107	12.6392	0.00037774	0.00261322
Aurora	bOTU1164	Bacteria	Actinobacteria	Actinobacteria	Frankiales	Sporichthyaceae	unassigned	unassigned	-1.52097	8.04433	9.33185	0.00225205	0.0124502
Aurora	bOTU1370	Bacteria	Gemmatimonadetes	Longimicrobia	Longimicrobiales	Longimicrobiaceae	unassigned	unassigned	-1.51324	8.63967	20.5282	5.87581e-06	5.99901e-05
Aurora	bOTU1189	Bacteria	Proteobacteria	Gammaproteobacteria	Xanthomonadales	Xanthomonadaceae	unassigned	unassigned	-1.49951	8.31327	8.00989	0.00465226	0.023188
Aurora	bOTU1059	Bacteria	Actinobacteria	Thermoleophilia	Gaiellales	unassigned	unassigned	unassigned	-1.47316	7.98497	7.50533	0.00615167	0.0287381
Aurora	bOTU1891	Bacteria	Gemmatimonadetes	Longimicrobia	Longimicrobiales	Longimicrobiaceae	unassigned	unassigned	-1.45972	8.13509	13.2033	0.000279463	0.00198764
Aurora	bOTU164	Bacteria	Actinobacteria	Actinobacteria	Micrococcales	Microbacteriaceae	Agromyces	unassigned	-1.45875	9.31465	20.605	5.64486e-06	5.8577e-05
Aurora	bOTU232	Bacteria	Actinobacteria	Thermoleophilia	Gaiellales	uncultured	unassigned	unassigned	-1.4555	9.45616	17.3079	3.17869e-05	0.000277533
Aurora	bOTU394	Bacteria	Bacteroidetes	Cytophagia	Cytophagales	Cytophagaceae	Adhaeribacter	unassigned	-1.4	9.21102	15.3031	9.15645e-05	0.000720004
Aurora	bOTU423	Bacteria	Actinobacteria	Actinobacteria	Propionibacteriales	Nocardioidaceae	Nocardioides	unassigned	-1.3784	9.07366	16.5713	4.6855e-05	0.00039811
Aurora	bOTU455	Bacteria	Actinobacteria	Thermoleophilia	Gaiellales	uncultured	unassigned	unassigned	-1.37805	8.45844	15.1743	9.80291e-05	0.000761379
Aurora	bOTU987	Bacteria	Actinobacteria	Actinobacteria	Propionibacteriales	Nocardioidaceae	Nocardioides	unassigned	-1.36917	7.85417	11.0304	0.000896276	0.00570194
Aurora	bOTU580	Bacteria	Proteobacteria	Deltaproteobacteria	Myxococcales	Polyangiaceae	Sorangium	unassigned	-1.36908	7.35986	7.64262	0.0057005	0.0272333
Aurora	bOTU709	Bacteria	Bacteroidetes	Flavobacteriia	Flavobacteriales	Flavobacteriaceae	Flavobacterium	unassigned	-1.351	10.8345	8.96613	0.0027503	0.0148009
Aurora	bOTU20	Bacteria	Actinobacteria	Actinobacteria	Streptomycetales	Streptomycetaceae	Streptomyces	unassigned	-1.3425	9.5501	13.3643	0.000256457	0.00183432
Aurora	bOTU936	Bacteria	Bacteroidetes	Flavobacteriia	Flavobacteriales	Flavobacteriaceae	Flavobacterium	unassigned	-1.34059	9.62912	8.50456	0.00354258	0.0183808
Aurora	bOTU1999	Bacteria	Actinobacteria	Actinobacteria	Micrococcales	Micrococcaceae	unassigned	unassigned	-1.3359	7.65876	6.75799	0.00933286	0.0399169
Aurora	bOTU134	Bacteria	Actinobacteria	Thermoleophilia	Gaiellales	Gaiellaceae	Gaiella	unassigned	-1.33193	9.46902	21.7879	3.04509e-06	3.21256e-05
Aurora	bOTU238	Bacteria	Proteobacteria	Betaproteobacteria	Burkholderiales	Comamonadaceae	unassigned	unassigned	-1.3312	9.91423	7.57701	0.00591175	0.0279264
Aurora	bOTU973	Bacteria	Actinobacteria	Actinobacteria	Frankiales	Geodermatophilaceae	unassigned	unassigned	-1.32647	8.58121	10.7351	0.00105125	0.0064921
Aurora	bOTU1526	Bacteria	Actinobacteria	Thermoleophilia	Gaiellales	unassigned	unassigned	unassigned	-1.32569	7.7102	8.01745	0.00463287	0.0231826
Aurora	bOTU1466	Bacteria	Actinobacteria	Actinobacteria	Micrococcales	Micrococcaceae	unassigned	unassigned	-1.32238	8.41612	14.4409	0.000144628	0.00108343
Aurora	bOTU807	Bacteria	Actinobacteria	Actinobacteria	Micrococcales	Micrococcaceae	unassigned	unassigned	-1.31995	9.61769	19.0803	1.2533e-05	0.000122052
Aurora	bOTU132	Bacteria	Actinobacteria	MB-A2-108	unassigned	unassigned	unassigned	unassigned	-1.29893	9.62177	17.9609	2.25494e-05	0.000203911
Aurora	bOTU1348	Bacteria	Actinobacteria	Thermoleophilia	Gaiellales	uncultured	unassigned	unassigned	-1.2927	8.03532	10.9738	0.000924076	0.0058494
Aurora	bOTU2713	Bacteria	Proteobacteria	Betaproteobacteria	Burkholderiales	unassigned	unassigned	unassigned	-1.28884	7.61883	6.97554	0.00826312	0.0361976
Aurora	bOTU361	Bacteria	Proteobacteria	Betaproteobacteria	Burkholderiales	Comamonadaceae	unassigned	unassigned	-1.27825	9.95541	15.3315	9.02004e-05	0.000713711
Aurora	bOTU776	Bacteria	Actinobacteria	Actinobacteria	Propionibacteriales	Nocardioidaceae	Nocardioides	unassigned	-1.27775	7.69312	7.43222	0.00640663	0.0294938
Aurora	bOTU999	Bacteria	Actinobacteria	Actinobacteria	Micrococcales	Intrasporangiaceae	Terrabacter	unassigned	-1.27708	7.78035	7.70139	0.00551784	0.0265612
Aurora	bOTU1168	Bacteria	Bacteroidetes	Flavobacteriia	Flavobacteriales	Flavobacteriaceae	Flavobacterium	unassigned	-1.27422	9.6285	7.15852	0.00746087	0.0333055
Aurora	bOTU1713	Bacteria	Actinobacteria	Actinobacteria	Micrococcales	Intrasporangiaceae	unassigned	unassigned	-1.26554	8.00303	7.2274	0.00717991	0.0325798
Aurora	bOTU4618	Bacteria	Bacteroidetes	Sphingobacteriia	Sphingobacteriales	Saprospiraceae	uncultured	unassigned	-1.25961	7.44557	7.84889	0.00508518	0.0248565
Aurora	bOTU12900	Bacteria	Acidobacteria	Subgroup_6	unassigned	unassigned	unassigned	unassigned	-1.25421	7.69641	9.45147	0.0021098	0.0117149
Aurora	bOTU1111	Bacteria	Actinobacteria	Actinobacteria	Micrococcales	Microbacteriaceae	Agromyces	unassigned	-1.24792	8.02489	8.44765	0.00365515	0.0188874
Aurora	bOTU1436	Bacteria	Actinobacteria	Actinobacteria	Micrococcales	Intrasporangiaceae	unassigned	unassigned	-1.21913	8.00945	9.9428	0.0016148	0.0092087
Aurora	bOTU522	Bacteria	Proteobacteria	Betaproteobacteria	SC-I-84	unassigned	unassigned	unassigned	-1.20339	8.41689	14.7872	0.000120347	0.000917828
Aurora	bOTU395	Bacteria	Actinobacteria	Actinobacteria	Micrococcales	Micrococcaceae	unassigned	unassigned	-1.19077	8.28512	9.99815	0.00156697	0.00905839
Aurora	bOTU675	Bacteria	Actinobacteria	Actinobacteria	Corynebacteriales	Mycobacteriaceae	Mycobacterium	unassigned	-1.18136	7.79752	6.85479	0.00884038	0.0383285
Aurora	bOTU32	Bacteria	Actinobacteria	Actinobacteria	Streptomycetales	Streptomycetaceae	Streptomyces	unassigned	-1.16066	8.01089	7.54488	0.0060181	0.0282182
Aurora	bOTU820	Bacteria	unassigned	unassigned	unassigned	unassigned	unassigned	unassigned	-1.1599	7.99179	7.18118	0.00736722	0.0330773
Aurora	bOTU505	Bacteria	Actinobacteria	Thermoleophilia	Gaiellales	uncultured	unassigned	unassigned	-1.15974	7.90192	8.71703	0.00315251	0.0166295
Aurora	bOTU605	Bacteria	Fibrobacteres	Fibrobacteria	Fibrobacterales	Fibrobacteraceae	possible_genus_04	unassigned	-1.15849	8.99391	7.62636	0.00575213	0.0273767
Aurora	bOTU272	Bacteria	Actinobacteria	Actinobacteria	Propionibacteriales	Nocardioidaceae	Kribbella	unassigned	-1.15614	8.25643	9.0522	0.00262379	0.0143177
Aurora	bOTU89	Bacteria	Bacteroidetes	Cytophagia	Cytophagales	Cytophagaceae	Adhaeribacter	unassigned	-1.15215	10.6042	13.0808	0.00029834	0.00211005
Aurora	bOTU486	Bacteria	Actinobacteria	Actinobacteria	Micrococcales	Cellulomonadaceae	Cellulomonas	unassigned	-1.13657	8.40503	6.74308	0.00941118	0.0401163
Aurora	bOTU257	Bacteria	Actinobacteria	Actinobacteria	Micrococcales	Microbacteriaceae	Agromyces	unassigned	-1.13435	9.52022	17.9393	2.28059e-05	0.000204768
Aurora	bOTU102	Bacteria	Bacteroidetes	Cytophagia	Cytophagales	Cytophagaceae	Adhaeribacter	unassigned	-1.13083	10.2425	16.3534	5.25612e-05	0.000440679
Aurora	bOTU335	Bacteria	Bacteroidetes	Cytophagia	Cytophagales	Cytophagaceae	Adhaeribacter	unassigned	-1.11951	9.74807	12.5043	0.000406007	0.00279351
Aurora	bOTU795	Bacteria	Proteobacteria	Betaproteobacteria	Burkholderiales	Comamonadaceae	unassigned	unassigned	-1.08328	9.59225	10.7009	0.00107086	0.00654929
Aurora	bOTU1915	Bacteria	Proteobacteria	Betaproteobacteria	Burkholderiales	Comamonadaceae	unassigned	unassigned	-1.07497	8.36942	7.65604	0.00565825	0.0271339
Aurora	bOTU472	Bacteria	Actinobacteria	Actinobacteria	Micrococcales	Micrococcaceae	unassigned	unassigned	-1.06828	9.95324	10.5122	0.00118589	0.00709839
Aurora	bOTU892	Bacteria	Proteobacteria	Gammaproteobacteria	Xanthomonadales	Xanthomonadaceae	uncultured	unassigned	-1.06137	8.68649	10.0892	0.00149143	0.00866121
Aurora	bOTU296	Bacteria	Bacteroidetes	Cytophagia	Cytophagales	Cytophagaceae	Adhaeribacter	unassigned	-1.05756	9.69529	10.3389	0.00130254	0.00770568
Aurora	bOTU269	Bacteria	Bacteroidetes	Cytophagia	Cytophagales	Cytophagaceae	Adhaeribacter	unassigned	-1.05169	9.64997	10.9008	0.000961219	0.0059946
Aurora	bOTU2460	Bacteria	Gemmatimonadetes	Longimicrobia	Longimicrobiales	Longimicrobiaceae	unassigned	unassigned	-1.03756	7.83879	7.44698	0.0063543	0.0293597
Aurora	bOTU64	Bacteria	Actinobacteria	Actinobacteria	Streptomycetales	Streptomycetaceae	Streptomyces	unassigned	-1.03668	8.15335	8.24829	0.00407903	0.0206562
Aurora	bOTU111	Bacteria	Bacteroidetes	Flavobacteriia	Flavobacteriales	Flavobacteriaceae	Flavobacterium	unassigned	-1.01455	8.93213	7.156	0.00747137	0.0333055
Aurora	bOTU138	Bacteria	Actinobacteria	Actinobacteria	Propionibacteriales	Nocardioidaceae	Nocardioides	unassigned	-1.01139	10.049	13.5673	0.000230161	0.00166505
Aurora	bOTU150	Bacteria	Bacteroidetes	Sphingobacteriia	Sphingobacteriales	Saprospiraceae	uncultured	unassigned	-0.99181	9.74727	10.7197	0.00106003	0.00651453
Aurora	bOTU229	Bacteria	Actinobacteria	Actinobacteria	Propionibacteriales	Nocardioidaceae	Nocardioides	unassigned	-0.987248	8.96545	7.02555	0.00803547	0.0353226
Aurora	bOTU1842	Bacteria	Proteobacteria	Betaproteobacteria	Burkholderiales	Comamonadaceae	unassigned	unassigned	-0.985239	8.67464	8.68693	0.00320501	0.0168363
Aurora	bOTU223	Bacteria	Bacteroidetes	Flavobacteriia	Flavobacteriales	Flavobacteriaceae	Flavobacterium	unassigned	-0.905001	11.9345	7.08856	0.00775773	0.0344607
Aurora	bOTU845	Bacteria	unassigned	unassigned	unassigned	unassigned	unassigned	unassigned	-0.89931	7.93894	6.3293	0.0118759	0.0492947
Aurora	bOTU323	Bacteria	Verrucomicrobia	OPB35_soil_group	unassigned	unassigned	unassigned	unassigned	-0.872425	8.84568	6.37153	0.0115965	0.0484528
Aurora	bOTU163	Bacteria	Proteobacteria	Betaproteobacteria	Burkholderiales	Comamonadaceae	Comamonas	unassigned	-0.66415	11.1613	8.36299	0.0038294	0.0196276
Aurora	bOTU240	Bacteria	Proteobacteria	Alphaproteobacteria	Sphingomonadales	Sphingomonadaceae	Sphingomonas	unassigned	0.626868	11.8636	6.86066	0.00881142	0.0383285
Aurora	bOTU99	Bacteria	Proteobacteria	Alphaproteobacteria	Sphingomonadales	Sphingomonadaceae	Sphingomonas	unassigned	0.723374	11.9379	7.40874	0.00649077	0.0296654
Aurora	bOTU925	Bacteria	Proteobacteria	Alphaproteobacteria	Sphingomonadales	Sphingomonadaceae	Sphingomonas	unassigned	0.725609	9.54886	6.54622	0.0105107	0.0443553
Aurora	bOTU6812	Bacteria	Proteobacteria	Alphaproteobacteria	Sphingomonadales	Sphingomonadaceae	unassigned	unassigned	0.735595	10.2669	7.41465	0.00646949	0.0296654
Aurora	bOTU1057	Bacteria	Proteobacteria	Alphaproteobacteria	Sphingomonadales	Sphingomonadaceae	Sphingomonas	unassigned	0.746663	10.0985	6.92909	0.00848047	0.0370216
Aurora	bOTU993	Bacteria	Proteobacteria	Alphaproteobacteria	Sphingomonadales	Sphingomonadaceae	Sphingomonas	unassigned	0.791014	9.93801	7.18101	0.00736794	0.0330773
Aurora	bOTU570	Bacteria	Proteobacteria	Gammaproteobacteria	Xanthomonadales	Xanthomonadaceae	unassigned	unassigned	0.794096	10.7103	7.94461	0.00482309	0.0238517
Aurora	bOTU465	Bacteria	Proteobacteria	Alphaproteobacteria	Sphingomonadales	Sphingomonadaceae	Sphingomonas	unassigned	0.831845	10.3764	7.48241	0.00623045	0.0288928
Aurora	bOTU60	Bacteria	Proteobacteria	Alphaproteobacteria	Rhizobiales	Rhizobiaceae	Rhizobium	unassigned	0.878017	9.81664	9.48672	0.00206965	0.0115426
Aurora	bOTU1017	Bacteria	Proteobacteria	Betaproteobacteria	Burkholderiales	Oxalobacteraceae	unassigned	unassigned	0.879084	9.36127	8.02672	0.00460923	0.0231559
Aurora	bOTU586	Bacteria	Proteobacteria	Gammaproteobacteria	Xanthomonadales	Xanthomonadaceae	uncultured	unassigned	0.885852	10.1913	6.76117	0.00931625	0.0399169
Aurora	bOTU2314	Bacteria	Proteobacteria	Alphaproteobacteria	Sphingomonadales	Sphingomonadaceae	Sphingomonas	unassigned	0.890356	8.49198	7.33278	0.00677084	0.0308341
Aurora	bOTU1238	Bacteria	Proteobacteria	Betaproteobacteria	Burkholderiales	Comamonadaceae	unassigned	unassigned	0.90324	9.44538	9.96509	0.00159536	0.00913903
Aurora	bOTU1882	Bacteria	Proteobacteria	Alphaproteobacteria	Sphingomonadales	Sphingomonadaceae	unassigned	unassigned	0.915983	8.16644	7.72764	0.00543817	0.0262776
Aurora	bOTU1133	Bacteria	Proteobacteria	Alphaproteobacteria	Sphingomonadales	Sphingomonadaceae	Sphingomonas	unassigned	0.919512	9.74008	9.02062	0.00266951	0.0145047
Aurora	bOTU613	Bacteria	Proteobacteria	Betaproteobacteria	Burkholderiales	Comamonadaceae	Ramlibacter	unassigned	0.925613	9.74613	8.34321	0.00387131	0.0197624
Aurora	bOTU341	Bacteria	Chloroflexi	TK10	unassigned	unassigned	unassigned	unassigned	0.929098	8.35663	6.40865	0.0113565	0.0476072
Aurora	bOTU8107	Bacteria	Proteobacteria	Betaproteobacteria	Burkholderiales	Oxalobacteraceae	unassigned	unassigned	0.933705	7.87176	6.76874	0.00927684	0.0399169
Aurora	bOTU142	Bacteria	Chloroflexi	S085	unassigned	unassigned	unassigned	unassigned	0.941513	8.5595	7.0598	0.00788327	0.0348959
Aurora	bOTU645	Bacteria	Proteobacteria	Alphaproteobacteria	Sphingomonadales	Sphingomonadaceae	Sphingomonas	unassigned	0.942553	10.175	8.61964	0.00332558	0.0173975
Aurora	bOTU1064	Bacteria	Proteobacteria	Alphaproteobacteria	Sphingomonadales	Erythrobacteraceae	Altererythrobacter	unassigned	0.94597	9.78031	10.5955	0.00113364	0.00689996
Aurora	bOTU1358	Bacteria	Proteobacteria	Alphaproteobacteria	Caulobacterales	Caulobacteraceae	Phenylobacterium	unassigned	0.95688	8.13018	6.51185	0.0107158	0.0450704
Aurora	bOTU372	Bacteria	Proteobacteria	Alphaproteobacteria	Sphingomonadales	Sphingomonadaceae	Sphingomonas	unassigned	0.979392	11.049	10.9484	0.000936852	0.00590077
Aurora	bOTU1028	Bacteria	Proteobacteria	Alphaproteobacteria	Sphingomonadales	unassigned	unassigned	unassigned	0.986109	9.30045	12.3409	0.000443144	0.00303254
Aurora	bOTU83	Bacteria	Proteobacteria	Deltaproteobacteria	Bdellovibrionales	Bacteriovoracaceae	Peredibacter	unassigned	0.999838	11.8865	8.9603	0.0027591	0.0148009
Aurora	bOTU644	Bacteria	Gemmatimonadetes	Gemmatimonadetes	Gemmatimonadales	Gemmatimonadaceae	Gemmatimonas	unassigned	1.0097	8.71776	7.59617	0.00584925	0.0277346
Aurora	bOTU2428	Bacteria	Proteobacteria	Betaproteobacteria	Burkholderiales	Comamonadaceae	Ramlibacter	unassigned	1.01186	8.5646	9.01152	0.00268284	0.0145148
Aurora	bOTU1119	Bacteria	Bacteroidetes	Sphingobacteriia	Sphingobacteriales	env.OPS_17	unassigned	unassigned	1.0154	8.03908	7.86014	0.00505364	0.0247981
Aurora	bOTU1290	Bacteria	Proteobacteria	Gammaproteobacteria	Xanthomonadales	Xanthomonadaceae	unassigned	unassigned	1.01868	9.10823	9.6918	0.00185092	0.0104145
Aurora	bOTU5593	Bacteria	Proteobacteria	Alphaproteobacteria	Sphingomonadales	Sphingomonadaceae	Sphingobium	unassigned	1.0607	9.15224	14.4706	0.000142365	0.00107282
Aurora	bOTU340	Bacteria	Bacteroidetes	Flavobacteriia	Flavobacteriales	Flavobacteriaceae	Flavobacterium	unassigned	1.09102	11.6426	10.1347	0.00145501	0.00848867
Aurora	bOTU5254	Bacteria	Proteobacteria	Alphaproteobacteria	Sphingomonadales	Sphingomonadaceae	Sphingomonas	unassigned	1.19385	8.22595	10.5079	0.00118867	0.00709839
Aurora	bOTU1747	Bacteria	Proteobacteria	Alphaproteobacteria	Sphingomonadales	JG34-KF-161	unassigned	unassigned	1.19513	7.98538	11.2634	0.00079049	0.0051321
Aurora	bOTU1936	Bacteria	Proteobacteria	Alphaproteobacteria	Rhizobiales	Hyphomicrobiaceae	Hyphomicrobium	unassigned	1.2091	7.53063	6.68762	0.00970848	0.0412447
Aurora	bOTU112	Bacteria	Proteobacteria	Gammaproteobacteria	Xanthomonadales	Xanthomonadaceae	unassigned	unassigned	1.21452	12.2827	11.3946	0.000736592	0.00483174
Aurora	bOTU787	Bacteria	Planctomycetes	Phycisphaerae	Phycisphaerales	Phycisphaeraceae	SM1A02	unassigned	1.21768	7.80264	9.28163	0.00231463	0.0127405
Aurora	bOTU2733	Bacteria	Proteobacteria	Alphaproteobacteria	Sphingomonadales	Erythrobacteraceae	Altererythrobacter	unassigned	1.21783	7.60771	7.97802	0.00473488	0.0235073
Aurora	bOTU1245	Bacteria	Proteobacteria	Alphaproteobacteria	Sphingomonadales	Erythrobacteraceae	unassigned	unassigned	1.2397	9.04211	15.0188	0.000106446	0.000816733
Aurora	bOTU1626	Bacteria	Proteobacteria	Gammaproteobacteria	Xanthomonadales	Xanthomonadaceae	unassigned	unassigned	1.24554	8.3934	8.76289	0.00307422	0.0163528
Aurora	bOTU1015	Bacteria	Proteobacteria	Alphaproteobacteria	Rhizobiales	Hyphomicrobiaceae	Devosia	unassigned	1.25705	8.16821	10.3109	0.00132246	0.00778715
Aurora	bOTU3046	Bacteria	Proteobacteria	Gammaproteobacteria	Xanthomonadales	Xanthomonadaceae	unassigned	unassigned	1.25709	8.16393	7.48612	0.00621762	0.0288928
Aurora	bOTU839	Bacteria	Proteobacteria	Gammaproteobacteria	Oceanospirillales	Oceanospirillaceae	Pseudohongiella	unassigned	1.26346	8.00479	10.562	0.00115437	0.00699248
Aurora	bOTU5375	Bacteria	Proteobacteria	Betaproteobacteria	Burkholderiales	Comamonadaceae	unassigned	unassigned	1.26799	7.97659	9.8813	0.00166967	0.00943659
Aurora	bOTU783	Bacteria	Gemmatimonadetes	Gemmatimonadetes	Gemmatimonadales	Gemmatimonadaceae	Gemmatimonas	unassigned	1.26948	8.23665	11.0408	0.00089126	0.00569867
Aurora	bOTU959	Bacteria	Proteobacteria	Betaproteobacteria	Burkholderiales	Oxalobacteraceae	unassigned	unassigned	1.27447	8.43133	9.56312	0.00198525	0.0111209
Aurora	bOTU1243	Bacteria	Proteobacteria	Alphaproteobacteria	Caulobacterales	Caulobacteraceae	Brevundimonas	unassigned	1.27614	9.32131	15.0512	0.000104632	0.000807708
Aurora	bOTU885	Bacteria	Bacteroidetes	Sphingobacteriia	Sphingobacteriales	env.OPS_17	unassigned	unassigned	1.28226	10.3182	7.5565	0.0059794	0.028141
Aurora	bOTU3443	Bacteria	Proteobacteria	Gammaproteobacteria	Xanthomonadales	Xanthomonadaceae	unassigned	unassigned	1.29033	8.22023	7.81194	0.00519022	0.0252724
Aurora	bOTU1966	Bacteria	Armatimonadetes	Fimbriimonadia	Fimbriimonadales	Fimbriimonadaceae	unassigned	unassigned	1.2925	7.73701	7.18236	0.00736239	0.0330773
Aurora	bOTU2917	Bacteria	Proteobacteria	Alphaproteobacteria	Sphingomonadales	Sphingomonadaceae	Sphingomonas	unassigned	1.31765	8.05805	11.9136	0.000557256	0.00375259
Aurora	bOTU11041	Bacteria	Proteobacteria	Betaproteobacteria	Burkholderiales	unassigned	unassigned	unassigned	1.32429	8.06734	11.9799	0.000537767	0.00364071
Aurora	bOTU11228	Bacteria	Proteobacteria	Alphaproteobacteria	Sphingomonadales	unassigned	unassigned	unassigned	1.34384	8.02939	14.0709	0.000176045	0.00129578
Aurora	bOTU2483	Bacteria	Bacteroidetes	Sphingobacteriia	Sphingobacteriales	KD3-93	unassigned	unassigned	1.35441	8.97764	7.89328	0.00496188	0.0244426
Aurora	bOTU2192	Bacteria	Proteobacteria	Betaproteobacteria	Burkholderiales	Comamonadaceae	Ramlibacter	unassigned	1.40671	8.28146	8.31048	0.0039417	0.0200409
Aurora	bOTU1	Bacteria	Proteobacteria	Gammaproteobacteria	Pseudomonadales	Pseudomonadaceae	Pseudomonas	unassigned	1.40713	10.6416	11.113	0.000857235	0.00553704
Aurora	bOTU3275	Bacteria	Proteobacteria	Betaproteobacteria	Burkholderiales	Comamonadaceae	unassigned	unassigned	1.41549	8.16646	11.685	0.000630062	0.00422041
Aurora	bOTU2545	Bacteria	Proteobacteria	Alphaproteobacteria	Sphingomonadales	Sphingomonadaceae	Sphingomonas	unassigned	1.44485	8.78276	20.5425	5.83207e-06	5.99901e-05
Aurora	bOTU2980	Bacteria	Proteobacteria	Alphaproteobacteria	Sphingomonadales	Erythrobacteraceae	Altererythrobacter	unassigned	1.47072	7.66461	11.4606	0.000710886	0.00471195
Aurora	bOTU1054	Bacteria	Proteobacteria	Alphaproteobacteria	Sphingomonadales	Sphingomonadaceae	Sphingopyxis	unassigned	1.48221	9.53921	14.3621	0.000150807	0.00112307
Aurora	bOTU143	Bacteria	Proteobacteria	Gammaproteobacteria	Enterobacteriales	Enterobacteriaceae	unassigned	unassigned	1.53106	7.69363	6.33317	0.01185	0.0492947
Aurora	bOTU3343	Bacteria	Proteobacteria	Alphaproteobacteria	Sphingomonadales	Erythrobacteraceae	unassigned	unassigned	1.54166	7.79868	15.8629	6.80991e-05	0.000553406
Aurora	bOTU1261	Bacteria	Bacteroidetes	Sphingobacteriia	Sphingobacteriales	Chitinophagaceae	Parafilimonas	unassigned	1.62314	8.43948	8.83719	0.00295153	0.0157664
Aurora	bOTU718	Bacteria	Saccharibacteria	unassigned	unassigned	unassigned	unassigned	unassigned	1.65512	8.22705	6.8433	0.00889743	0.0384442
Aurora	bOTU897	Bacteria	Bacteroidetes	Sphingobacteriia	Sphingobacteriales	Chitinophagaceae	Chitinophaga	unassigned	1.6855	8.09967	6.55117	0.0104815	0.0443553
Aurora	bOTU943	Bacteria	Proteobacteria	Gammaproteobacteria	Xanthomonadales	Xanthomonadaceae	Arenimonas	unassigned	1.69089	9.04114	33.2421	8.13704e-09	1.00995e-07
Aurora	bOTU4367	Bacteria	Bacteroidetes	Sphingobacteriia	Sphingobacteriales	env.OPS_17	unassigned	unassigned	1.73316	7.98719	15.2541	9.39715e-05	0.00073437
Aurora	bOTU4374	Bacteria	Bacteroidetes	Sphingobacteriia	Sphingobacteriales	KD3-93	unassigned	unassigned	1.88524	7.52737	10.8192	0.00100455	0.00623414
Aurora	bOTU1806	Bacteria	Proteobacteria	Alphaproteobacteria	Sphingomonadales	Sphingomonadaceae	Sphingopyxis	unassigned	1.89268	9.08169	16.0201	6.26741e-05	0.00052201
Aurora	bOTU2429	Bacteria	Proteobacteria	Betaproteobacteria	Burkholderiales	Oxalobacteraceae	unassigned	unassigned	1.97014	8.3376	17.8036	2.4492e-05	0.000218358
Aurora	bOTU3168	Bacteria	Proteobacteria	Betaproteobacteria	Burkholderiales	Oxalobacteraceae	unassigned	unassigned	2.01897	8.17767	10.9308	0.000945766	0.00592743
Aurora	bOTU339	Bacteria	Saccharibacteria	unassigned	unassigned	unassigned	unassigned	unassigned	2.03554	10.3708	8.09036	0.00445014	0.0224457
Aurora	bOTU647	Bacteria	Proteobacteria	Betaproteobacteria	Methylophilales	Methylophilaceae	unassigned	unassigned	2.09621	8.20114	18.1216	2.07241e-05	0.000190121
Aurora	bOTU1338	Bacteria	Saccharibacteria	unassigned	unassigned	unassigned	unassigned	unassigned	2.23384	8.34612	8.37887	0.00379608	0.0195359
Aurora	bOTU1207	Bacteria	Bacteroidetes	Flavobacteriia	Flavobacteriales	Flavobacteriaceae	Chryseobacterium	unassigned	2.319	8.99152	22.9219	1.6872e-06	1.89027e-05
Aurora	bOTU1712	Bacteria	Proteobacteria	Betaproteobacteria	Burkholderiales	Comamonadaceae	unassigned	unassigned	2.47843	9.24805	41.8671	9.7694e-11	1.27506e-09
Aurora	bOTU431	Bacteria	Saccharibacteria	unassigned	unassigned	unassigned	unassigned	unassigned	2.50059	9.01033	10.245	0.00137059	0.00803318
Aurora	bOTU762	Bacteria	Proteobacteria	Alphaproteobacteria	Sphingomonadales	Sphingomonadaceae	Novosphingobium	unassigned	2.55808	8.92369	24.1116	9.09097e-07	1.0276e-05
Aurora	bOTU813	Bacteria	Saccharibacteria	unassigned	unassigned	unassigned	unassigned	unassigned	2.65197	8.83078	18.5898	1.62086e-05	0.000152
Aurora	bOTU253	Bacteria	Saccharibacteria	unassigned	unassigned	unassigned	unassigned	unassigned	2.80678	10.7103	17.2272	3.31662e-05	0.000287592
Aurora	bOTU763	Bacteria	Proteobacteria	Betaproteobacteria	Burkholderiales	Oxalobacteraceae	unassigned	unassigned	4.14368	9.84353	32.1619	1.41842e-08	1.74341e-07
Aurora	bOTU574	Bacteria	unassigned	unassigned	unassigned	unassigned	unassigned	unassigned	5.06332	9.8169	170.839	4.85219e-39	8.77553e-37
Aurora	bOTU1807	Bacteria	unassigned	unassigned	unassigned	unassigned	unassigned	unassigned	6.33243	7.77635	58.3294	2.21707e-14	4.00973e-13
Reckenholz	bOTU2351	Bacteria	Chloroflexi	TK10	unassigned	unassigned	unassigned	unassigned	-2.42877	7.16847	10.9331	0.00094463	0.0116215
Reckenholz	bOTU4799	Bacteria	Proteobacteria	Alphaproteobacteria	Rhodobacterales	Rhodobacteraceae	unassigned	unassigned	-2.30089	8.16398	23.581	1.19762e-06	6.79531e-05
Reckenholz	bOTU3450	Bacteria	Saccharibacteria	unassigned	unassigned	unassigned	unassigned	unassigned	-2.24106	8.03956	8.30361	0.00395664	0.0292597
Reckenholz	bOTU2850	Bacteria	Saccharibacteria	unassigned	unassigned	unassigned	unassigned	unassigned	-2.18251	7.2931	7.17184	0.00740567	0.0420387
Reckenholz	bOTU58	Bacteria	Proteobacteria	Betaproteobacteria	Burkholderiales	Comamonadaceae	unassigned	unassigned	-2.13752	13.1829	33.5013	7.12147e-09	2.85571e-06
Reckenholz	bOTU2158	Bacteria	Proteobacteria	Alphaproteobacteria	Sphingomonadales	Sphingomonadaceae	unassigned	unassigned	-2.09184	7.50876	19.47	1.02194e-05	0.000318034
Reckenholz	bOTU2217	Bacteria	Saccharibacteria	unassigned	unassigned	unassigned	unassigned	unassigned	-1.87683	7.67481	7.56125	0.00596367	0.0373661
Reckenholz	bOTU1453	Bacteria	Proteobacteria	Betaproteobacteria	Burkholderiales	Comamonadaceae	unassigned	unassigned	-1.81706	9.67982	11.5221	0.000687748	0.00934871
Reckenholz	bOTU2791	Bacteria	Planctomycetes	Phycisphaerae	Phycisphaerales	Phycisphaeraceae	SM1A02	unassigned	-1.76792	7.72467	11.0773	0.000873921	0.0109513
Reckenholz	bOTU511	Bacteria	Chloroflexi	unassigned	unassigned	unassigned	unassigned	unassigned	-1.71968	7.18225	7.69419	0.00553988	0.0357679
Reckenholz	bOTU737	Bacteria	Proteobacteria	Alphaproteobacteria	Sphingomonadales	Sphingomonadaceae	Sphingomonas	unassigned	-1.69225	7.33515	10.2339	0.00137884	0.0149311
Reckenholz	bOTU4306	Bacteria	Proteobacteria	Betaproteobacteria	Burkholderiales	Comamonadaceae	unassigned	unassigned	-1.69051	7.57075	10.0192	0.00154917	0.0155305
Reckenholz	bOTU2431	Bacteria	Proteobacteria	Betaproteobacteria	Burkholderiales	Oxalobacteraceae	unassigned	unassigned	-1.65199	7.27792	7.20753	0.00725981	0.0420387
Reckenholz	bOTU167	Bacteria	Chloroflexi	S085	unassigned	unassigned	unassigned	unassigned	-1.63158	7.8188	8.29442	0.0039767	0.0292597
Reckenholz	bOTU2941	Bacteria	Chloroflexi	S085	unassigned	unassigned	unassigned	unassigned	-1.61805	7.78578	6.91074	0.00856794	0.0455561
Reckenholz	bOTU616	Bacteria	Bacteroidetes	Flavobacteriia	Flavobacteriales	Flavobacteriaceae	Flavobacterium	unassigned	-1.56031	9.53693	12.9048	0.000327739	0.00542233
Reckenholz	bOTU363	Bacteria	Chloroflexi	Chloroflexia	Chloroflexales	Roseiflexaceae	Roseiflexus	unassigned	-1.5083	7.99824	7.47333	0.00626195	0.0385094
Reckenholz	bOTU268	Bacteria	Proteobacteria	Alphaproteobacteria	Sphingomonadales	Sphingomonadaceae	Sphingomonas	unassigned	-1.49859	8.17836	7.04648	0.0079421	0.0437609
Reckenholz	bOTU1205	Bacteria	Proteobacteria	Alphaproteobacteria	Sphingomonadales	Sphingomonadaceae	Sphingomonas	unassigned	-1.49824	7.80407	9.29153	0.00230216	0.0206434
Reckenholz	bOTU610	Bacteria	Chloroflexi	Chloroflexia	Chloroflexales	Roseiflexaceae	Roseiflexus	unassigned	-1.46576	8.98375	12.9296	0.000323431	0.00542233
Reckenholz	bOTU234	Bacteria	Proteobacteria	Alphaproteobacteria	Rhizobiales	Rhizobiaceae	Ensifer	unassigned	-1.45634	9.5006	16.5547	4.72663e-05	0.00135384
Reckenholz	bOTU965	Bacteria	Proteobacteria	unassigned	unassigned	unassigned	unassigned	unassigned	-1.4417	7.86181	8.79833	0.00301507	0.0239414
Reckenholz	bOTU802	Bacteria	Chloroflexi	Chloroflexia	Chloroflexales	Roseiflexaceae	Roseiflexus	unassigned	-1.40533	8.4524	7.51459	0.00612011	0.0380491
Reckenholz	bOTU1847	Bacteria	Proteobacteria	Alphaproteobacteria	Sphingomonadales	Sphingomonadaceae	Sphingomonas	unassigned	-1.37321	8.06552	11.9533	0.000545515	0.0079546
Reckenholz	bOTU220	Bacteria	Proteobacteria	Alphaproteobacteria	Rhizobiales	Hyphomicrobiaceae	Devosia	unassigned	-1.34757	8.54956	12.7414	0.000357652	0.00573674
Reckenholz	bOTU2096	Bacteria	Bacteroidetes	Flavobacteriia	Flavobacteriales	Flavobacteriaceae	Flavobacterium	unassigned	-1.29703	8.9784	10.0677	0.00150893	0.0155149
Reckenholz	bOTU238	Bacteria	Proteobacteria	Betaproteobacteria	Burkholderiales	Comamonadaceae	unassigned	unassigned	-1.25597	9.74455	13.4457	0.000245571	0.00488749
Reckenholz	bOTU341	Bacteria	Chloroflexi	TK10	unassigned	unassigned	unassigned	unassigned	-1.25509	7.88121	8.94732	0.00277878	0.0227406
Reckenholz	bOTU1467	Bacteria	Proteobacteria	Alphaproteobacteria	Sphingomonadales	Sphingomonadaceae	Sphingomonas	unassigned	-1.2529	8.48744	11.201	0.000817549	0.0108814
Reckenholz	bOTU694	Bacteria	Chloroflexi	Chloroflexia	Chloroflexales	Roseiflexaceae	Roseiflexus	unassigned	-1.24489	9.74231	9.78752	0.001757	0.0167752
Reckenholz	bOTU1882	Bacteria	Proteobacteria	Alphaproteobacteria	Sphingomonadales	Sphingomonadaceae	unassigned	unassigned	-1.2318	7.4947	7.19099	0.00732706	0.0420387
Reckenholz	bOTU91	Bacteria	Proteobacteria	Gammaproteobacteria	Xanthomonadales	Xanthomonadaceae	Lysobacter	unassigned	-1.20095	7.76145	10.2107	0.0013963	0.0149311
Reckenholz	bOTU124	Bacteria	Chloroflexi	TK10	unassigned	unassigned	unassigned	unassigned	-1.18878	8.62342	7.25066	0.0070875	0.0420387
Reckenholz	bOTU465	Bacteria	Proteobacteria	Alphaproteobacteria	Sphingomonadales	Sphingomonadaceae	Sphingomonas	unassigned	-1.18342	8.43566	13.0223	0.000307802	0.00536647
Reckenholz	bOTU228	Bacteria	Proteobacteria	Gammaproteobacteria	Xanthomonadales	Xanthomonadaceae	Lysobacter	unassigned	-1.17651	8.85433	12.0669	0.00051325	0.00763962
Reckenholz	bOTU355	Bacteria	Proteobacteria	Alphaproteobacteria	Sphingomonadales	Sphingomonadaceae	Sphingomonas	unassigned	-1.163	9.67672	9.14574	0.00249298	0.0219711
Reckenholz	bOTU1078	Bacteria	Proteobacteria	Gammaproteobacteria	Xanthomonadales	Xanthomonadaceae	Lysobacter	unassigned	-1.1605	7.71334	10.234	0.00137877	0.0149311
Reckenholz	bOTU3118	Bacteria	Proteobacteria	Betaproteobacteria	Burkholderiales	Comamonadaceae	unassigned	unassigned	-1.15927	7.97662	7.85138	0.00507818	0.0339392
Reckenholz	bOTU28	Bacteria	Proteobacteria	Gammaproteobacteria	Xanthomonadales	Xanthomonadaceae	unassigned	unassigned	-1.15669	10.0344	15.4195	8.60943e-05	0.00222734
Reckenholz	bOTU1783	Bacteria	Proteobacteria	Gammaproteobacteria	Xanthomonadales	Xanthomonadaceae	Arenimonas	unassigned	-1.14375	7.48441	7.46523	0.00629018	0.0385094
Reckenholz	bOTU54	Bacteria	Proteobacteria	Alphaproteobacteria	Sphingomonadales	Sphingomonadaceae	Sphingomonas	unassigned	-1.13422	8.7583	7.68819	0.00555834	0.0357679
Reckenholz	bOTU298	Bacteria	Proteobacteria	Alphaproteobacteria	Sphingomonadales	Sphingomonadaceae	Sphingomonas	unassigned	-1.13133	7.42378	6.65488	0.00988846	0.0498776
Reckenholz	bOTU227	Bacteria	Proteobacteria	Gammaproteobacteria	Xanthomonadales	Xanthomonadaceae	unassigned	unassigned	-1.13016	9.34782	7.68285	0.0055748	0.0357679
Reckenholz	bOTU1112	Bacteria	Proteobacteria	Betaproteobacteria	Burkholderiales	Oxalobacteraceae	unassigned	unassigned	-1.12743	9.1025	10.6145	0.00112203	0.0128552
Reckenholz	bOTU183	Bacteria	Proteobacteria	Alphaproteobacteria	Sphingomonadales	Sphingomonadaceae	unassigned	unassigned	-1.11252	9.03482	11.1352	0.000847043	0.0109513
Reckenholz	bOTU78	Bacteria	Chloroflexi	TK10	unassigned	unassigned	unassigned	unassigned	-1.10917	9.60523	7.589	0.00587255	0.0370849
Reckenholz	bOTU39	Bacteria	Chloroflexi	S085	unassigned	unassigned	unassigned	unassigned	-1.10799	10.6121	7.16094	0.0074508	0.0420387
Reckenholz	bOTU43	Bacteria	Proteobacteria	Betaproteobacteria	Burkholderiales	Comamonadaceae	unassigned	unassigned	-1.07474	12.0056	11.5975	0.000660407	0.00913183
Reckenholz	bOTU983	Bacteria	Proteobacteria	Betaproteobacteria	Burkholderiales	Comamonadaceae	unassigned	unassigned	-1.07377	8.793	7.9428	0.00482791	0.033368
Reckenholz	bOTU449	Bacteria	Proteobacteria	Gammaproteobacteria	Xanthomonadales	Xanthomonadaceae	Lysobacter	unassigned	-1.06354	7.76219	7.01257	0.00809392	0.0441587
Reckenholz	bOTU3153	Bacteria	Bacteroidetes	Flavobacteriia	Flavobacteriales	Flavobacteriaceae	Flavobacterium	unassigned	-1.06138	7.73509	6.63939	0.0099748	0.0499987
Reckenholz	bOTU14	Bacteria	Proteobacteria	Alphaproteobacteria	Rhizobiales	Rhizobiaceae	Shinella	unassigned	-1.03701	10.7638	9.46842	0.0020904	0.0192701
Reckenholz	bOTU373	Bacteria	Proteobacteria	Alphaproteobacteria	Rhizobiales	Hyphomicrobiaceae	Devosia	unassigned	-1.03086	8.44538	9.06225	0.00260941	0.0223411
Reckenholz	bOTU485	Bacteria	Proteobacteria	Alphaproteobacteria	Rhizobiales	Hyphomicrobiaceae	unassigned	unassigned	-1.00682	8.37914	10.529	0.00117515	0.0132742
Reckenholz	bOTU369	Bacteria	Proteobacteria	Alphaproteobacteria	Rhizobiales	Hyphomicrobiaceae	Devosia	unassigned	-0.97646	8.23271	6.9088	0.00857728	0.0455561
Reckenholz	bOTU1723	Bacteria	Proteobacteria	Alphaproteobacteria	Rhodobacterales	Rhodobacteraceae	Amaricoccus	unassigned	-0.974898	7.58721	6.68972	0.00969703	0.0492217
Reckenholz	bOTU69	Bacteria	Proteobacteria	Gammaproteobacteria	Xanthomonadales	Xanthomonadaceae	Pseudoxanthomonas	unassigned	-0.957068	9.97237	8.30939	0.00394406	0.0292597
Reckenholz	bOTU709	Bacteria	Bacteroidetes	Flavobacteriia	Flavobacteriales	Flavobacteriaceae	Flavobacterium	unassigned	-0.951669	8.48184	7.73348	0.00542062	0.0356339
Reckenholz	bOTU216	Bacteria	Proteobacteria	Alphaproteobacteria	Sphingomonadales	Sphingomonadaceae	Sphingomonas	unassigned	-0.938035	9.41539	8.86649	0.00290454	0.0232944
Reckenholz	bOTU554	Bacteria	Proteobacteria	Alphaproteobacteria	Rhizobiales	Rhizobiaceae	unassigned	unassigned	-0.906302	10.992	8.01055	0.00465057	0.0324326
Reckenholz	bOTU240	Bacteria	Proteobacteria	Alphaproteobacteria	Sphingomonadales	Sphingomonadaceae	Sphingomonas	unassigned	-0.894375	8.21335	7.15017	0.00749569	0.0420387
Reckenholz	bOTU267	Bacteria	Proteobacteria	Alphaproteobacteria	Sphingomonadales	Sphingomonadaceae	Sphingomonas	unassigned	-0.891224	7.8639	6.692	0.00968466	0.0492217
Reckenholz	bOTU4919	Bacteria	Proteobacteria	Alphaproteobacteria	Rhizobiales	Methylobacteriaceae	Microvirga	unassigned	-0.87601	8.11726	7.05601	0.00789997	0.0437609
Reckenholz	bOTU70	Bacteria	Proteobacteria	Alphaproteobacteria	Sphingomonadales	Sphingomonadaceae	Sphingomonas	unassigned	-0.838138	11.4326	7.85403	0.00507075	0.0339392
Reckenholz	bOTU137	Bacteria	Proteobacteria	Betaproteobacteria	Burkholderiales	Comamonadaceae	unassigned	unassigned	-0.75307	10.0561	6.82454	0.00899136	0.0462248
Reckenholz	bOTU12049	Bacteria	Proteobacteria	unassigned	unassigned	unassigned	unassigned	unassigned	0.848548	10.0598	7.18221	0.00736299	0.0420387
Reckenholz	bOTU10777	Bacteria	Proteobacteria	unassigned	unassigned	unassigned	unassigned	unassigned	0.904231	10.4282	7.37311	0.00662065	0.0397058
Reckenholz	bOTU7124	Bacteria	Proteobacteria	Gammaproteobacteria	Pseudomonadales	Pseudomonadaceae	Pseudomonas	unassigned	0.930373	7.8076	7.66844	0.00561951	0.0357686
Reckenholz	bOTU89	Bacteria	Bacteroidetes	Cytophagia	Cytophagales	Cytophagaceae	Adhaeribacter	unassigned	0.960391	8.88852	6.98849	0.00820354	0.0444543
Reckenholz	bOTU2222	Bacteria	Proteobacteria	Betaproteobacteria	Methylophilales	Methylophilaceae	unassigned	unassigned	1.00624	8.11782	6.82984	0.00896473	0.0462248
Reckenholz	bOTU131	Bacteria	Proteobacteria	Betaproteobacteria	Burkholderiales	Oxalobacteraceae	Massilia	unassigned	1.03776	7.59747	6.86101	0.00880966	0.0461787
Reckenholz	bOTU16790	Bacteria	Proteobacteria	unassigned	unassigned	unassigned	unassigned	unassigned	1.06061	8.47225	8.911	0.00283458	0.022963
Reckenholz	bOTU435	Bacteria	Actinobacteria	Actinobacteria	Micrococcales	Microbacteriaceae	Microbacterium	unassigned	1.0753	8.19182	8.09285	0.00444403	0.031321
Reckenholz	bOTU2423	Bacteria	Actinobacteria	Actinobacteria	Micrococcales	Microbacteriaceae	Leifsonia	unassigned	1.07933	8.17331	6.96777	0.0082991	0.0446703
Reckenholz	bOTU14490	Bacteria	Proteobacteria	unassigned	unassigned	unassigned	unassigned	unassigned	1.08411	11.3347	12.626	0.000380415	0.00598222
Reckenholz	bOTU16263	Bacteria	Proteobacteria	Alphaproteobacteria	Rhizobiales	unassigned	unassigned	unassigned	1.0954	9.31801	10.7847	0.0010234	0.0120701
Reckenholz	bOTU348	Bacteria	Proteobacteria	Betaproteobacteria	Burkholderiales	Comamonadaceae	Pseudorhodoferax	unassigned	1.14055	9.93505	10.9102	0.000956382	0.0116215
Reckenholz	bOTU10970	Bacteria	Proteobacteria	Gammaproteobacteria	Pseudomonadales	Pseudomonadaceae	Pseudomonas	unassigned	1.17445	8.83984	10.2204	0.00138893	0.0149311
Reckenholz	bOTU3616	Bacteria	Proteobacteria	Gammaproteobacteria	unassigned	unassigned	unassigned	unassigned	1.1871	9.24079	9.28008	0.00231659	0.0206434
Reckenholz	bOTU352	Bacteria	Proteobacteria	Gammaproteobacteria	Pseudomonadales	Pseudomonadaceae	Pseudomonas	unassigned	1.18732	7.49301	8.99754	0.00270343	0.0227406
Reckenholz	bOTU104	Bacteria	Proteobacteria	Betaproteobacteria	Burkholderiales	Oxalobacteraceae	unassigned	unassigned	1.19935	10.444	11.7696	0.000602048	0.00847093
Reckenholz	bOTU1136	Bacteria	Proteobacteria	Gammaproteobacteria	unassigned	unassigned	unassigned	unassigned	1.20612	11.5553	13.2226	0.000276594	0.00528163
Reckenholz	bOTU1523	Bacteria	Firmicutes	Bacilli	Bacillales	Paenibacillaceae	Paenibacillus	unassigned	1.21306	8.49155	10.7923	0.00101924	0.0120701
Reckenholz	bOTU3263	Bacteria	Proteobacteria	Gammaproteobacteria	Pseudomonadales	unassigned	unassigned	unassigned	1.21743	12.1153	13.4132	0.000249859	0.00488749
Reckenholz	bOTU7761	Bacteria	unassigned	unassigned	unassigned	unassigned	unassigned	unassigned	1.23356	8.64673	10.0408	0.00153107	0.0155305
Reckenholz	bOTU1782	Bacteria	Firmicutes	Bacilli	Bacillales	Bacillaceae	Bacillus	unassigned	1.2363	8.40876	11.104	0.000861408	0.0109513
Reckenholz	bOTU4958	Bacteria	Actinobacteria	Actinobacteria	Micrococcales	Micrococcaceae	Pseudarthrobacter	unassigned	1.25205	8.00041	8.95032	0.00277421	0.0227406
Reckenholz	bOTU4387	Bacteria	Actinobacteria	Actinobacteria	Micrococcales	Micrococcaceae	unassigned	unassigned	1.2586	8.29756	12.8846	0.000331289	0.00542233
Reckenholz	bOTU59	Bacteria	Proteobacteria	Gammaproteobacteria	Pseudomonadales	Pseudomonadaceae	Pseudomonas	unassigned	1.28199	11.3063	10.107	0.00147706	0.0153845
Reckenholz	bOTU3127	Bacteria	Firmicutes	Bacilli	Bacillales	Family_XII	Exiguobacterium	unassigned	1.30861	8.67256	8.96866	0.0027465	0.0227406
Reckenholz	bOTU88	Bacteria	Proteobacteria	Betaproteobacteria	Burkholderiales	Oxalobacteraceae	unassigned	unassigned	1.31316	10.9556	13.03	0.000306542	0.00536647
Reckenholz	bOTU7141	Bacteria	Firmicutes	Bacilli	Bacillales	Paenibacillaceae	Paenibacillus	unassigned	1.31732	7.85127	8.32595	0.00390826	0.0292597
Reckenholz	bOTU479	Bacteria	Proteobacteria	Betaproteobacteria	Methylophilales	unassigned	unassigned	unassigned	1.36686	8.61002	11.1782	0.00082764	0.0108814
Reckenholz	bOTU6593	Bacteria	Proteobacteria	Gammaproteobacteria	unassigned	unassigned	unassigned	unassigned	1.40747	7.47514	6.87738	0.00872936	0.0460589
Reckenholz	bOTU3405	Bacteria	Proteobacteria	Alphaproteobacteria	Rhizobiales	Rhizobiaceae	Rhizobium	unassigned	1.45208	8.52603	9.41911	0.00214736	0.0195702
Reckenholz	bOTU1161	Bacteria	Proteobacteria	Gammaproteobacteria	Pseudomonadales	Pseudomonadaceae	Pseudomonas	unassigned	1.46578	10.2181	14.2076	0.000163705	0.00375118
Reckenholz	bOTU520	Bacteria	Proteobacteria	Gammaproteobacteria	unassigned	unassigned	unassigned	unassigned	1.46978	9.05445	8.08956	0.00445211	0.031321
Reckenholz	bOTU128	Bacteria	Proteobacteria	Gammaproteobacteria	Pseudomonadales	Pseudomonadaceae	Pseudomonas	unassigned	1.47411	10.359	15.6984	7.42865e-05	0.00205441
Reckenholz	bOTU1651	Bacteria	Proteobacteria	Gammaproteobacteria	Pseudomonadales	Pseudomonadaceae	Pseudomonas	unassigned	1.51859	8.78661	10.1471	0.00144525	0.0152512
Reckenholz	bOTU6127	Bacteria	Firmicutes	Bacilli	Bacillales	Planococcaceae	Paenisporosarcina	unassigned	1.55537	8.25817	12.1792	0.000483264	0.00745342
Reckenholz	bOTU1254	Bacteria	Proteobacteria	Betaproteobacteria	Burkholderiales	Oxalobacteraceae	unassigned	unassigned	1.57641	8.24058	8.61698	0.00333043	0.0261863
Reckenholz	bOTU4372	Bacteria	Proteobacteria	Alphaproteobacteria	Sphingomonadales	unassigned	unassigned	unassigned	1.58512	7.55939	8.17938	0.00423692	0.030891
Reckenholz	bOTU9467	Bacteria	unassigned	unassigned	unassigned	unassigned	unassigned	unassigned	1.59601	9.46222	19.453	1.03103e-05	0.000318034
Reckenholz	bOTU635	Bacteria	Proteobacteria	Gammaproteobacteria	unassigned	unassigned	unassigned	unassigned	1.6292	10.4415	23.4137	1.30647e-06	6.79531e-05
Reckenholz	bOTU678	Bacteria	Proteobacteria	Gammaproteobacteria	Pseudomonadales	Pseudomonadaceae	Pseudomonas	unassigned	1.67378	8.75408	13.6456	0.000220759	0.00453971
Reckenholz	bOTU37	Bacteria	Proteobacteria	Gammaproteobacteria	Pseudomonadales	Pseudomonadaceae	Pseudomonas	unassigned	1.71826	12.804	22.0068	2.71679e-06	0.000108943
Reckenholz	bOTU1074	Bacteria	Actinobacteria	Actinobacteria	Micrococcales	Micrococcaceae	Paenarthrobacter	unassigned	1.75242	7.93567	14.2428	0.000160672	0.00375118
Reckenholz	bOTU297	Bacteria	Proteobacteria	Betaproteobacteria	Burkholderiales	unassigned	unassigned	unassigned	1.76725	11.3265	13.9741	0.000185344	0.00412906
Reckenholz	bOTU3563	Bacteria	Proteobacteria	Gammaproteobacteria	Aeromonadales	unassigned	unassigned	unassigned	1.81722	8.25492	7.041	0.00796645	0.0437609
Reckenholz	bOTU3888	Bacteria	Proteobacteria	Gammaproteobacteria	Pseudomonadales	Pseudomonadaceae	Pseudomonas	unassigned	1.82087	7.90655	14.5868	0.000133848	0.00325291
Reckenholz	bOTU1100	Bacteria	Bacteroidetes	Flavobacteriia	Flavobacteriales	Flavobacteriaceae	Flavobacterium	unassigned	1.83454	8.2723	7.20198	0.00728232	0.0420387
Reckenholz	bOTU1578	Bacteria	Proteobacteria	Betaproteobacteria	Burkholderiales	Oxalobacteraceae	unassigned	unassigned	1.84806	8.38366	7.90966	0.00491714	0.0334199
Reckenholz	bOTU398	Bacteria	Bacteroidetes	Flavobacteriia	Flavobacteriales	Flavobacteriaceae	Chryseobacterium	unassigned	1.85051	10.0847	13.1141	0.000293085	0.00534213
Reckenholz	bOTU545	Bacteria	Proteobacteria	Gammaproteobacteria	Pseudomonadales	Pseudomonadaceae	Pseudomonas	unassigned	1.86687	11.4795	18.9276	1.35771e-05	0.00040329
Reckenholz	bOTU176	Bacteria	Proteobacteria	Gammaproteobacteria	Pseudomonadales	Pseudomonadaceae	Pseudomonas	unassigned	1.8796	9.74006	24.7625	6.48483e-07	6.1076e-05
Reckenholz	bOTU7	Bacteria	Proteobacteria	Gammaproteobacteria	Pseudomonadales	Pseudomonadaceae	Pseudomonas	unassigned	1.90926	16.0912	23.9191	1.00471e-06	6.73897e-05
Reckenholz	bOTU4	Bacteria	Proteobacteria	Gammaproteobacteria	Pseudomonadales	Pseudomonadaceae	Pseudomonas	unassigned	1.93397	16.5138	24.8549	6.18132e-07	6.1076e-05
Reckenholz	bOTU1	Bacteria	Proteobacteria	Gammaproteobacteria	Pseudomonadales	Pseudomonadaceae	Pseudomonas	unassigned	1.94171	18.575	26.8775	2.16773e-07	3.43648e-05
Reckenholz	bOTU512	Bacteria	Proteobacteria	Gammaproteobacteria	Pseudomonadales	Pseudomonadaceae	Pseudomonas	unassigned	1.96738	11.9064	24.2073	8.65027e-07	6.73897e-05
Reckenholz	bOTU4756	Bacteria	Proteobacteria	Gammaproteobacteria	unassigned	unassigned	unassigned	unassigned	1.98939	8.74778	15.5318	8.11289e-05	0.00216885
Reckenholz	bOTU1796	Bacteria	Proteobacteria	Gammaproteobacteria	Enterobacteriales	Enterobacteriaceae	Erwinia	unassigned	1.99395	7.907	10.665	0.00109181	0.0126903
Reckenholz	bOTU856	Bacteria	Proteobacteria	Gammaproteobacteria	Aeromonadales	Aeromonadaceae	Aeromonas	Serratia_sp._CV56Nov	2.0111	9.71118	23.7581	1.09235e-06	6.73897e-05
Reckenholz	bOTU10	Bacteria	Proteobacteria	Gammaproteobacteria	Pseudomonadales	Pseudomonadaceae	Pseudomonas	unassigned	2.04944	15.2996	27.9367	1.25352e-07	2.51331e-05
Reckenholz	bOTU1350	Bacteria	Firmicutes	Bacilli	Bacillales	Family_XII	Exiguobacterium	unassigned	2.05529	10.1699	21.5378	3.46925e-06	0.00012647
Reckenholz	bOTU3051	Bacteria	Proteobacteria	Gammaproteobacteria	Pseudomonadales	Pseudomonadaceae	Pseudomonas	unassigned	2.07275	8.06459	22.1384	2.53686e-06	0.000107082
Reckenholz	bOTU3049	Bacteria	Firmicutes	Bacilli	Bacillales	Planococcaceae	Paenisporosarcina	unassigned	2.08313	8.20164	22.4064	2.20635e-06	0.000104088
Reckenholz	bOTU2507	Bacteria	Firmicutes	Bacilli	Bacillales	Family_XII	Exiguobacterium	unassigned	2.08629	9.18269	20.1043	7.3333e-06	0.000245054
Reckenholz	bOTU270	Bacteria	Proteobacteria	Betaproteobacteria	Methylophilales	Methylophilaceae	Methylotenera	unassigned	2.0987	9.01181	29.8964	4.55761e-08	1.2184e-05
Reckenholz	bOTU4137	Bacteria	Proteobacteria	Gammaproteobacteria	Pseudomonadales	Pseudomonadaceae	Pseudomonas	unassigned	2.1535	8.10845	13.8892	0.000193913	0.0042032
Reckenholz	bOTU80	Bacteria	Proteobacteria	Gammaproteobacteria	Pseudomonadales	Pseudomonadaceae	Pseudomonas	unassigned	2.21536	13.2215	26.5478	2.57093e-07	3.43648e-05
Reckenholz	bOTU785	Bacteria	Proteobacteria	Betaproteobacteria	Burkholderiales	Oxalobacteraceae	unassigned	unassigned	2.31775	9.55603	21.8477	2.9517e-06	0.000112727
Reckenholz	bOTU4170	Bacteria	Firmicutes	Bacilli	Bacillales	Family_XII	Exiguobacterium	unassigned	2.32666	8.26405	20.34	6.48298e-06	0.000226059
Reckenholz	bOTU553	Bacteria	Proteobacteria	Gammaproteobacteria	Enterobacteriales	Enterobacteriaceae	Pantoea	unassigned	2.3754	9.49923	23.3426	1.35567e-06	6.79531e-05
Reckenholz	bOTU7855	Bacteria	Proteobacteria	Gammaproteobacteria	Pseudomonadales	Pseudomonadaceae	Pseudomonas	unassigned	2.43359	7.492	11.8247	0.000584495	0.0083708
Reckenholz	bOTU579	Bacteria	Proteobacteria	Gammaproteobacteria	Pseudomonadales	Pseudomonadaceae	Pseudomonas	unassigned	2.48936	9.48912	15.1499	9.93046e-05	0.00248882
Reckenholz	bOTU72	Bacteria	Proteobacteria	Gammaproteobacteria	Enterobacteriales	Enterobacteriaceae	Pantoea	unassigned	2.62438	10.0948	23.8248	1.05516e-06	6.73897e-05
Reckenholz	bOTU3328	Bacteria	Proteobacteria	Gammaproteobacteria	Pseudomonadales	Pseudomonadaceae	Pseudomonas	unassigned	2.69064	7.78263	24.6558	6.85391e-07	6.1076e-05
Reckenholz	bOTU8736	Bacteria	Chloroflexi	Thermomicrobia	JG30-KF-CM45	unassigned	unassigned	unassigned	2.76079	7.15805	8.10606	0.00441175	0.031321
Reckenholz	bOTU12013	Bacteria	Chloroflexi	Thermomicrobia	JG30-KF-CM45	unassigned	unassigned	unassigned	2.86125	7.41307	8.44197	0.00366658	0.028275
Reckenholz	bOTU8103	Bacteria	unassigned	unassigned	unassigned	unassigned	unassigned	unassigned	2.88831	8.12734	7.36945	0.00663414	0.0397058
Reckenholz	bOTU10564	Bacteria	Chloroflexi	Caldilineae	Caldilineales	Caldilineaceae	uncultured	unassigned	2.91467	7.68282	6.83054	0.00896122	0.0462248
Reckenholz	bOTU11164	Bacteria	Acidobacteria	Blastocatellia	Blastocatellales	Blastocatellaceae	RB41	unassigned	2.94894	7.59684	7.22625	0.00718451	0.0420387
Reckenholz	bOTU10151	Bacteria	Acidobacteria	Blastocatellia	Blastocatellales	Blastocatellaceae	RB41	unassigned	2.96562	8.08675	8.31914	0.00392295	0.0292597
Reckenholz	bOTU12212	Bacteria	Chloroflexi	Caldilineae	Caldilineales	Caldilineaceae	uncultured	unassigned	2.98471	7.31833	7.42915	0.00641755	0.0389915
Reckenholz	bOTU10422	Bacteria	Planctomycetes	Planctomycetacia	Planctomycetales	Planctomycetaceae	uncultured	unassigned	2.98839	7.99001	7.92787	0.0048679	0.033368
Reckenholz	bOTU10165	Bacteria	Chloroflexi	Caldilineae	Caldilineales	Caldilineaceae	unassigned	unassigned	3.00197	7.28383	8.09763	0.00443233	0.031321
Reckenholz	bOTU36	Bacteria	Proteobacteria	Gammaproteobacteria	Pseudomonadales	Pseudomonadaceae	Pseudomonas	unassigned	3.04725	13.6632	37.1156	1.11331e-09	8.92873e-07
Reckenholz	bOTU898	Bacteria	Proteobacteria	Gammaproteobacteria	Enterobacteriales	Enterobacteriaceae	Serratia	unassigned	3.12506	8.9063	22.1683	2.4977e-06	0.000107082
Reckenholz	bOTU10879	Bacteria	Planctomycetes	Planctomycetacia	Planctomycetales	Planctomycetaceae	Pir4_lineage	unassigned	3.1377	7.35967	9.80208	0.00174315	0.0167752
Reckenholz	bOTU5865	Bacteria	Verrucomicrobia	Verrucomicrobiae	Verrucomicrobiales	Verrucomicrobiaceae	uncultured	unassigned	3.23141	7.27104	7.75095	0.00536844	0.0355825
Reckenholz	bOTU7119	Bacteria	Armatimonadetes	Armatimonadia	Armatimonadales	unassigned	unassigned	unassigned	3.2816	7.71435	9.05586	0.00261854	0.0223411
Reckenholz	bOTU7036	Bacteria	Planctomycetes	Planctomycetacia	Planctomycetales	Planctomycetaceae	Pirellula	unassigned	3.36303	7.28137	8.55416	0.00344733	0.0268423
Reckenholz	bOTU6020	Bacteria	Acidobacteria	Blastocatellia	Blastocatellales	Blastocatellaceae	RB41	unassigned	3.38383	8.14473	9.71795	0.00182477	0.0172172
Reckenholz	bOTU5737	Bacteria	Acidobacteria	Subgroup_18	unassigned	unassigned	unassigned	unassigned	3.38689	7.89215	9.87443	0.00167591	0.0163932
Reckenholz	bOTU11725	Bacteria	Acidobacteria	Blastocatellia	Blastocatellales	Blastocatellaceae	RB41	unassigned	3.43098	7.90747	12.0628	0.000514388	0.00763962
Reckenholz	bOTU15905	Bacteria	Acidobacteria	Blastocatellia	Blastocatellales	Blastocatellaceae	RB41	unassigned	3.44558	7.32206	9.0838	0.00257884	0.0223411
Reckenholz	bOTU9769	Bacteria	Armatimonadetes	Armatimonadia	Armatimonadales	Hypsibius_dujardini	Hypsibius_dujardini	unassigned	3.48365	7.49911	9.87422	0.00167611	0.0163932
Reckenholz	bOTU8601	Bacteria	Chloroflexi	Thermomicrobia	JG30-KF-CM45	unassigned	unassigned	unassigned	3.54151	7.30251	9.68955	0.00185319	0.0172821
Reckenholz	bOTU6299	Bacteria	Armatimonadetes	Chthonomonadetes	Chthonomonadales	unassigned	unassigned	unassigned	3.60556	7.64506	13.7296	0.000211101	0.00445534
Reckenholz	bOTU10307	Bacteria	Acidobacteria	Blastocatellia	Blastocatellales	Blastocatellaceae	RB41	unassigned	3.78865	7.39931	13.1664	0.000285009	0.00531575
Taxa in bold with abundance >1% (corresponds to ca. 13.3 in log2(CPM) counts)									BX enriched
									BX depleted

## Sheet: Rhizosphere fungi
Location	OTU	kingdom	phylum	class	order	family	genus	species	logFC	logCPM	LR	PValue	FDR
Changins	fOTU96	Fungi	unassigned	unassigned	unassigned	unassigned	unassigned	unassigned	-4.36128	13.4164	18.9023	1.37584e-05	0.00407249
Changins	fOTU165	Fungi	unassigned	unassigned	unassigned	unassigned	unassigned	unassigned	-2.89691	10.0524	10.7732	0.00102979	0.0255737
Changins	fOTU176	Fungi	Olpidiomycota	Olpidiomycetes	Olpidiales	Olpidiaceae	Olpidium	Olpidium_brassicae_SH194417.07FU	-2.50078	9.33418	11.5963	0.000660825	0.0255737
Changins	fOTU496	Fungi	Basidiomycota	Tremellomycetes	Tremellales	Tremellaceae	Cryptococcus	Cryptococcus_laurentii_SH020118.07FU	-2.4347	8.8265	8.04543	0.00456185	0.0497479
Changins	fOTU1275	Fungi	unassigned	unassigned	unassigned	unassigned	unassigned	unassigned	-2.38102	8.36702	11.1945	0.000820406	0.0255737
Changins	fOTU1186	Fungi	unassigned	unassigned	unassigned	unassigned	unassigned	unassigned	-2.37151	8.56879	13.6601	0.000219054	0.01621
Changins	fOTU1218	Fungi	unassigned	unassigned	unassigned	unassigned	unassigned	unassigned	-2.35845	8.18266	8.67317	0.00322928	0.0415595
Changins	fOTU392	Fungi	Ascomycota	Dothideomycetes	Pleosporales	unassigned	unassigned	unassigned	-2.31263	8.63692	12.5091	0.000404968	0.0220466
Changins	fOTU123	Fungi	Chytridiomycota	Rhizophydiomycetes	Rhizophydiales	Rhizophydiales inc. sed.	Operculomyces	Operculomyces_laminatus_SH210135.07FU	-2.28618	11.3544	12.3252	0.00044689	0.0220466
Changins	fOTU1175	Fungi	unassigned	unassigned	unassigned	unassigned	unassigned	unassigned	-2.27655	8.12373	10.1359	0.00145407	0.0255737
Changins	fOTU382	Fungi	unassigned	unassigned	unassigned	unassigned	unassigned	unassigned	-2.23973	9.24603	9.09344	0.00256528	0.0370902
Changins	fOTU1001	Fungi	unassigned	unassigned	unassigned	unassigned	unassigned	unassigned	-2.23316	8.74499	10.3384	0.0013029	0.0255737
Changins	fOTU552	Fungi	unassigned	unassigned	unassigned	unassigned	unassigned	unassigned	-2.14083	10.7169	10.4867	0.00120234	0.0255737
Changins	fOTU986	Fungi	unassigned	unassigned	unassigned	unassigned	unassigned	unassigned	-2.04951	9.08254	14.3321	0.000153226	0.0151183
Changins	fOTU381	Fungi	unassigned	unassigned	unassigned	unassigned	unassigned	unassigned	-2.01024	10.0304	10.4941	0.00119755	0.0255737
Changins	fOTU43	Fungi	Ascomycota	Sordariomycetes	Hypocreales	Nectriaceae	Fusicolla	unassigned	-1.87925	10.1865	8.06102	0.00452278	0.0497479
Changins	fOTU772	Fungi	unassigned	unassigned	unassigned	unassigned	unassigned	unassigned	-1.81617	8.89395	9.04691	0.0026314	0.0370902
Changins	fOTU405	Fungi	unassigned	unassigned	unassigned	unassigned	unassigned	unassigned	-1.76716	11.1684	8.94235	0.00278635	0.037489
Changins	fOTU57	Fungi	unassigned	unassigned	unassigned	unassigned	unassigned	unassigned	-1.75308	13.9331	9.75863	0.00178483	0.0293505
Changins	fOTU825	Fungi	unassigned	unassigned	unassigned	unassigned	unassigned	unassigned	-1.58952	8.5484	8.02756	0.00460709	0.0497479
Changins	fOTU708	Fungi	unassigned	unassigned	unassigned	unassigned	unassigned	unassigned	-1.46836	9.67365	7.95045	0.00480754	0.0497479
Changins	fOTU44	Fungi	Glomeromycota	Glomeromycetes	Glomerales	Glomeraceae	Funneliformis	unassigned	1.326	13.5277	7.88711	0.00497883	0.0497479
Changins	fOTU276	Fungi	Glomeromycota	Glomeromycetes	Glomerales	Glomeraceae	unassigned	unassigned	1.6129	9.16727	10.1174	0.00146876	0.0255737
Changins	fOTU193	Fungi	Glomeromycota	Glomeromycetes	Glomerales	Glomeraceae	unassigned	unassigned	1.62558	9.79456	10.5916	0.00113602	0.0255737
Changins	fOTU146	Fungi	Glomeromycota	Glomeromycetes	Glomerales	Glomeraceae	unassigned	unassigned	1.68988	10.173	7.86431	0.00504202	0.0497479
Changins	fOTU28	Fungi	Basidiomycota	Agaricomycetes	Agaricales	unassigned	unassigned	unassigned	1.71577	14.2473	9.08019	0.00258393	0.0370902
Changins	fOTU353	Fungi	Basidiomycota	Agaricomycetes	Cantharellales	Ceratobasidiaceae	unassigned	unassigned	2.16424	10.174	8.47654	0.00359756	0.0443699
Changins	fOTU204	Fungi	Ascomycota	Sordariomycetes	Hypocreales	Hypocreaceae	Trichoderma	Trichoderma_stromaticum_SH196035.07FU	2.82082	11.6674	10.1345	0.0014552	0.0255737
Changins	fOTU542	Fungi	Glomeromycota	Glomeromycetes	Glomerales	Glomeraceae	Glomus	unassigned	3.06356	8.0309	10.1259	0.00146202	0.0255737
Changins	fOTU221	Fungi	Ascomycota	unassigned	unassigned	unassigned	unassigned	unassigned	3.18036	11.4296	16.558	4.71856e-05	0.00698347
Aurora	fOTU462	Fungi	Ascomycota	Saccharomycetes	Saccharomycetales	Phaffomycetaceae	Cyberlindnera	unassigned	-4.78076	10.3524	17.9581	2.25823e-05	0.00135494
Aurora	fOTU626	Fungi	Ascomycota	Saccharomycetes	Saccharomycetales	Dipodascaceae	Geotrichum	unassigned	-4.11509	9.98916	12.7136	0.000363005	0.0108902
Aurora	fOTU162	Fungi	Ascomycota	Sordariomycetes	Hypocreales	Hypocreales inc. sed.	unassigned	unassigned	-3.8301	11.1554	12.258	0.000463272	0.011061
Aurora	fOTU932	Fungi	Ascomycota	Sordariomycetes	Sordariales	Lasiosphaeriaceae	unassigned	unassigned	-3.69192	9.31382	8.69111	0.00319766	0.044856
Aurora	fOTU88	Fungi	Basidiomycota	Agaricomycetes	Phallales	Phallaceae	Phallus	Phallus_rugulosus_SH220939.07FU	-3.61658	11.7814	9.66694	0.00187614	0.0300182
Aurora	fOTU703	Fungi	unassigned	unassigned	unassigned	unassigned	unassigned	unassigned	-2.92187	10.2995	12.0899	0.000506963	0.011061
Aurora	fOTU10	Fungi	Ascomycota	Ascomycota_cls_Incertae_sedis	Ascomycota_ord_Incertae_sedis	Ascomycota inc. sed.	unassigned	unassigned	-2.54779	11.682	11.3772	0.00074352	0.0127461
Aurora	fOTU306	Fungi	Ascomycota	Sordariomycetes	Chaetosphaeriales	Chaetosphaeriaceae	Chloridium	unassigned	2.7304	12.1756	16.4525	4.98849e-05	0.00239447
Aurora	fOTU152	Fungi	Ascomycota	Dothideomycetes	Pleosporales	Dictyosporiaceae	unassigned	unassigned	2.83432	11.7918	11.6618	0.000637964	0.0123068
Aurora	fOTU240	Fungi	unassigned	unassigned	unassigned	unassigned	unassigned	unassigned	3.29178	10.6179	12.8248	0.000342051	0.0108902
Aurora	fOTU3576	Fungi	unassigned	unassigned	unassigned	unassigned	unassigned	unassigned	3.43028	11.9023	14.1182	0.000171677	0.00686709
Aurora	fOTU210	Fungi	Basidiomycota	Agaricomycetes	unassigned	unassigned	unassigned	unassigned	3.59796	9.99338	8.59861	0.0033642	0.044856
Aurora	fOTU398	Fungi	Ascomycota	Dothideomycetes	unassigned	unassigned	unassigned	unassigned	3.60971	10.5895	11.5801	0.000666616	0.0123068
Aurora	fOTU536	Fungi	Ascomycota	Dothideomycetes	Pleosporales	unassigned	unassigned	unassigned	3.92229	10.0227	9.52271	0.00202945	0.0304417
Aurora	fOTU264	Fungi	unassigned	unassigned	unassigned	unassigned	unassigned	unassigned	3.98376	12.155	19.0183	1.29473e-05	0.00103579
Aurora	fOTU334	Fungi	unassigned	unassigned	unassigned	unassigned	unassigned	unassigned	4.00626	10.2264	12.3627	0.000437997	0.011061
Aurora	fOTU260	Fungi	Olpidiomycota	unassigned	unassigned	unassigned	unassigned	unassigned	4.92922	10.934	19.2516	1.14574e-05	0.00103579
Aurora	fOTU385	Fungi	Olpidiomycota	unassigned	unassigned	unassigned	unassigned	unassigned	5.61225	10.2625	20.5726	5.74123e-06	0.00103579
Reckenholz	fOTU165	Fungi	unassigned	unassigned	unassigned	unassigned	unassigned	unassigned	-7.85595	12.9248	57.597	3.2171e-14	4.50394e-12
Reckenholz	fOTU96	Fungi	unassigned	unassigned	unassigned	unassigned	unassigned	unassigned	-6.74366	13.0616	38.1617	6.51165e-10	4.55816e-08
Reckenholz	fOTU190	Fungi	Ascomycota	Sordariomycetes	Hypocreales	Cordycipitaceae	Beauveria	Beauveria_pseudobassiana_SH287579.07FU	-5.79002	13.3493	14.4217	0.000146112	0.00113642
Reckenholz	fOTU118	Fungi	unassigned	unassigned	unassigned	unassigned	unassigned	unassigned	-4.42363	10.4804	30.1631	3.97205e-08	1.85362e-06
Reckenholz	fOTU97	Fungi	Ascomycota	Sordariomycetes	Hypocreales	Cordycipitaceae	unassigned	unassigned	-4.08093	13.2158	14.5824	0.00013416	0.00110485
Reckenholz	fOTU57	Fungi	unassigned	unassigned	unassigned	unassigned	unassigned	unassigned	-3.17391	9.68511	15.7307	7.30307e-05	0.000774098
Reckenholz	fOTU438	Fungi	Ascomycota	Sordariomycetes	unassigned	unassigned	unassigned	unassigned	-3.13063	10.8155	22.2355	2.41178e-06	6.99068e-05
Reckenholz	fOTU1217	Fungi	unassigned	unassigned	unassigned	unassigned	unassigned	unassigned	-3.04871	9.85336	20.0441	7.56784e-06	0.000117722
Reckenholz	fOTU638	Fungi	Ascomycota	Sordariomycetes	Hypocreales	unassigned	unassigned	unassigned	-3.02952	10.4812	9.30468	0.00228569	0.0110344
Reckenholz	fOTU970	Fungi	Ascomycota	Dothideomycetes	Pleosporales	Didymosphaeriaceae	unassigned	unassigned	-2.83943	9.67996	7.59689	0.00584691	0.0204642
Reckenholz	fOTU127	Fungi	Ascomycota	Sordariomycetes	unassigned	unassigned	unassigned	unassigned	-2.69908	12.8763	21.5234	3.49534e-06	6.99068e-05
Reckenholz	fOTU198	Fungi	unassigned	unassigned	unassigned	unassigned	unassigned	unassigned	-2.61085	10.33	8.13017	0.00435347	0.017156
Reckenholz	fOTU87	Fungi	Ascomycota	Sordariomycetes	Sordariales	Lasiosphaeriaceae	Podospora	unassigned	-2.59898	10.3861	13.868	0.000196106	0.00137274
Reckenholz	fOTU632	Fungi	Ascomycota	Sordariomycetes	Sordariales	unassigned	unassigned	unassigned	-2.58914	10.0351	6.68492	0.0097232	0.0312485
Reckenholz	fOTU434	Fungi	Ascomycota	Sordariomycetes	Hypocreales	unassigned	unassigned	unassigned	-2.58184	10.0144	20.5129	5.92311e-06	0.000103654
Reckenholz	fOTU112	Fungi	Ascomycota	Leotiomycetes	Leotiomycetes_ord_Incertae_sedis	Pseudeurotiaceae	Pseudeurotium	unassigned	-2.23639	9.83684	11.7152	0.000619915	0.00377339
Reckenholz	fOTU5	Fungi	Ascomycota	Dothideomycetes	Pleosporales	unassigned	unassigned	unassigned	-2.11862	12.29	21.7104	3.17069e-06	6.99068e-05
Reckenholz	fOTU1008	Fungi	Chytridiomycota	Rhizophydiomycetes	Rhizophydiales	Rhizophydiales inc. sed.	Operculomyces	Operculomyces_laminatus_SH210135.07FU	-2.01493	9.81842	6.43399	0.0111957	0.0333488
Reckenholz	fOTU47	Fungi	Ascomycota	Sordariomycetes	Hypocreales	Nectriaceae	Cylindrocarpon	unassigned	-1.901	11.3447	16.6971	4.38472e-05	0.000558056
Reckenholz	fOTU75	Fungi	Ascomycota	Sordariomycetes	Hypocreales	Nectriaceae	Cylindrocarpon	unassigned	-1.84321	10.0573	7.89826	0.00494824	0.0185943
Reckenholz	fOTU408	Fungi	unassigned	unassigned	unassigned	unassigned	unassigned	unassigned	-1.79185	11.0829	16.4927	4.88367e-05	0.000569761
Reckenholz	fOTU318	Fungi	Basidiomycota	Tremellomycetes	Tremellales	unassigned	unassigned	unassigned	-1.74675	10.2464	8.51914	0.00351431	0.0158711
Reckenholz	fOTU2	Fungi	Ascomycota	Sordariomycetes	Hypocreales	Nectriaceae	unassigned	unassigned	-1.68992	13.8901	14.6239	0.000131242	0.00110485
Reckenholz	fOTU14	Fungi	Ascomycota	Eurotiomycetes	Chaetothyriales	Herpotrichiellaceae	Exophiala	unassigned	-1.64271	12.9168	10.9118	0.000955542	0.00535104
Reckenholz	fOTU3	Fungi	Ascomycota	Sordariomycetes	Myrmecridiales	Myrmecridiaceae	Myrmecridium	unassigned	-1.48288	10.5773	6.62705	0.0100441	0.0312485
Reckenholz	fOTU1	Fungi	Ascomycota	Dothideomycetes	Pleosporales	unassigned	unassigned	unassigned	-1.25084	14.7565	9.58482	0.00196193	0.00980965
Reckenholz	fOTU46	Fungi	Ascomycota	Sordariomycetes	Hypocreales	Nectriaceae	unassigned	unassigned	1.04205	12.6097	9.02863	0.00265783	0.0124032
Reckenholz	fOTU92	Fungi	Basidiomycota	Tremellomycetes	unassigned	unassigned	unassigned	unassigned	1.25971	12.5415	7.26803	0.00701926	0.0233975
Reckenholz	fOTU55	Fungi	Ascomycota	Ascomycota_cls_Incertae_sedis	Ascomycota_ord_Incertae_sedis	Ascomycota inc. sed.	Tetracladium	unassigned	1.43975	11.2021	10.0651	0.00151101	0.00813621
Reckenholz	fOTU60	Fungi	Ascomycota	Sordariomycetes	Sordariales	Chaetomiaceae	Humicola	Humicola_grisea_SH374010.07FU	1.54233	13.3653	12.1939	0.000479469	0.00305116
Reckenholz	fOTU89	Fungi	Mortierellomycota	Mortierellomycetes	Mortierellales	Mortierellaceae	Mortierella	unassigned	1.58394	14.0513	13.0756	0.000299172	0.00199448
Reckenholz	fOTU37	Fungi	Ascomycota	Eurotiomycetes	unassigned	unassigned	unassigned	unassigned	1.59946	15.0525	14.1699	0.000167025	0.00123071
Reckenholz	fOTU188	Fungi	Ascomycota	Sordariomycetes	Hypocreales	Nectriaceae	Fusarium	unassigned	1.65274	10.1779	7.86251	0.00504703	0.0185943
Reckenholz	fOTU272	Fungi	Basidiomycota	Tremellomycetes	Holtermanniales	unassigned	unassigned	unassigned	1.72459	12.6122	8.21165	0.00416222	0.0171386
Reckenholz	fOTU337	Fungi	Basidiomycota	Tremellomycetes	Cystofilobasidiales	Cystofilobasidiaceae	Cystofilobasidium	unassigned	1.72664	11.4648	6.0234	0.0141174	0.0411757
Reckenholz	fOTU702	Fungi	Basidiomycota	Tremellomycetes	Filobasidiales	Filobasidiaceae	Filobasidium	Filobasidium_chernovii_SH197624.07FU	1.75271	10.5593	6.56166	0.0104199	0.0317128
Reckenholz	fOTU494	Fungi	Basidiomycota	Microbotryomycetes	Sporidiobolales	Sporidiobolaceae	Sporobolomyces	Sporobolomyces_roseus_SH194973.07FU	1.77724	11.2558	6.66562	0.00982902	0.0312485
Reckenholz	fOTU554	Fungi	Ascomycota	Sordariomycetes	Sordariales	Lasiosphaeriaceae	unassigned	unassigned	1.79126	10.2554	7.4409	0.00637581	0.021771
Reckenholz	fOTU508	Fungi	Ascomycota	Sordariomycetes	Sordariales	Lasiosphaeriaceae	Cercophora	Cercophora_sulphurella_SH028046.07FU	1.84949	9.68606	8.30783	0.00394746	0.0167468
Reckenholz	fOTU229	Fungi	Ascomycota	Sordariomycetes	Sordariales	Lasiosphaeriaceae	unassigned	unassigned	1.90482	11.6	7.79557	0.00523744	0.0188011
Reckenholz	fOTU325	Fungi	Mortierellomycota	Mortierellomycetes	Mortierellales	Mortierellaceae	Mortierella	unassigned	1.95058	11.7687	17.2675	3.2469e-05	0.000454567
Reckenholz	fOTU414	Fungi	Ascomycota	Dothideomycetes	Pleosporales	unassigned	unassigned	unassigned	1.99124	10.5484	11.4307	0.000722393	0.00421396
Reckenholz	fOTU615	Fungi	Basidiomycota	Microbotryomycetes	Sporidiobolales	Sporidiobolaceae	Sporobolomyces	Sporobolomyces_ruberrimus_SH194976.07FU	2.03791	11.0794	8.32195	0.00391687	0.0167468
Reckenholz	fOTU369	Fungi	Basidiomycota	Tremellomycetes	Cystofilobasidiales	Cystofilobasidiaceae	Guehomyces	Guehomyces_pullulans_SH212824.07FU	2.21441	11.5185	15.2964	9.18924e-05	0.000857663
Reckenholz	fOTU387	Fungi	Basidiomycota	Tremellomycetes	Cystofilobasidiales	Cystofilobasidiaceae	Guehomyces	Guehomyces_pullulans_SH212824.07FU	2.39137	10.0519	9.81343	0.00173242	0.00898291
Reckenholz	fOTU124	Fungi	Ascomycota	Saccharomycetes	Saccharomycetales	Saccharomycetales inc. sed.	Candida	Candida_sake_SH175136.07FU	2.43842	13.652	21.8283	2.98176e-06	6.99068e-05
Reckenholz	fOTU281	Fungi	Ascomycota	Pezizomycetes	Pezizales	Pyronemataceae	Pseudaleuria	unassigned	3.22978	9.73476	15.6205	7.74098e-05	0.000774098
Reckenholz	fOTU490	Fungi	unassigned	unassigned	unassigned	unassigned	unassigned	unassigned	4.57614	11.4361	8.10615	0.00441153	0.017156
Taxa in bold with abundance >1% (corresponds to ca. 13.3 in log2(CPM) counts)									BX enriched
									BX depleted

## Sheet: Root bacteria
Location	OTU	kingdom	phylum	class	order	family	genus	species	logFC	logCPM	LR	PValue	FDR
Changins	bOTU68	Bacteria	Proteobacteria	Gammaproteobacteria	Enterobacteriales	Enterobacteriaceae	unassigned	unassigned	-5.44132	10.9579	59.2194	1.41039e-14	1.20024e-11
Changins	bOTU1565	Bacteria	Proteobacteria	Alphaproteobacteria	Rhizobiales	Rhizobiaceae	Rhizobium	unassigned	-3.48745	8.86733	22.1447	2.52847e-06	0.000268966
Changins	bOTU816	Bacteria	Proteobacteria	Betaproteobacteria	Burkholderiales	Oxalobacteraceae	unassigned	unassigned	-3.43442	10.7745	34.0156	5.46713e-09	1.55084e-06
Changins	bOTU3576	Bacteria	Proteobacteria	Alphaproteobacteria	Sphingomonadales	Sphingomonadaceae	Sphingobium	unassigned	-3.35557	8.60121	21.2043	4.12839e-06	0.000351326
Changins	bOTU469	Bacteria	Bacteroidetes	Flavobacteriia	Flavobacteriales	Flavobacteriaceae	Flavobacterium	unassigned	-3.14763	8.66397	22.1468	2.52583e-06	0.000268966
Changins	bOTU1888	Bacteria	Proteobacteria	Betaproteobacteria	Burkholderiales	Oxalobacteraceae	unassigned	unassigned	-3.05386	8.41859	14.0298	0.000179934	0.00683584
Changins	bOTU122	Bacteria	Bacteroidetes	Flavobacteriia	Flavobacteriales	Flavobacteriaceae	Flavobacterium	unassigned	-3.00662	11.3216	21.2257	4.08264e-06	0.000351326
Changins	bOTU1	Bacteria	Proteobacteria	Gammaproteobacteria	Pseudomonadales	Pseudomonadaceae	Pseudomonas	unassigned	-2.86043	14.4944	36.2387	1.74571e-09	7.42799e-07
Changins	bOTU1775	Bacteria	Bacteroidetes	Sphingobacteriia	Sphingobacteriales	Sphingobacteriaceae	Sphingobacterium	unassigned	-2.83803	8.64009	10.788	0.0010216	0.0234968
Changins	bOTU37	Bacteria	Proteobacteria	Gammaproteobacteria	Pseudomonadales	Pseudomonadaceae	Pseudomonas	unassigned	-2.81554	11.1426	32.3317	1.29974e-08	2.76521e-06
Changins	bOTU857	Bacteria	Proteobacteria	Betaproteobacteria	Burkholderiales	Alcaligenaceae	unassigned	unassigned	-2.7926	8.70836	13.5903	0.000227352	0.00806151
Changins	bOTU553	Bacteria	Proteobacteria	Gammaproteobacteria	Enterobacteriales	Enterobacteriaceae	Pantoea	unassigned	-2.73611	8.95032	11.7225	0.000617491	0.0181202
Changins	bOTU72	Bacteria	Proteobacteria	Gammaproteobacteria	Enterobacteriales	Enterobacteriaceae	Pantoea	unassigned	-2.58946	9.43016	14.5318	0.000137812	0.00639689
Changins	bOTU225	Bacteria	Proteobacteria	Betaproteobacteria	Burkholderiales	Comamonadaceae	Delftia	unassigned	-2.41599	11.1011	16.186	5.74168e-05	0.00375859
Changins	bOTU3010	Bacteria	Proteobacteria	Betaproteobacteria	Burkholderiales	Comamonadaceae	unassigned	unassigned	-2.40875	8.70018	12.6312	0.000379371	0.0119572
Changins	bOTU3146	Bacteria	Proteobacteria	Betaproteobacteria	Burkholderiales	Oxalobacteraceae	unassigned	unassigned	-2.39747	8.53856	14.239	0.000160997	0.00683584
Changins	bOTU4	Bacteria	Proteobacteria	Gammaproteobacteria	Pseudomonadales	Pseudomonadaceae	Pseudomonas	unassigned	-2.35558	13.39	29.5469	5.45807e-08	9.28963e-06
Changins	bOTU599	Bacteria	Proteobacteria	Alphaproteobacteria	Rhizobiales	Rhizobiaceae	unassigned	unassigned	-2.26828	8.60037	14.4646	0.000142821	0.00639689
Changins	bOTU1136	Bacteria	Proteobacteria	Gammaproteobacteria	unassigned	unassigned	unassigned	unassigned	-2.25063	7.91233	24.2713	8.36765e-07	0.000118681
Changins	bOTU707	Bacteria	Proteobacteria	Alphaproteobacteria	Rhizobiales	Hyphomicrobiaceae	Devosia	unassigned	-2.22511	7.89659	10.9319	0.000945248	0.0229898
Changins	bOTU897	Bacteria	Bacteroidetes	Sphingobacteriia	Sphingobacteriales	Chitinophagaceae	Chitinophaga	unassigned	-2.22445	8.57541	16.5498	4.73879e-05	0.00336059
Changins	bOTU6	Bacteria	Proteobacteria	Alphaproteobacteria	Rhizobiales	Rhizobiaceae	Rhizobium	unassigned	-2.2059	13.5249	20.0079	7.71248e-06	0.000596666
Changins	bOTU8	Bacteria	Proteobacteria	Gammaproteobacteria	Xanthomonadales	Xanthomonadaceae	Stenotrophomonas	unassigned	-2.15803	12.2351	11.6048	0.000657807	0.0185094
Changins	bOTU2986	Bacteria	Proteobacteria	Betaproteobacteria	Burkholderiales	Alcaligenaceae	Achromobacter	unassigned	-2.09019	7.97904	15.173	9.8095e-05	0.00491052
Changins	bOTU1055	Bacteria	Bacteroidetes	Cytophagia	Cytophagales	Cytophagaceae	unassigned	unassigned	-1.90426	10.0504	15.4663	8.39894e-05	0.00461441
Changins	bOTU49	Bacteria	Proteobacteria	Betaproteobacteria	Burkholderiales	Comamonadaceae	unassigned	unassigned	-1.89075	10.6976	13.2054	0.000279149	0.00950225
Changins	bOTU286	Bacteria	Bacteroidetes	Flavobacteriia	Flavobacteriales	Flavobacteriaceae	Flavobacterium	unassigned	-1.88846	10.6207	9.4114	0.0021564	0.0407799
Changins	bOTU136	Bacteria	Proteobacteria	Betaproteobacteria	Burkholderiales	Oxalobacteraceae	unassigned	unassigned	-1.87005	12.5666	12.6626	0.00037304	0.0119572
Changins	bOTU1375	Bacteria	Proteobacteria	Deltaproteobacteria	Bdellovibrionales	Bdellovibrionaceae	Bdellovibrio	unassigned	-1.81336	8.0396	10.1193	0.00146723	0.0320157
Changins	bOTU2744	Bacteria	Proteobacteria	Alphaproteobacteria	Rhizobiales	Rhizobiaceae	Rhizobium	unassigned	-1.78538	8.36311	8.97879	0.00273132	0.048424
Changins	bOTU1302	Bacteria	Proteobacteria	Betaproteobacteria	Burkholderiales	Burkholderiaceae	Burkholderia-Paraburkholderia	unassigned	-1.74701	8.41385	10.992	0.000915074	0.0229898
Changins	bOTU1479	Bacteria	Bacteroidetes	Sphingobacteriia	Sphingobacteriales	Chitinophagaceae	unassigned	unassigned	-1.73515	8.11288	14.0064	0.000182194	0.00683584
Changins	bOTU1123	Bacteria	Bacteroidetes	Sphingobacteriia	Sphingobacteriales	Chitinophagaceae	unassigned	unassigned	-1.67923	9.04586	10.8791	0.000972542	0.0229898
Changins	bOTU6085	Bacteria	Spirochaetae	Spirochaetes	Spirochaetales	Spirochaetaceae	Spirochaeta_2	unassigned	-1.67149	7.99673	11.3101	0.00077085	0.0204998
Changins	bOTU329	Bacteria	Proteobacteria	Alphaproteobacteria	Rhizobiales	Rhizobiaceae	unassigned	unassigned	-1.65167	10.4639	9.43801	0.00212534	0.0407799
Changins	bOTU7	Bacteria	Proteobacteria	Gammaproteobacteria	Pseudomonadales	Pseudomonadaceae	Pseudomonas	unassigned	-1.61068	10.1301	13.9801	0.000184752	0.00683584
Changins	bOTU1046	Bacteria	Proteobacteria	Betaproteobacteria	Burkholderiales	Oxalobacteraceae	unassigned	unassigned	-1.54282	8.8323	9.26364	0.00233748	0.0423232
Changins	bOTU104	Bacteria	Proteobacteria	Betaproteobacteria	Burkholderiales	Oxalobacteraceae	unassigned	unassigned	-1.48022	12.3373	9.4183	0.00214831	0.0407799
Changins	bOTU3263	Bacteria	Proteobacteria	Gammaproteobacteria	Pseudomonadales	unassigned	unassigned	unassigned	-1.45403	10.405	11.5589	0.000674255	0.0185094
Changins	bOTU506	Bacteria	Proteobacteria	Gammaproteobacteria	Cellvibrionales	Cellvibrionaceae	Cellvibrio	unassigned	-1.43144	9.84492	9.28547	0.00230979	0.0423232
Changins	bOTU893	Bacteria	Actinobacteria	Actinobacteria	Micromonosporales	Micromonosporaceae	unassigned	unassigned	1.53382	11.1565	15.405	8.67575e-05	0.00461441
Changins	bOTU2341	Bacteria	Actinobacteria	Actinobacteria	Micromonosporales	Micromonosporaceae	Catellatospora	unassigned	1.57445	8.598	9.95028	0.00160825	0.033381
Changins	bOTU3665	Bacteria	Actinobacteria	Actinobacteria	Micromonosporales	Micromonosporaceae	Catellatospora	unassigned	1.61623	8.13098	11.947	0.00054735	0.0166355
Changins	bOTU3784	Bacteria	Actinobacteria	Thermoleophilia	Solirubrobacterales	Elev-16S-1332	unassigned	unassigned	1.74402	8.73506	9.99632	0.00156853	0.0333705
Changins	bOTU5194	Bacteria	Actinobacteria	Thermoleophilia	Solirubrobacterales	Solirubrobacteraceae	unassigned	unassigned	1.98516	7.91027	9.54516	0.00200477	0.0406205
Changins	bOTU1740	Bacteria	Actinobacteria	Actinobacteria	Frankiales	Geodermatophilaceae	Blastococcus	unassigned	1.98957	7.87446	10.1494	0.00144347	0.0320157
Changins	bOTU2541	Bacteria	Actinobacteria	Rubrobacteria	Rubrobacterales	Rubrobacteriaceae	Rubrobacter	unassigned	2.16939	8.03988	15.4298	8.56266e-05	0.00461441
Changins	bOTU3226	Bacteria	Actinobacteria	Actinobacteria	Streptomycetales	Streptomycetaceae	Streptomyces	unassigned	2.24527	8.51026	10.8799	0.00097211	0.0229898
Aurora	bOTU585	Bacteria	unassigned	unassigned	unassigned	unassigned	unassigned	unassigned	-8.13213	9.80955	41.4932	1.18282e-10	1.21377e-08
Aurora	bOTU1097	Bacteria	Proteobacteria	Alphaproteobacteria	Rickettsiales	Mitochondria	Cunninghamia_lanceolata	unassigned	-6.7676	10.5878	51.439	7.38568e-13	1.68763e-10
Aurora	bOTU830	Bacteria	Proteobacteria	Betaproteobacteria	Burkholderiales	Burkholderiaceae	Burkholderia-Paraburkholderia	unassigned	-6.26497	8.00807	43.9313	3.40112e-11	5.18104e-09
Aurora	bOTU352	Bacteria	Proteobacteria	Gammaproteobacteria	Pseudomonadales	Pseudomonadaceae	Pseudomonas	unassigned	-5.60809	11.4276	58.2593	2.29744e-14	1.11109e-11
Aurora	bOTU235	Bacteria	Bacteroidetes	Flavobacteriia	Flavobacteriales	Flavobacteriaceae	Chryseobacterium	unassigned	-5.4331	10.2529	29.2807	6.26171e-08	3.577e-06
Aurora	bOTU3319	Bacteria	Proteobacteria	Gammaproteobacteria	Enterobacteriales	Enterobacteriaceae	unassigned	unassigned	-4.81683	8.668	52.1821	5.05847e-13	1.54115e-10
Aurora	bOTU2335	Bacteria	Proteobacteria	Gammaproteobacteria	Enterobacteriales	Enterobacteriaceae	unassigned	unassigned	-4.7586	9.29668	58.148	2.43126e-14	1.11109e-11
Aurora	bOTU574	Bacteria	unassigned	unassigned	unassigned	unassigned	unassigned	unassigned	-4.27411	8.78984	35.3003	2.8259e-09	2.34028e-07
Aurora	bOTU408	Bacteria	Bacteroidetes	Flavobacteriia	Flavobacteriales	Flavobacteriaceae	Chryseobacterium	unassigned	-4.16864	8.83031	25.9326	3.53556e-07	1.90088e-05
Aurora	bOTU4313	Bacteria	Proteobacteria	Gammaproteobacteria	Enterobacteriales	Enterobacteriaceae	Pantoea	unassigned	-3.84403	8.41653	41.4729	1.19517e-10	1.21377e-08
Aurora	bOTU1294	Bacteria	Proteobacteria	Gammaproteobacteria	Enterobacteriales	Enterobacteriaceae	unassigned	unassigned	-3.8372	9.41637	46.3192	1.00476e-11	1.8367e-09
Aurora	bOTU1668	Bacteria	Proteobacteria	Betaproteobacteria	Burkholderiales	Comamonadaceae	unassigned	unassigned	-3.76133	8.90377	23.856	1.0382e-06	4.73355e-05
Aurora	bOTU176	Bacteria	Proteobacteria	Gammaproteobacteria	Pseudomonadales	Pseudomonadaceae	Pseudomonas	unassigned	-3.64359	12.4155	17.5138	2.85231e-05	0.000790003
Aurora	bOTU1135	Bacteria	Proteobacteria	Gammaproteobacteria	Enterobacteriales	Enterobacteriaceae	Pantoea	unassigned	-3.50399	9.98358	32.4405	1.22901e-08	8.02371e-07
Aurora	bOTU50	Bacteria	Bacteroidetes	Flavobacteriia	Flavobacteriales	Flavobacteriaceae	Flavobacterium	unassigned	-3.45502	8.99362	31.482	2.01295e-08	1.22656e-06
Aurora	bOTU1832	Bacteria	Proteobacteria	Gammaproteobacteria	Enterobacteriales	Enterobacteriaceae	unassigned	unassigned	-3.39871	8.77323	17.8943	2.33519e-05	0.000710349
Aurora	bOTU7340	Bacteria	Proteobacteria	Gammaproteobacteria	Enterobacteriales	Enterobacteriaceae	unassigned	unassigned	-3.35673	7.89167	22.0315	2.68211e-06	0.000111429
Aurora	bOTU857	Bacteria	Proteobacteria	Betaproteobacteria	Burkholderiales	Alcaligenaceae	unassigned	unassigned	-3.33202	8.64389	24.6048	7.03772e-07	3.38551e-05
Aurora	bOTU553	Bacteria	Proteobacteria	Gammaproteobacteria	Enterobacteriales	Enterobacteriaceae	Pantoea	unassigned	-3.06664	10.2403	35.1373	3.07258e-09	2.34028e-07
Aurora	bOTU1953	Bacteria	unassigned	unassigned	unassigned	unassigned	unassigned	unassigned	-2.99585	9.15068	13.042	0.000304577	0.00556768
Aurora	bOTU782	Bacteria	Proteobacteria	Betaproteobacteria	Burkholderiales	Oxalobacteraceae	unassigned	unassigned	-2.90231	7.83486	20.1388	7.20211e-06	0.000263309
Aurora	bOTU981	Bacteria	Deinococcus-Thermus	Deinococci	Deinococcales	Deinococcaceae	Deinococcus	unassigned	-2.82603	7.5224	13.219	0.000277125	0.0052326
Aurora	bOTU5633	Bacteria	Proteobacteria	Gammaproteobacteria	Enterobacteriales	Enterobacteriaceae	Pantoea	unassigned	-2.82566	7.40353	20.0638	7.49021e-06	0.00026331
Aurora	bOTU545	Bacteria	Proteobacteria	Gammaproteobacteria	Pseudomonadales	Pseudomonadaceae	Pseudomonas	unassigned	-2.82304	8.07975	20.4531	6.11117e-06	0.000232734
Aurora	bOTU100	Bacteria	Proteobacteria	Gammaproteobacteria	Enterobacteriales	Enterobacteriaceae	Pantoea	unassigned	-2.70373	12.2047	25.2755	4.96978e-07	2.52354e-05
Aurora	bOTU1090	Bacteria	Proteobacteria	Betaproteobacteria	Burkholderiales	Oxalobacteraceae	Massilia	unassigned	-2.67639	8.60001	17.4405	2.96443e-05	0.00079691
Aurora	bOTU210	Bacteria	Saccharibacteria	unassigned	unassigned	unassigned	unassigned	unassigned	-2.55095	10.4701	17.8025	2.45058e-05	0.000710349
Aurora	bOTU3616	Bacteria	Proteobacteria	Gammaproteobacteria	unassigned	unassigned	unassigned	unassigned	-2.5314	7.6244	18.6758	1.54936e-05	0.000505754
Aurora	bOTU1583	Bacteria	Chloroflexi	Chloroflexia	Chloroflexales	Roseiflexaceae	Roseiflexus	unassigned	-2.47878	8.39341	11.7968	0.00059334	0.00920736
Aurora	bOTU2568	Bacteria	Proteobacteria	Betaproteobacteria	Burkholderiales	Oxalobacteraceae	unassigned	unassigned	-2.37618	7.42148	13.6341	0.000222119	0.0044134
Aurora	bOTU2925	Bacteria	Proteobacteria	Betaproteobacteria	Burkholderiales	Comamonadaceae	unassigned	unassigned	-2.3425	7.93636	14.8295	0.000117681	0.00258216
Aurora	bOTU2817	Bacteria	Chloroflexi	Chloroflexia	Chloroflexales	Oscillochloridaceae	Oscillochloris	unassigned	-2.31524	8.23354	16.5611	4.71065e-05	0.00123015
Aurora	bOTU1223	Bacteria	Proteobacteria	Betaproteobacteria	Burkholderiales	Oxalobacteraceae	unassigned	unassigned	-2.29692	8.08055	12.3964	0.000430169	0.007281
Aurora	bOTU2092	Bacteria	Proteobacteria	Betaproteobacteria	Burkholderiales	Oxalobacteraceae	Massilia	unassigned	-2.25603	7.97621	14.03	0.000179912	0.00369213
Aurora	bOTU2295	Bacteria	Chloroflexi	Chloroflexia	Chloroflexales	unassigned	unassigned	unassigned	-2.24108	8.45678	21.1534	4.23957e-06	0.000168477
Aurora	bOTU2086	Bacteria	Proteobacteria	Gammaproteobacteria	Enterobacteriales	Enterobacteriaceae	Pantoea	unassigned	-2.23638	8.85291	16.435	5.03461e-05	0.00127823
Aurora	bOTU2424	Bacteria	Proteobacteria	Gammaproteobacteria	Enterobacteriales	Enterobacteriaceae	unassigned	unassigned	-2.22869	8.7623	23.7665	1.08758e-06	4.73355e-05
Aurora	bOTU1330	Bacteria	Proteobacteria	Betaproteobacteria	Burkholderiales	Oxalobacteraceae	unassigned	unassigned	-2.18505	8.7717	18.6002	1.61204e-05	0.000508071
Aurora	bOTU2319	Bacteria	Proteobacteria	Deltaproteobacteria	unassigned	unassigned	unassigned	unassigned	-2.16619	9.08954	7.97672	0.00473826	0.0437452
Aurora	bOTU416	Bacteria	Proteobacteria	Betaproteobacteria	Burkholderiales	Oxalobacteraceae	Massilia	unassigned	-2.11191	8.61636	19.9527	7.93837e-06	0.000268729
Aurora	bOTU2687	Bacteria	Chloroflexi	Chloroflexia	Chloroflexales	Roseiflexaceae	Roseiflexus	unassigned	-2.08027	8.29997	10.0276	0.00154209	0.0194393
Aurora	bOTU67	Bacteria	Proteobacteria	Betaproteobacteria	Burkholderiales	Comamonadaceae	unassigned	unassigned	-2.01719	9.78749	8.1905	0.00421104	0.0410258
Aurora	bOTU97	Bacteria	Proteobacteria	Gammaproteobacteria	Enterobacteriales	Enterobacteriaceae	Enterobacter	unassigned	-2.00044	9.90996	8.87651	0.00288863	0.0314339
Aurora	bOTU3770	Bacteria	Proteobacteria	Betaproteobacteria	Burkholderiales	Comamonadaceae	unassigned	unassigned	-1.9685	7.62833	12.1473	0.000491586	0.00802338
Aurora	bOTU238	Bacteria	Proteobacteria	Betaproteobacteria	Burkholderiales	Comamonadaceae	unassigned	unassigned	-1.9256	9.07664	11.4072	0.000731612	0.0105189
Aurora	bOTU1022	Bacteria	Proteobacteria	Alphaproteobacteria	Sphingomonadales	Sphingomonadaceae	Sphingomonas	unassigned	-1.88784	9.03018	8.09974	0.00442716	0.0421502
Aurora	bOTU194	Bacteria	Proteobacteria	Gammaproteobacteria	Enterobacteriales	Enterobacteriaceae	unassigned	unassigned	-1.84578	8.99469	7.87682	0.00500723	0.0457661
Aurora	bOTU1253	Bacteria	Proteobacteria	Deltaproteobacteria	Myxococcales	BIrii41	unassigned	unassigned	-1.83971	9.00529	17.7745	2.487e-05	0.000710349
Aurora	bOTU1377	Bacteria	Chloroflexi	Chloroflexia	Chloroflexales	Roseiflexaceae	Roseiflexus	unassigned	-1.83773	8.33931	11.7936	0.000594348	0.00920736
Aurora	bOTU921	Bacteria	Proteobacteria	Alphaproteobacteria	Rhizobiales	Rhizobiaceae	Rhizobium	unassigned	-1.82765	10.101	10.2437	0.0013715	0.0176556
Aurora	bOTU1786	Bacteria	Proteobacteria	Betaproteobacteria	Burkholderiales	Oxalobacteraceae	Massilia	unassigned	-1.82432	7.91431	9.67853	0.00186434	0.0224212
Aurora	bOTU68	Bacteria	Proteobacteria	Gammaproteobacteria	Enterobacteriales	Enterobacteriaceae	unassigned	unassigned	-1.79698	7.49913	9.35741	0.00222086	0.0253733
Aurora	bOTU2014	Bacteria	Proteobacteria	Betaproteobacteria	Burkholderiales	Oxalobacteraceae	Massilia	unassigned	-1.76978	8.60294	8.84386	0.00294077	0.0316219
Aurora	bOTU1766	Bacteria	Chloroflexi	Chloroflexia	Chloroflexales	Roseiflexaceae	Roseiflexus	unassigned	-1.75986	7.80296	9.5447	0.00200528	0.0234977
Aurora	bOTU2035	Bacteria	Proteobacteria	Alphaproteobacteria	Rhizobiales	Rhizobiaceae	unassigned	unassigned	-1.66793	9.02463	9.28679	0.00230812	0.0257271
Aurora	bOTU817	Bacteria	Chloroflexi	unassigned	unassigned	unassigned	unassigned	unassigned	-1.64342	7.80246	9.50988	0.00204368	0.0236446
Aurora	bOTU322	Bacteria	unassigned	unassigned	unassigned	unassigned	unassigned	unassigned	-1.63652	7.75567	10.8202	0.00100397	0.0134946
Aurora	bOTU303	Bacteria	Chloroflexi	Chloroflexia	Chloroflexales	Oscillochloridaceae	Oscillochloris	unassigned	-1.58944	11.4546	14.8171	0.000118454	0.00258216
Aurora	bOTU1270	Bacteria	Proteobacteria	Betaproteobacteria	Burkholderiales	Oxalobacteraceae	Massilia	unassigned	-1.58138	8.86204	7.67022	0.00561396	0.0498171
Aurora	bOTU1375	Bacteria	Proteobacteria	Deltaproteobacteria	Bdellovibrionales	Bdellovibrionaceae	Bdellovibrio	unassigned	-1.58034	8.06013	8.4648	0.00362086	0.0380398
Aurora	bOTU735	Bacteria	Chloroflexi	Chloroflexia	Chloroflexales	FFCH7168	unassigned	unassigned	-1.50323	9.82351	7.77451	0.00529886	0.0479021
Aurora	bOTU976	Bacteria	Proteobacteria	Betaproteobacteria	Burkholderiales	Oxalobacteraceae	unassigned	unassigned	-1.50234	9.66846	9.81841	0.00172774	0.0210554
Aurora	bOTU802	Bacteria	Chloroflexi	Chloroflexia	Chloroflexales	Roseiflexaceae	Roseiflexus	unassigned	-1.47029	9.70691	11.7036	0.000623804	0.00950261
Aurora	bOTU14862	Bacteria	Proteobacteria	Gammaproteobacteria	Enterobacteriales	Enterobacteriaceae	unassigned	unassigned	-1.32305	8.5216	8.5698	0.00341785	0.0363246
Aurora	bOTU248	Bacteria	Proteobacteria	Alphaproteobacteria	Rhizobiales	Rhodobiaceae	uncultured	unassigned	1.1704	9.05693	7.7586	0.00534575	0.0479021
Aurora	bOTU778	Bacteria	Proteobacteria	Alphaproteobacteria	Rhizobiales	Phyllobacteriaceae	Phyllobacterium	unassigned	1.19373	9.98817	11.6404	0.000645347	0.00966962
Aurora	bOTU879	Bacteria	Bacteroidetes	Cytophagia	Cytophagales	Cytophagaceae	uncultured	unassigned	1.24932	8.53579	9.89523	0.00165708	0.0204672
Aurora	bOTU428	Bacteria	Firmicutes	Bacilli	Bacillales	Bacillaceae	Bacillus	unassigned	1.26382	9.5583	8.05088	0.00454816	0.0428559
Aurora	bOTU1092	Bacteria	Proteobacteria	Betaproteobacteria	Burkholderiales	Burkholderiaceae	Burkholderia-Paraburkholderia	unassigned	1.29229	8.05494	8.26117	0.00405021	0.0410022
Aurora	bOTU500	Bacteria	Actinobacteria	Actinobacteria	Micrococcales	Microbacteriaceae	Microbacterium	unassigned	1.30312	9.82933	8.36493	0.00382532	0.0392848
Aurora	bOTU1925	Bacteria	Actinobacteria	Thermoleophilia	Gaiellales	uncultured	unassigned	unassigned	1.32087	7.70029	8.36992	0.00381483	0.0392848
Aurora	bOTU294	Bacteria	Actinobacteria	Actinobacteria	Micrococcales	Microbacteriaceae	Microbacterium	unassigned	1.33244	10.8449	11.3947	0.000736551	0.0105189
Aurora	bOTU3293	Bacteria	Proteobacteria	Alphaproteobacteria	Rhizobiales	Rhizobiaceae	Rhizobium	unassigned	1.34311	8.55573	8.24685	0.00408228	0.0410022
Aurora	bOTU1427	Bacteria	Actinobacteria	Actinobacteria	Micrococcales	Microbacteriaceae	Microbacterium	unassigned	1.35319	8.7356	10.0151	0.00155259	0.0194393
Aurora	bOTU4757	Bacteria	Proteobacteria	Alphaproteobacteria	Rhizobiales	Rhizobiaceae	Shinella	unassigned	1.42309	7.72681	9.29803	0.002294	0.0257271
Aurora	bOTU3996	Bacteria	Proteobacteria	Alphaproteobacteria	Rhizobiales	Phyllobacteriaceae	Mesorhizobium	unassigned	1.42781	7.77076	9.603	0.0019426	0.0230589
Aurora	bOTU1459	Bacteria	Proteobacteria	Deltaproteobacteria	Myxococcales	BIrii41	unassigned	unassigned	1.4424	8.95025	8.11826	0.00438215	0.0421502
Aurora	bOTU1811	Bacteria	Firmicutes	Bacilli	Bacillales	Bacillaceae	Bacillus	unassigned	1.44926	7.98951	8.87635	0.00288889	0.0314339
Aurora	bOTU145	Bacteria	Bacteroidetes	Cytophagia	Cytophagales	Cytophagaceae	unassigned	unassigned	1.4839	10.8616	10.2647	0.00135598	0.0176556
Aurora	bOTU651	Bacteria	Actinobacteria	Actinobacteria	Micrococcales	Microbacteriaceae	Microbacterium	unassigned	1.51674	9.7012	11.2499	0.000796289	0.011197
Aurora	bOTU2907	Bacteria	Proteobacteria	Deltaproteobacteria	Oligoflexales	0319-6G20	unassigned	unassigned	1.52789	9.09812	8.20899	0.00416834	0.0410258
Aurora	bOTU1886	Bacteria	Actinobacteria	Actinobacteria	Micromonosporales	Micromonosporaceae	Actinoplanes	unassigned	1.5738	7.52956	10.9295	0.000946465	0.0129115
Aurora	bOTU812	Bacteria	Actinobacteria	Actinobacteria	Micrococcales	Intrasporangiaceae	Phycicoccus	unassigned	1.61897	9.92421	13.1962	0.000280522	0.0052326
Aurora	bOTU1795	Bacteria	Actinobacteria	Actinobacteria	Micrococcales	Micrococcaceae	unassigned	unassigned	1.63075	8.16428	14.2118	0.000163343	0.00347198
Aurora	bOTU698	Bacteria	Actinobacteria	Acidimicrobiia	Acidimicrobiales	Acidimicrobiaceae	Ilumatobacter	unassigned	1.68837	8.63947	14.0106	0.000181779	0.00369213
Aurora	bOTU1570	Bacteria	Proteobacteria	Deltaproteobacteria	Myxococcales	Phaselicystidaceae	Phaselicystis	unassigned	1.73618	7.81756	12.5297	0.000400534	0.00704015
Aurora	bOTU907	Bacteria	Actinobacteria	Acidimicrobiia	Acidimicrobiales	Acidimicrobiaceae	Ilumatobacter	unassigned	1.74629	8.47412	13.5627	0.000230728	0.00448692
Aurora	bOTU1054	Bacteria	Proteobacteria	Alphaproteobacteria	Sphingomonadales	Sphingomonadaceae	Sphingopyxis	unassigned	1.77556	8.17073	12.1614	0.000487896	0.00802338
Aurora	bOTU1712	Bacteria	Proteobacteria	Betaproteobacteria	Burkholderiales	Comamonadaceae	unassigned	unassigned	1.80054	8.14366	15.8513	6.85191e-05	0.00166307
Aurora	bOTU3161	Bacteria	Bacteroidetes	Cytophagia	Cytophagales	Cyclobacteriaceae	uncultured	unassigned	1.87567	7.33385	8.18695	0.00421929	0.0410258
Aurora	bOTU1207	Bacteria	Bacteroidetes	Flavobacteriia	Flavobacteriales	Flavobacteriaceae	Chryseobacterium	unassigned	1.90122	8.28681	8.03182	0.00459626	0.0428672
Aurora	bOTU2357	Bacteria	Actinobacteria	Actinobacteria	Micrococcales	Microbacteriaceae	Microbacterium	unassigned	1.90552	8.39432	15.8342	6.9143e-05	0.00166307
Aurora	bOTU1625	Bacteria	Actinobacteria	Actinobacteria	Micrococcales	Microbacteriaceae	Microbacterium	unassigned	1.92489	8.96089	15.6753	7.51991e-05	0.00176236
Aurora	bOTU384	Bacteria	Actinobacteria	Thermoleophilia	Gaiellales	uncultured	unassigned	unassigned	1.93334	8.54954	11.5948	0.000661368	0.00974985
Aurora	bOTU2538	Bacteria	Proteobacteria	Betaproteobacteria	Burkholderiales	Oxalobacteraceae	unassigned	unassigned	1.95259	7.93003	10.9963	0.000912924	0.0126426
Aurora	bOTU872	Bacteria	Bacteroidetes	Cytophagia	Cytophagales	Cytophagaceae	Ohtaekwangia	unassigned	2.06555	8.26773	10.4671	0.00121517	0.0160965
Aurora	bOTU1806	Bacteria	Proteobacteria	Alphaproteobacteria	Sphingomonadales	Sphingomonadaceae	Sphingopyxis	unassigned	2.2071	7.60283	12.9099	0.000326847	0.00585761
Aurora	bOTU2638	Bacteria	Actinobacteria	Actinobacteria	Micrococcales	Promicromonosporaceae	Promicromonospora	unassigned	2.3297	7.69635	14.8139	0.000118655	0.00258216
Aurora	bOTU647	Bacteria	Proteobacteria	Betaproteobacteria	Methylophilales	Methylophilaceae	unassigned	unassigned	2.35537	8.04811	12.0535	0.000516953	0.00828939
Aurora	bOTU80	Bacteria	Proteobacteria	Gammaproteobacteria	Pseudomonadales	Pseudomonadaceae	Pseudomonas	unassigned	2.44604	9.98921	12.4103	0.000426971	0.007281
Aurora	bOTU926	Bacteria	Firmicutes	Bacilli	Bacillales	Bacillaceae	Bacillus	unassigned	2.80291	9.58652	36.1878	1.79186e-09	1.63776e-07
Aurora	bOTU209	Bacteria	Firmicutes	Bacilli	Bacillales	Bacillaceae	Bacillus	unassigned	3.0035	11.5412	43.4603	4.32658e-11	5.64927e-09
Aurora	bOTU763	Bacteria	Proteobacteria	Betaproteobacteria	Burkholderiales	Oxalobacteraceae	unassigned	unassigned	4.36417	9.23598	32.7751	1.03463e-08	7.27424e-07
Reckenholz	bOTU1032	Bacteria	Proteobacteria	Gammaproteobacteria	Aeromonadales	Aeromonadaceae	Aeromonas	unassigned	-2.54943	10.0127	32.2455	1.35872e-08	3.96067e-06
Reckenholz	bOTU8630	Bacteria	Proteobacteria	Alphaproteobacteria	Rhizobiales	Phyllobacteriaceae	unassigned	unassigned	-2.45971	7.68759	25.7314	3.92389e-07	2.07966e-05
Reckenholz	bOTU719	Bacteria	Proteobacteria	Betaproteobacteria	Burkholderiales	Oxalobacteraceae	unassigned	unassigned	-2.41626	8.04714	20.872	4.91017e-06	0.000153648
Reckenholz	bOTU2880	Bacteria	Bacteroidetes	Flavobacteriia	Flavobacteriales	Flavobacteriaceae	Flavobacterium	unassigned	-2.37236	8.24943	9.40056	0.0021692	0.0126464
Reckenholz	bOTU2271	Bacteria	Proteobacteria	Gammaproteobacteria	Pseudomonadales	Pseudomonadaceae	Pseudomonas	unassigned	-2.24155	7.75727	18.1124	2.08244e-05	0.000442616
Reckenholz	bOTU10125	Bacteria	Bacteroidetes	Flavobacteriia	Flavobacteriales	Flavobacteriaceae	Flavobacterium	unassigned	-2.22626	7.20713	8.3397	0.0038788	0.0209384
Reckenholz	bOTU1874	Bacteria	Proteobacteria	Gammaproteobacteria	Aeromonadales	Aeromonadaceae	Aeromonas	unassigned	-2.22365	8.58528	22.2575	2.38432e-06	9.92898e-05
Reckenholz	bOTU276	Bacteria	Bacteroidetes	Flavobacteriia	Flavobacteriales	Flavobacteriaceae	Flavobacterium	unassigned	-2.12853	10.6104	23.4919	1.25441e-06	6.09436e-05
Reckenholz	bOTU3222	Bacteria	Proteobacteria	Alphaproteobacteria	Rhodobacterales	Rhodobacteraceae	Paracoccus	unassigned	-2.02128	7.68772	15.2495	9.42036e-05	0.00144528
Reckenholz	bOTU136	Bacteria	Proteobacteria	Betaproteobacteria	Burkholderiales	Oxalobacteraceae	unassigned	unassigned	-1.94443	9.07748	27.6324	1.46698e-07	1.22179e-05
Reckenholz	bOTU1455	Bacteria	Proteobacteria	Betaproteobacteria	Burkholderiales	Comamonadaceae	unassigned	unassigned	-1.94266	9.24304	8.85265	0.00292663	0.016406
Reckenholz	bOTU1022	Bacteria	Proteobacteria	Alphaproteobacteria	Sphingomonadales	Sphingomonadaceae	Sphingomonas	unassigned	-1.93876	8.37324	11.2247	0.000807147	0.00672238
Reckenholz	bOTU1453	Bacteria	Proteobacteria	Betaproteobacteria	Burkholderiales	Comamonadaceae	unassigned	unassigned	-1.87224	7.58905	10.5391	0.00116876	0.00820945
Reckenholz	bOTU1881	Bacteria	Bacteroidetes	Flavobacteriia	Flavobacteriales	Flavobacteriaceae	Chryseobacterium	unassigned	-1.84019	7.97387	10.5516	0.00116086	0.00820945
Reckenholz	bOTU506	Bacteria	Proteobacteria	Gammaproteobacteria	Cellvibrionales	Cellvibrionaceae	Cellvibrio	unassigned	-1.81812	8.72857	14.7068	0.000125593	0.00174335
Reckenholz	bOTU25	Bacteria	Proteobacteria	Betaproteobacteria	Burkholderiales	Oxalobacteraceae	unassigned	unassigned	-1.80495	7.67387	19.7292	8.92277e-06	0.000226173
Reckenholz	bOTU13	Bacteria	Proteobacteria	Betaproteobacteria	Burkholderiales	Oxalobacteraceae	unassigned	unassigned	-1.78542	7.83394	20.8345	5.0074e-06	0.000153648
Reckenholz	bOTU238	Bacteria	Proteobacteria	Betaproteobacteria	Burkholderiales	Comamonadaceae	unassigned	unassigned	-1.77862	10.1828	35.2208	2.9437e-09	1.71618e-06
Reckenholz	bOTU218	Bacteria	Proteobacteria	Gammaproteobacteria	Xanthomonadales	Xanthomonadales_Incertae_Sedis	Steroidobacter	unassigned	-1.76656	8.31312	18.5949	1.61654e-05	0.000392685
Reckenholz	bOTU828	Bacteria	Proteobacteria	Betaproteobacteria	Burkholderiales	Comamonadaceae	unassigned	unassigned	-1.74025	10.5301	26.1233	3.20299e-07	1.86734e-05
Reckenholz	bOTU3798	Bacteria	Proteobacteria	Alphaproteobacteria	Rhizobiales	Rhizobiaceae	Rhizobium	unassigned	-1.6979	9.16441	11.4987	0.000696455	0.00637454
Reckenholz	bOTU22	Bacteria	Actinobacteria	Actinobacteria	Streptomycetales	Streptomycetaceae	Streptomyces	unassigned	-1.68699	9.87756	20.1947	6.99462e-06	0.000185357
Reckenholz	bOTU432	Bacteria	Bacteroidetes	Flavobacteriia	Flavobacteriales	Flavobacteriaceae	Flavobacterium	unassigned	-1.68422	10.4868	12.9465	0.000320519	0.00380524
Reckenholz	bOTU42	Bacteria	Proteobacteria	Betaproteobacteria	Burkholderiales	Comamonadaceae	unassigned	unassigned	-1.67572	7.6876	11.3439	0.000756978	0.00658684
Reckenholz	bOTU556	Bacteria	Proteobacteria	Betaproteobacteria	Burkholderiales	Comamonadaceae	unassigned	unassigned	-1.64498	8.51516	16.4678	4.94829e-05	0.000874197
Reckenholz	bOTU268	Bacteria	Proteobacteria	Alphaproteobacteria	Sphingomonadales	Sphingomonadaceae	Sphingomonas	unassigned	-1.61562	8.87879	11.8089	0.00058949	0.00582496
Reckenholz	bOTU7522	Bacteria	Proteobacteria	Gammaproteobacteria	unassigned	unassigned	unassigned	unassigned	-1.60533	8.04646	11.5239	0.000687057	0.00637454
Reckenholz	bOTU1375	Bacteria	Proteobacteria	Deltaproteobacteria	Bdellovibrionales	Bdellovibrionaceae	Bdellovibrio	unassigned	-1.58228	7.56178	6.83916	0.00891807	0.0353689
Reckenholz	bOTU3187	Bacteria	Proteobacteria	Deltaproteobacteria	Bdellovibrionales	Bdellovibrionaceae	Bdellovibrio	unassigned	-1.57702	7.93807	8.04983	0.00455078	0.022795
Reckenholz	bOTU6424	Bacteria	Proteobacteria	Alphaproteobacteria	Sphingomonadales	Sphingomonadaceae	Sphingobium	unassigned	-1.55594	7.91557	7.28035	0.0069713	0.0306264
Reckenholz	bOTU118	Bacteria	Bacteroidetes	Flavobacteriia	Flavobacteriales	Flavobacteriaceae	Flavobacterium	unassigned	-1.55527	7.83084	11.4579	0.000711923	0.00637454
Reckenholz	bOTU189	Bacteria	Actinobacteria	Actinobacteria	Micromonosporales	Micromonosporaceae	Actinoplanes	unassigned	-1.54899	7.69154	10.312	0.00132168	0.00917309
Reckenholz	bOTU3940	Bacteria	Proteobacteria	Alphaproteobacteria	Sphingomonadales	Sphingomonadaceae	Sphingobium	unassigned	-1.53875	8.04188	10.9035	0.000959811	0.00731365
Reckenholz	bOTU7972	Bacteria	Bacteroidetes	Flavobacteriia	Flavobacteriales	Flavobacteriaceae	Flavobacterium	unassigned	-1.50173	7.89743	8.28557	0.00399614	0.0209888
Reckenholz	bOTU233	Bacteria	Bacteroidetes	Flavobacteriia	Flavobacteriales	Flavobacteriaceae	Flavobacterium	unassigned	-1.50073	11.5623	10.2358	0.00137745	0.0093378
Reckenholz	bOTU32	Bacteria	Actinobacteria	Actinobacteria	Streptomycetales	Streptomycetaceae	Streptomyces	unassigned	-1.48631	8.22063	10.5715	0.00114847	0.00820945
Reckenholz	bOTU330	Bacteria	Proteobacteria	Alphaproteobacteria	Rhizobiales	Bradyrhizobiaceae	Bradyrhizobium	unassigned	-1.48025	7.70459	10.0326	0.00153795	0.00988096
Reckenholz	bOTU928	Bacteria	Bacteroidetes	Flavobacteriia	Flavobacteriales	Flavobacteriaceae	Flavobacterium	unassigned	-1.47599	9.55632	12.1598	0.000488298	0.00508353
Reckenholz	bOTU982	Bacteria	Bacteroidetes	Flavobacteriia	Flavobacteriales	Flavobacteriaceae	Flavobacterium	unassigned	-1.47539	8.07122	11.1488	0.000840876	0.00690465
Reckenholz	bOTU58	Bacteria	Proteobacteria	Betaproteobacteria	Burkholderiales	Comamonadaceae	unassigned	unassigned	-1.44776	11.1729	20.9614	4.68635e-06	0.000153648
Reckenholz	bOTU821	Bacteria	Proteobacteria	Betaproteobacteria	Burkholderiales	Oxalobacteraceae	Massilia	unassigned	-1.44766	8.09878	9.10852	0.00254422	0.014542
Reckenholz	bOTU1055	Bacteria	Bacteroidetes	Cytophagia	Cytophagales	Cytophagaceae	unassigned	unassigned	-1.43813	7.90569	7.0003	0.00814962	0.0336967
Reckenholz	bOTU2986	Bacteria	Proteobacteria	Betaproteobacteria	Burkholderiales	Alcaligenaceae	Achromobacter	unassigned	-1.42867	8.34474	8.13996	0.00433001	0.022342
Reckenholz	bOTU1820	Bacteria	Actinobacteria	Actinobacteria	Propionibacteriales	Nocardioidaceae	Nocardioides	unassigned	-1.41182	7.84813	10.0274	0.00154231	0.00988096
Reckenholz	bOTU7804	Bacteria	Proteobacteria	Alphaproteobacteria	Sphingomonadales	unassigned	unassigned	unassigned	-1.40031	7.45438	6.15779	0.0130835	0.0473767
Reckenholz	bOTU227	Bacteria	Proteobacteria	Gammaproteobacteria	Xanthomonadales	Xanthomonadaceae	unassigned	unassigned	-1.39749	10.4793	11.4327	0.000721646	0.00637454
Reckenholz	bOTU816	Bacteria	Proteobacteria	Betaproteobacteria	Burkholderiales	Oxalobacteraceae	unassigned	unassigned	-1.39676	8.7096	7.9129	0.00490835	0.0236525
Reckenholz	bOTU706	Bacteria	Proteobacteria	Gammaproteobacteria	Xanthomonadales	Xanthomonadaceae	unassigned	unassigned	-1.39128	7.67988	9.20046	0.00241955	0.0139663
Reckenholz	bOTU6995	Bacteria	Proteobacteria	Gammaproteobacteria	Aeromonadales	Aeromonadaceae	Aeromonas	unassigned	-1.38884	8.48763	11.0374	0.000892943	0.00719497
Reckenholz	bOTU3	Bacteria	Proteobacteria	Betaproteobacteria	Burkholderiales	Comamonadaceae	unassigned	unassigned	-1.37946	9.5783	15.3009	9.16732e-05	0.00144447
Reckenholz	bOTU2013	Bacteria	Proteobacteria	Betaproteobacteria	Burkholderiales	Comamonadaceae	unassigned	unassigned	-1.37295	7.8272	11.2744	0.000785832	0.00665038
Reckenholz	bOTU1007	Bacteria	Bacteroidetes	Flavobacteriia	Flavobacteriales	Flavobacteriaceae	Flavobacterium	unassigned	-1.36927	7.96413	9.48793	0.00206827	0.0121798
Reckenholz	bOTU491	Bacteria	Proteobacteria	Betaproteobacteria	Burkholderiales	Oxalobacteraceae	Massilia	unassigned	-1.36377	7.33602	6.21523	0.0126656	0.0461502
Reckenholz	bOTU4480	Bacteria	Proteobacteria	Alphaproteobacteria	Caulobacterales	Caulobacteraceae	Caulobacter	unassigned	-1.36357	7.46365	7.64263	0.00570049	0.0261042
Reckenholz	bOTU3027	Bacteria	Firmicutes	Bacilli	Bacillales	Paenibacillaceae	Paenibacillus	unassigned	-1.35182	9.5273	12.2773	0.000458493	0.00486003
Reckenholz	bOTU1699	Bacteria	Bacteroidetes	Flavobacteriia	Flavobacteriales	Flavobacteriaceae	Flavobacterium	unassigned	-1.34597	8.5693	12.5276	0.000400987	0.00432917
Reckenholz	bOTU337	Bacteria	Proteobacteria	Alphaproteobacteria	Sphingomonadales	Sphingomonadaceae	Sphingomonas	unassigned	-1.33506	8.40709	9.51901	0.00203354	0.0120975
Reckenholz	bOTU79	Bacteria	Actinobacteria	Actinobacteria	Streptomycetales	Streptomycetaceae	Streptomyces	unassigned	-1.32547	8.17361	10.2886	0.00133856	0.00918094
Reckenholz	bOTU234	Bacteria	Proteobacteria	Alphaproteobacteria	Rhizobiales	Rhizobiaceae	Ensifer	unassigned	-1.31471	9.81532	17.1534	3.448e-05	0.000648872
Reckenholz	bOTU6109	Bacteria	Proteobacteria	Alphaproteobacteria	Rhizobiales	Rhizobiaceae	Shinella	unassigned	-1.29739	7.61486	10.068	0.00150864	0.00988096
Reckenholz	bOTU5909	Bacteria	Proteobacteria	Alphaproteobacteria	Rhizobiales	Rhizobiaceae	Rhizobium	unassigned	-1.29473	8.26126	7.93316	0.0048537	0.0236525
Reckenholz	bOTU69	Bacteria	Proteobacteria	Gammaproteobacteria	Xanthomonadales	Xanthomonadaceae	Pseudoxanthomonas	unassigned	-1.2805	7.82067	11.6046	0.000657893	0.00628773
Reckenholz	bOTU4078	Bacteria	Proteobacteria	Betaproteobacteria	Burkholderiales	Comamonadaceae	unassigned	unassigned	-1.26301	8.88986	7.68512	0.00556779	0.0259682
Reckenholz	bOTU2446	Bacteria	Proteobacteria	Betaproteobacteria	Burkholderiales	Comamonadaceae	unassigned	unassigned	-1.23022	8.05639	7.72919	0.00543351	0.0255463
Reckenholz	bOTU886	Bacteria	Bacteroidetes	Flavobacteriia	Flavobacteriales	Flavobacteriaceae	Flavobacterium	unassigned	-1.21832	8.35523	8.9012	0.00284984	0.0161306
Reckenholz	bOTU106	Bacteria	Bacteroidetes	Flavobacteriia	Flavobacteriales	Flavobacteriaceae	Flavobacterium	unassigned	-1.21349	12.5512	10.9016	0.000960812	0.00731365
Reckenholz	bOTU16	Bacteria	Actinobacteria	Actinobacteria	Pseudonocardiales	Pseudonocardiaceae	Lentzea	unassigned	-1.18375	9.05871	6.66342	0.00984118	0.0385061
Reckenholz	bOTU443	Bacteria	Proteobacteria	Alphaproteobacteria	Rhizobiales	Hyphomicrobiaceae	Devosia	unassigned	-1.16469	9.45009	12.6583	0.000373896	0.00418173
Reckenholz	bOTU2895	Bacteria	Proteobacteria	Deltaproteobacteria	Bdellovibrionales	Bdellovibrionaceae	Bdellovibrio	unassigned	-1.15072	8.9916	8.02495	0.00461373	0.022795
Reckenholz	bOTU44	Bacteria	Actinobacteria	Actinobacteria	Pseudonocardiales	Pseudonocardiaceae	Lentzea	unassigned	-1.12434	9.30378	6.24051	0.012486	0.0457822
Reckenholz	bOTU1438	Bacteria	Proteobacteria	Alphaproteobacteria	Caulobacterales	Caulobacteraceae	Caulobacter	unassigned	-1.10461	8.35569	6.4197	0.0112861	0.042726
Reckenholz	bOTU1147	Bacteria	Proteobacteria	Betaproteobacteria	Burkholderiales	Oxalobacteraceae	unassigned	unassigned	-1.09063	8.13766	6.97067	0.00828565	0.03378
Reckenholz	bOTU373	Bacteria	Proteobacteria	Alphaproteobacteria	Rhizobiales	Hyphomicrobiaceae	Devosia	unassigned	-1.08542	9.54366	13.118	0.000292477	0.00362796
Reckenholz	bOTU452	Bacteria	Proteobacteria	Betaproteobacteria	Burkholderiales	Comamonadaceae	unassigned	unassigned	-1.07623	9.6012	10.154	0.00143989	0.00964892
Reckenholz	bOTU2874	Bacteria	Proteobacteria	Alphaproteobacteria	Sphingomonadales	Sphingomonadaceae	Sphingobium	unassigned	-1.07608	8.32689	7.88969	0.00497173	0.0237584
Reckenholz	bOTU139	Bacteria	Proteobacteria	Alphaproteobacteria	Rhizobiales	Bradyrhizobiaceae	Bradyrhizobium	unassigned	-1.07351	9.12335	9.67861	0.00186426	0.0112048
Reckenholz	bOTU371	Bacteria	Bacteroidetes	Flavobacteriia	Flavobacteriales	Flavobacteriaceae	Chryseobacterium	unassigned	-1.06238	9.94446	6.70223	0.00962923	0.0379314
Reckenholz	bOTU1941	Bacteria	Proteobacteria	unassigned	unassigned	unassigned	unassigned	unassigned	-1.02525	9.02241	7.09379	0.00773516	0.0326783
Reckenholz	bOTU51	Bacteria	Proteobacteria	Alphaproteobacteria	Caulobacterales	Caulobacteraceae	Caulobacter	unassigned	-1.00842	8.75189	7.13313	0.00756727	0.0322023
Reckenholz	bOTU13984	Bacteria	Proteobacteria	Betaproteobacteria	Burkholderiales	Comamonadaceae	unassigned	unassigned	-0.998211	8.35469	6.48462	0.0108812	0.041735
Reckenholz	bOTU82	Bacteria	Bacteroidetes	Flavobacteriia	Flavobacteriales	Flavobacteriaceae	Flavobacterium	unassigned	-0.97318	11.853	7.22041	0.00720793	0.0311276
Reckenholz	bOTU436	Bacteria	Proteobacteria	Betaproteobacteria	Burkholderiales	Oxalobacteraceae	unassigned	unassigned	-0.961075	9.765	7.147	0.00750895	0.0321891
Reckenholz	bOTU1427	Bacteria	Actinobacteria	Actinobacteria	Micrococcales	Microbacteriaceae	Microbacterium	unassigned	-0.943311	9.07486	7.02416	0.00804172	0.033488
Reckenholz	bOTU172	Bacteria	Bacteroidetes	Flavobacteriia	Flavobacteriales	Flavobacteriaceae	Flavobacterium	unassigned	-0.925607	8.47762	7.60139	0.00583233	0.0261558
Reckenholz	bOTU61	Bacteria	Proteobacteria	Betaproteobacteria	Burkholderiales	Comamonadaceae	unassigned	unassigned	-0.904451	8.87763	8.74476	0.00310493	0.0172398
Reckenholz	bOTU225	Bacteria	Proteobacteria	Betaproteobacteria	Burkholderiales	Comamonadaceae	Delftia	unassigned	-0.816383	12.3396	7.04736	0.00793819	0.0332947
Reckenholz	bOTU43	Bacteria	Proteobacteria	Betaproteobacteria	Burkholderiales	Comamonadaceae	unassigned	unassigned	-0.785354	10.0842	7.64454	0.00569443	0.0261042
Reckenholz	bOTU14	Bacteria	Proteobacteria	Alphaproteobacteria	Rhizobiales	Rhizobiaceae	Shinella	unassigned	-0.746848	10.872	6.89191	0.00865867	0.0348138
Reckenholz	bOTU37	Bacteria	Proteobacteria	Gammaproteobacteria	Pseudomonadales	Pseudomonadaceae	Pseudomonas	unassigned	-0.651458	13.2933	7.24707	0.00710167	0.0308976
Reckenholz	bOTU88	Bacteria	Proteobacteria	Betaproteobacteria	Burkholderiales	Oxalobacteraceae	unassigned	unassigned	0.738303	12.9685	7.61216	0.00579759	0.0261558
Reckenholz	bOTU86	Bacteria	Firmicutes	Bacilli	Bacillales	Paenibacillaceae	Paenibacillus	unassigned	0.809204	14.2886	9.78866	0.00175591	0.0108698
Reckenholz	bOTU192	Bacteria	Firmicutes	Bacilli	Bacillales	Paenibacillaceae	Paenibacillus	unassigned	0.82063	13.8732	10.1225	0.0014647	0.00970361
Reckenholz	bOTU348	Bacteria	Proteobacteria	Betaproteobacteria	Burkholderiales	Comamonadaceae	Pseudorhodoferax	unassigned	0.850598	11.4387	6.92024	0.00852253	0.0345044
Reckenholz	bOTU626	Bacteria	Firmicutes	Bacilli	Bacillales	Paenibacillaceae	Paenibacillus	unassigned	0.904612	12.101	9.80164	0.00174356	0.0108698
Reckenholz	bOTU80	Bacteria	Proteobacteria	Gammaproteobacteria	Pseudomonadales	Pseudomonadaceae	Pseudomonas	unassigned	0.936595	13.9736	9.79788	0.00174713	0.0108698
Reckenholz	bOTU11851	Bacteria	Proteobacteria	Gammaproteobacteria	unassigned	unassigned	unassigned	unassigned	0.956939	10.0296	8.29204	0.00398192	0.0209888
Reckenholz	bOTU435	Bacteria	Actinobacteria	Actinobacteria	Micrococcales	Microbacteriaceae	Microbacterium	unassigned	0.986871	11.5962	11.2714	0.000787095	0.00665038
Reckenholz	bOTU30	Bacteria	Proteobacteria	Gammaproteobacteria	Enterobacteriales	Enterobacteriaceae	unassigned	unassigned	1.02425	14.0885	6.60786	0.0101529	0.0391998
Reckenholz	bOTU553	Bacteria	Proteobacteria	Gammaproteobacteria	Enterobacteriales	Enterobacteriaceae	Pantoea	unassigned	1.04404	10.9206	6.64713	0.00993159	0.0386008
Reckenholz	bOTU297	Bacteria	Proteobacteria	Betaproteobacteria	Burkholderiales	unassigned	unassigned	unassigned	1.07524	11.5053	10.7252	0.00105687	0.00779946
Reckenholz	bOTU72	Bacteria	Proteobacteria	Gammaproteobacteria	Enterobacteriales	Enterobacteriaceae	Pantoea	unassigned	1.08564	11.2274	7.27636	0.00698681	0.0306264
Reckenholz	bOTU8240	Bacteria	Firmicutes	Bacilli	Bacillales	Paenibacillaceae	Paenibacillus	unassigned	1.13885	7.76024	6.27874	0.0122195	0.0450883
Reckenholz	bOTU176	Bacteria	Proteobacteria	Gammaproteobacteria	Pseudomonadales	Pseudomonadaceae	Pseudomonas	unassigned	1.18435	10.8867	11.4347	0.000720851	0.00637454
Reckenholz	bOTU6893	Bacteria	Firmicutes	Bacilli	Bacillales	Paenibacillaceae	Paenibacillus	unassigned	1.18593	7.93483	7.63291	0.00573128	0.0261042
Reckenholz	bOTU856	Bacteria	Proteobacteria	Gammaproteobacteria	Aeromonadales	Aeromonadaceae	Aeromonas	Serratia_sp._CV56Nov	1.22819	13.1337	11.929	0.000552668	0.00565273
Reckenholz	bOTU9844	Bacteria	Firmicutes	Bacilli	Bacillales	Paenibacillaceae	Paenibacillus	unassigned	1.29337	8.89802	12.65	0.000375568	0.00418173
Reckenholz	bOTU6190	Bacteria	Firmicutes	Bacilli	Bacillales	Paenibacillaceae	Paenibacillus	unassigned	1.30408	7.63417	6.34756	0.0117543	0.0436481
Reckenholz	bOTU4902	Bacteria	Firmicutes	Bacilli	Bacillales	Paenibacillaceae	Paenibacillus	unassigned	1.33376	8.15619	11.0209	0.000900914	0.00719497
Reckenholz	bOTU2763	Bacteria	Actinobacteria	Actinobacteria	Corynebacteriales	Nocardiaceae	Rhodococcus	unassigned	1.339	7.76002	6.4662	0.0109945	0.0418941
Reckenholz	bOTU8602	Bacteria	Firmicutes	Bacilli	Bacillales	Paenibacillaceae	Paenibacillus	unassigned	1.34062	7.90101	6.36983	0.0116077	0.0433799
Reckenholz	bOTU686	Bacteria	Proteobacteria	Gammaproteobacteria	Pseudomonadales	Pseudomonadaceae	unassigned	unassigned	1.37244	10.2873	8.30188	0.00396042	0.0209888
Reckenholz	bOTU4756	Bacteria	Proteobacteria	Gammaproteobacteria	unassigned	unassigned	unassigned	unassigned	1.38901	8.96594	7.47851	0.00624397	0.0277881
Reckenholz	bOTU785	Bacteria	Proteobacteria	Betaproteobacteria	Burkholderiales	Oxalobacteraceae	unassigned	unassigned	1.45145	9.60053	15.5975	7.83561e-05	0.00126893
Reckenholz	bOTU6248	Bacteria	Firmicutes	Bacilli	Bacillales	Paenibacillaceae	Paenibacillus	unassigned	1.47493	7.90751	6.84605	0.00888377	0.0353689
Reckenholz	bOTU9147	Bacteria	Firmicutes	Bacilli	Bacillales	Paenibacillaceae	Paenibacillus	unassigned	1.49046	7.6738	6.36995	0.0116069	0.0433799
Reckenholz	bOTU1578	Bacteria	Proteobacteria	Betaproteobacteria	Burkholderiales	Oxalobacteraceae	unassigned	unassigned	1.50461	8.81013	8.13979	0.00433044	0.022342
Reckenholz	bOTU5682	Bacteria	Firmicutes	Bacilli	Bacillales	Paenibacillaceae	Paenibacillus	unassigned	1.52269	7.84602	10.5404	0.00116795	0.00820945
Reckenholz	bOTU4891	Bacteria	Firmicutes	Bacilli	Bacillales	Paenibacillaceae	Paenibacillus	unassigned	1.53825	7.51722	11.6093	0.000656213	0.00628773
Reckenholz	bOTU3934	Bacteria	Proteobacteria	Betaproteobacteria	Burkholderiales	Oxalobacteraceae	Massilia	unassigned	1.54065	8.09719	11.8646	0.000572118	0.00575078
Reckenholz	bOTU1487	Bacteria	Firmicutes	Clostridia	Clostridiales	Clostridiaceae	Clostridium_sensu_stricto_3	unassigned	1.54209	10.7859	8.03553	0.00458686	0.022795
Reckenholz	bOTU5409	Bacteria	Proteobacteria	Betaproteobacteria	Burkholderiales	Oxalobacteraceae	unassigned	unassigned	1.55071	8.31034	16.3947	5.14299e-05	0.000881871
Reckenholz	bOTU3536	Bacteria	Firmicutes	Clostridia	Clostridiales	Lachnospiraceae	Lachnoclostridium	unassigned	1.56267	8.94982	7.76835	0.00531697	0.0252016
Reckenholz	bOTU36	Bacteria	Proteobacteria	Gammaproteobacteria	Pseudomonadales	Pseudomonadaceae	Pseudomonas	unassigned	1.56448	14.5306	23.2096	1.45267e-06	6.51466e-05
Reckenholz	bOTU3504	Bacteria	Proteobacteria	Alphaproteobacteria	Caulobacterales	Caulobacteraceae	Brevundimonas	unassigned	1.57139	8.21574	8.08498	0.00446335	0.0226273
Reckenholz	bOTU3911	Bacteria	Firmicutes	Bacilli	Bacillales	Paenibacillaceae	Paenibacillus	unassigned	1.64639	9.13561	15.8203	6.96529e-05	0.00116022
Reckenholz	bOTU398	Bacteria	Bacteroidetes	Flavobacteriia	Flavobacteriales	Flavobacteriaceae	Chryseobacterium	unassigned	1.65943	8.16948	8.46391	0.00362262	0.0199244
Reckenholz	bOTU3948	Bacteria	Firmicutes	Bacilli	Bacillales	Paenibacillaceae	Paenibacillus	unassigned	1.66711	9.05592	14.2771	0.000157769	0.00204398
Reckenholz	bOTU4970	Bacteria	Proteobacteria	Betaproteobacteria	Burkholderiales	Oxalobacteraceae	Massilia	unassigned	1.67315	7.99947	10.9259	0.000948273	0.00731365
Reckenholz	bOTU4274	Bacteria	Actinobacteria	Actinobacteria	Micrococcales	Microbacteriaceae	Curtobacterium	unassigned	1.67353	8.02172	13.0584	0.000301924	0.00366712
Reckenholz	bOTU6310	Bacteria	Firmicutes	Clostridia	Clostridiales	Lachnospiraceae	Lachnoclostridium_5	unassigned	1.693	8.11333	6.97202	0.00827939	0.03378
Reckenholz	bOTU5922	Bacteria	Firmicutes	Bacilli	Bacillales	Paenibacillaceae	Paenibacillus	unassigned	1.69489	8.15878	12.9128	0.00032635	0.00380524
Reckenholz	bOTU681	Bacteria	Proteobacteria	Gammaproteobacteria	Enterobacteriales	Enterobacteriaceae	unassigned	unassigned	1.72871	10.9663	10.8678	0.000978499	0.00731365
Reckenholz	bOTU1523	Bacteria	Firmicutes	Bacilli	Bacillales	Paenibacillaceae	Paenibacillus	unassigned	1.77283	10.6417	21.8461	2.95415e-06	0.000114818
Reckenholz	bOTU4585	Bacteria	Firmicutes	Clostridia	Clostridiales	Clostridiaceae	Clostridium_sensu_stricto_1	unassigned	1.77467	7.67181	8.0894	0.00445248	0.0226273
Reckenholz	bOTU2464	Bacteria	Firmicutes	Bacilli	Bacillales	Paenibacillaceae	Paenibacillus	unassigned	1.78076	9.77232	28.0525	1.18067e-07	1.14722e-05
Reckenholz	bOTU3111	Bacteria	Proteobacteria	Betaproteobacteria	Burkholderiales	Oxalobacteraceae	Massilia	unassigned	1.7903	8.59214	18.0732	2.12577e-05	0.000442616
Reckenholz	bOTU1254	Bacteria	Proteobacteria	Betaproteobacteria	Burkholderiales	Oxalobacteraceae	unassigned	unassigned	1.79524	8.8343	12.6273	0.000380157	0.00418173
Reckenholz	bOTU3051	Bacteria	Proteobacteria	Gammaproteobacteria	Pseudomonadales	Pseudomonadaceae	Pseudomonas	unassigned	1.80827	7.93671	14.1875	0.000165468	0.00209713
Reckenholz	bOTU3870	Bacteria	Proteobacteria	Gammaproteobacteria	Enterobacteriales	Enterobacteriaceae	unassigned	unassigned	1.82108	7.68592	9.72271	0.00182005	0.011053
Reckenholz	bOTU1447	Bacteria	Firmicutes	Bacilli	Bacillales	Paenibacillaceae	Paenibacillus	unassigned	1.82893	10.6013	26.9708	2.06551e-07	1.33799e-05
Reckenholz	bOTU15242	Bacteria	Proteobacteria	Gammaproteobacteria	Enterobacteriales	Enterobacteriaceae	unassigned	unassigned	1.8427	10.54	14.751	0.000122685	0.00174335
Reckenholz	bOTU3212	Bacteria	Proteobacteria	Gammaproteobacteria	Enterobacteriales	Enterobacteriaceae	unassigned	unassigned	1.85072	9.14798	14.4695	0.000142448	0.00193133
Reckenholz	bOTU3102	Bacteria	Firmicutes	Bacilli	Bacillales	Paenibacillaceae	Paenibacillus	unassigned	1.92525	9.34413	30.3298	3.64483e-08	6.33941e-06
Reckenholz	bOTU2008	Bacteria	Firmicutes	Bacilli	Bacillales	Paenibacillaceae	Paenibacillus	unassigned	1.92545	9.95167	29.5544	5.43689e-08	6.33941e-06
Reckenholz	bOTU8303	Bacteria	Firmicutes	Bacilli	Bacillales	Paenibacillaceae	Paenibacillus	unassigned	1.9884	7.77305	17.0918	3.56156e-05	0.000648872
Reckenholz	bOTU6354	Bacteria	Firmicutes	Bacilli	Bacillales	Paenibacillaceae	Paenibacillus	unassigned	2.04554	8.45148	20.436	6.1659e-06	0.000174118
Reckenholz	bOTU11113	Bacteria	Firmicutes	Bacilli	Bacillales	Paenibacillaceae	Paenibacillus	unassigned	2.0592	7.46654	14.4254	0.000145824	0.00193217
Reckenholz	bOTU5870	Bacteria	Proteobacteria	Gammaproteobacteria	Pseudomonadales	Pseudomonadaceae	Pseudomonas	unassigned	2.11881	7.8456	17.1224	3.50465e-05	0.000648872
Reckenholz	bOTU4678	Bacteria	Proteobacteria	Betaproteobacteria	Burkholderiales	Alcaligenaceae	Verticia	unassigned	2.12192	7.68853	7.91266	0.00490901	0.0236525
Reckenholz	bOTU4529	Bacteria	Firmicutes	Bacilli	Bacillales	Paenibacillaceae	Paenibacillus	unassigned	2.13933	8.87976	27.0015	2.03296e-07	1.33799e-05
Reckenholz	bOTU898	Bacteria	Proteobacteria	Gammaproteobacteria	Enterobacteriales	Enterobacteriaceae	Serratia	unassigned	2.16909	11.1191	15.1414	9.97503e-05	0.00149114
Reckenholz	bOTU1157	Bacteria	Firmicutes	Clostridia	Clostridiales	Clostridiaceae	Clostridium_sensu_stricto_1	unassigned	2.17087	9.39399	9.77268	0.00177124	0.0108698
Reckenholz	bOTU3405	Bacteria	Proteobacteria	Alphaproteobacteria	Rhizobiales	Rhizobiaceae	Rhizobium	unassigned	2.32391	7.94207	21.2094	4.11736e-06	0.000150026
Reckenholz	bOTU3880	Bacteria	Proteobacteria	Alphaproteobacteria	Sphingomonadales	Sphingomonadaceae	Sphingomonas	unassigned	2.34794	8.02279	20.4034	6.27184e-06	0.000174118
Reckenholz	bOTU3416	Bacteria	Firmicutes	Bacilli	Lactobacillales	Streptococcaceae	Lactococcus	unassigned	2.45909	8.1639	8.42159	0.00370791	0.0202029
Reckenholz	bOTU5008	Bacteria	Proteobacteria	Betaproteobacteria	Burkholderiales	Comamonadaceae	unassigned	unassigned	2.67195	8.35769	18.3761	1.8132e-05	0.000406576
Reckenholz	bOTU3330	Bacteria	Bacteroidetes	Flavobacteriia	Flavobacteriales	Flavobacteriaceae	Flavobacterium	unassigned	2.68468	7.32442	10.8721	0.00097626	0.00731365
Reckenholz	bOTU2247	Bacteria	Firmicutes	Clostridia	Clostridiales	Clostridiaceae	Clostridium_sensu_stricto_1	unassigned	2.73759	8.51272	14.945	0.000110693	0.00161335
Reckenholz	bOTU4372	Bacteria	Proteobacteria	Alphaproteobacteria	Sphingomonadales	unassigned	unassigned	unassigned	3.02128	8.09297	29.7401	4.94011e-08	6.33941e-06
Reckenholz	bOTU8084	Bacteria	Proteobacteria	Betaproteobacteria	Burkholderiales	Alcaligenaceae	Verticia	unassigned	3.14608	7.61699	17.4676	2.92243e-05	0.00058751
Reckenholz	bOTU3069	Bacteria	Firmicutes	Clostridia	Clostridiales	Clostridiaceae	Clostridium_sensu_stricto_1	unassigned	3.19783	8.49345	18.4596	1.73541e-05	0.000404699
Taxa in bold with abundance >1% (corresponds to ca. 13.3 in log2(CPM) counts)									BX enriched
									BX depleted

## Sheet: Root fungi
Location	OTU	kingdom	phylum	class	order	family	genus	species	logFC	logCPM	LR	PValue	FDR
Changins	fOTU18	Fungi	Ascomycota	Sordariomycetes	Hypocreales	Nectriaceae	unassigned	unassigned	-3.36179	10.8479	19.6949	9.08443e-06	0.000827922
Changins	fOTU507	Fungi	Basidiomycota	Agaricomycetes	Agaricales	Tricholomataceae	unassigned	unassigned	-3.09693	9.30631	12.6544	0.000374689	0.00749378
Changins	fOTU42	Fungi	Ascomycota	Sordariomycetes	Hypocreales	Nectriaceae	Fusarium	unassigned	-2.93166	13.4064	19.6709	9.19913e-06	0.000827922
Changins	fOTU392	Fungi	Ascomycota	Dothideomycetes	Pleosporales	unassigned	unassigned	unassigned	-2.86177	8.54795	14.0812	0.000175082	0.00450211
Changins	fOTU29	Fungi	Ascomycota	Sordariomycetes	Hypocreales	Nectriaceae	Fusarium	unassigned	-2.4047	11.3071	16.6418	4.5144e-05	0.00162518
Changins	fOTU75	Fungi	Ascomycota	Sordariomycetes	Hypocreales	Nectriaceae	Cylindrocarpon	unassigned	-2.38503	11.9284	18.5324	1.67044e-05	0.00100227
Changins	fOTU140	Fungi	Ascomycota	Dothideomycetes	Pleosporales	unassigned	unassigned	unassigned	-2.20661	11.3947	13.6925	0.000215317	0.00484464
Changins	fOTU47	Fungi	Ascomycota	Sordariomycetes	Hypocreales	Nectriaceae	Cylindrocarpon	unassigned	-2.16766	11.6179	16.9292	3.88009e-05	0.00162518
Changins	fOTU116	Fungi	Ascomycota	Pezizomycetes	Pezizales	Ascobolaceae	Ascobolus	unassigned	-1.96652	8.58748	9.67418	0.00186875	0.0240268
Changins	fOTU2	Fungi	Ascomycota	Sordariomycetes	Hypocreales	Nectriaceae	unassigned	unassigned	-1.55298	17.4613	9.05095	0.00262558	0.0315069
Changins	fOTU258	Fungi	Glomeromycota	Glomeromycetes	Glomerales	Glomeraceae	unassigned	unassigned	1.82061	8.70804	8.08141	0.00447215	0.0473522
Changins	fOTU107	Fungi	Ascomycota	Sordariomycetes	unassigned	unassigned	unassigned	unassigned	1.86274	9.50937	9.80066	0.00174449	0.0240268
Changins	fOTU193	Fungi	Glomeromycota	Glomeromycetes	Glomerales	Glomeraceae	unassigned	unassigned	1.92477	9.61415	10.3371	0.00130385	0.0213357
Changins	fOTU206	Fungi	Glomeromycota	Glomeromycetes	Glomerales	Glomeraceae	Funneliformis	unassigned	2.05549	9.74416	8.24173	0.00409382	0.0460554
Changins	fOTU39	Fungi	Ascomycota	Sordariomycetes	unassigned	unassigned	unassigned	unassigned	2.18196	13.1818	11.5153	0.000690269	0.0124248
Changins	fOTU80	Fungi	Olpidiomycota	unassigned	unassigned	unassigned	unassigned	unassigned	2.81702	10.2989	10.1442	0.00144753	0.0217129
Changins	fOTU221	Fungi	Ascomycota	unassigned	unassigned	unassigned	unassigned	unassigned	2.86928	9.02894	15.6966	7.43564e-05	0.00223069
Aurora	fOTU162	Fungi	Ascomycota	Sordariomycetes	Hypocreales	Hypocreales inc. sed.	unassigned	unassigned	-6.95655	12.2361	17.6649	2.63443e-05	0.00072886
Aurora	fOTU196	Fungi	Ascomycota	Sordariomycetes	Sordariales	Lasiosphaeriaceae	unassigned	unassigned	-4.49973	10.1335	12.534	0.000399616	0.00414602
Aurora	fOTU239	Fungi	Basidiomycota	Agaricomycetes	Cantharellales	Ceratobasidiaceae	unassigned	unassigned	-3.32133	11.314	6.56962	0.0103734	0.0478328
Aurora	fOTU15	Fungi	Mortierellomycota	Mortierellomycetes	Mortierellales	Mortierellaceae	Mortierella	unassigned	1.50543	13.7573	6.6174	0.0100987	0.0478328
Aurora	fOTU30	Fungi	Mortierellomycota	Mortierellomycetes	Mortierellales	Mortierellaceae	Mortierella	unassigned	1.68228	12.026	7.06366	0.00786631	0.046636
Aurora	fOTU22	Fungi	Ascomycota	Sordariomycetes	Hypocreales	Nectriaceae	unassigned	unassigned	1.72577	13.985	8.54072	0.00347288	0.0240207
Aurora	fOTU23	Fungi	Mortierellomycota	Mortierellomycetes	Mortierellales	Mortierellaceae	Mortierella	unassigned	1.87108	10.91	6.70252	0.00962768	0.0478328
Aurora	fOTU134	Fungi	Ascomycota	Sordariomycetes	unassigned	unassigned	unassigned	unassigned	1.87819	9.88976	6.44836	0.0111055	0.0485134
Aurora	fOTU21	Fungi	Ascomycota	Sordariomycetes	Hypocreales	Nectriaceae	unassigned	unassigned	1.97969	12.5675	9.16687	0.00246435	0.0185947
Aurora	fOTU27	Fungi	Mortierellomycota	Mortierellomycetes	Mortierellales	Mortierellaceae	Mortierella	unassigned	2.03828	12.8046	10.793	0.00101884	0.00939599
Aurora	fOTU262	Fungi	Ascomycota	Pezizomycetes	Pezizales	Pezizaceae	Oedocephalum	unassigned	2.24045	8.41895	6.6161	0.0101061	0.0478328
Aurora	fOTU117	Fungi	Ascomycota	Sordariomycetes	unassigned	unassigned	unassigned	unassigned	2.3739	9.80326	7.1933	0.00731764	0.046636
Aurora	fOTU52	Fungi	Mortierellomycota	Mortierellomycetes	Mortierellales	Mortierellaceae	Mortierella	unassigned	2.57149	10.8743	14.3634	0.000150704	0.0021253
Aurora	fOTU16	Fungi	Ascomycota	Dothideomycetes	Pleosporales	Didymellaceae	unassigned	unassigned	2.91527	13.2894	19.9363	8.00657e-06	0.000664545
Aurora	fOTU101	Fungi	Mortierellomycota	Mortierellomycetes	Mortierellales	Mortierellaceae	Mortierella	unassigned	2.96554	9.73119	13.5389	0.000233669	0.00277065
Aurora	fOTU37	Fungi	Ascomycota	Eurotiomycetes	unassigned	unassigned	unassigned	unassigned	3.07025	11.454	14.3271	0.000153636	0.0021253
Aurora	fOTU260	Fungi	Olpidiomycota	unassigned	unassigned	unassigned	unassigned	unassigned	3.21345	9.35635	10.0365	0.00153471	0.0127381
Aurora	fOTU188	Fungi	Ascomycota	Sordariomycetes	Hypocreales	Nectriaceae	Fusarium	unassigned	3.45428	8.81323	15.6659	7.55755e-05	0.00156819
Aurora	fOTU40	Fungi	Ascomycota	Sordariomycetes	Magnaporthales	Magnaporthaceae	Gaeumannomyces	Gaeumannomyces_radicicola_SH174130.07FU	3.6612	14.2926	17.7007	2.58537e-05	0.00072886
Reckenholz	fOTU649	Fungi	Basidiomycota	Agaricomycetes	Agaricales	Psathyrellaceae	Coprinopsis	unassigned	-4.16892	9.81282	13.4425	0.000245987	0.000784816
Reckenholz	fOTU87	Fungi	Ascomycota	Sordariomycetes	Sordariales	Lasiosphaeriaceae	Podospora	unassigned	-3.39026	10.5276	22.9836	1.63389e-06	1.0947e-05
Reckenholz	fOTU127	Fungi	Ascomycota	Sordariomycetes	unassigned	unassigned	unassigned	unassigned	-2.44194	10.4996	18.0379	2.16549e-05	9.06797e-05
Reckenholz	fOTU34	Fungi	Ascomycota	Sordariomycetes	Sordariales	Lasiosphaeriaceae	Cladorrhinum	unassigned	-2.43182	10.942	10.7298	0.00105423	0.00294305
Reckenholz	fOTU95	Fungi	Ascomycota	Pezizomycetes	Pezizales	Ascobolaceae	Ascobolus	unassigned	-2.41584	10.6645	6.38386	0.0115163	0.0236205
Reckenholz	fOTU196	Fungi	Ascomycota	Sordariomycetes	Sordariales	Lasiosphaeriaceae	unassigned	unassigned	-2.38814	11.1718	21.066	4.43729e-06	2.70271e-05
Reckenholz	fOTU5	Fungi	Ascomycota	Dothideomycetes	Pleosporales	unassigned	unassigned	unassigned	-2.36417	15.3255	48.0868	4.07754e-12	2.73195e-10
Reckenholz	fOTU130	Fungi	Ascomycota	Sordariomycetes	Xylariales	Microdochiaceae	Microdochium	unassigned	-1.85297	11.6897	19.2293	1.15923e-05	5.17788e-05
Reckenholz	fOTU2	Fungi	Ascomycota	Sordariomycetes	Hypocreales	Nectriaceae	unassigned	unassigned	-1.78358	16.5793	23.3983	1.31692e-06	9.80371e-06
Reckenholz	fOTU14	Fungi	Ascomycota	Eurotiomycetes	Chaetothyriales	Herpotrichiellaceae	Exophiala	unassigned	-1.69676	13.3847	20.4231	6.20748e-06	3.43703e-05
Reckenholz	fOTU29	Fungi	Ascomycota	Sordariomycetes	Hypocreales	Nectriaceae	Fusarium	unassigned	-1.68638	12.919	14.564	0.000135477	0.000477734
Reckenholz	fOTU4	Fungi	Ascomycota	Sordariomycetes	Hypocreales	Nectriaceae	Dactylonectria	Dactylonectria_estremocensis_SH238190.07FU	-1.218	14.2008	15.8757	6.76412e-05	0.000251775
Reckenholz	fOTU42	Fungi	Ascomycota	Sordariomycetes	Hypocreales	Nectriaceae	Fusarium	unassigned	-1.12717	11.5072	8.24572	0.00408481	0.00977437
Reckenholz	fOTU47	Fungi	Ascomycota	Sordariomycetes	Hypocreales	Nectriaceae	Cylindrocarpon	unassigned	-1.04116	11.638	7.6248	0.00575712	0.0124428
Reckenholz	fOTU1	Fungi	Ascomycota	Dothideomycetes	Pleosporales	unassigned	unassigned	unassigned	-0.993142	17.9591	11.4029	0.000733286	0.00213609
Reckenholz	fOTU8	Fungi	Ascomycota	Dothideomycetes	Pleosporales	Periconiaceae	Periconia	unassigned	-0.748653	14.2046	5.88337	0.0152845	0.0292589
Reckenholz	fOTU83	Fungi	Ascomycota	Ascomycota_cls_Incertae_sedis	Ascomycota_ord_Incertae_sedis	Ascomycota inc. sed.	Tetracladium	Tetracladium_marchalianum_SH204312.07FU	1.08953	11.3266	7.99211	0.00469817	0.0108544
Reckenholz	fOTU120	Fungi	Ascomycota	Sordariomycetes	Hypocreales	Nectriaceae	Neonectria	unassigned	1.13216	11.4127	8.42557	0.00369982	0.00918102
Reckenholz	fOTU115	Fungi	Ascomycota	Ascomycota_cls_Incertae_sedis	Ascomycota_ord_Incertae_sedis	Ascomycota inc. sed.	Tetracladium	Tetracladium_marchalianum_SH204312.07FU	1.20554	11.0894	9.16098	0.0024723	0.00637092
Reckenholz	fOTU43	Fungi	Ascomycota	Sordariomycetes	Hypocreales	Nectriaceae	Fusicolla	unassigned	1.23765	13.115	9.39206	0.00217927	0.00584044
Reckenholz	fOTU60	Fungi	Ascomycota	Sordariomycetes	Sordariales	Chaetomiaceae	Humicola	Humicola_grisea_SH374010.07FU	1.2501	11.452	5.05845	0.0245061	0.0456086
Reckenholz	fOTU45	Fungi	Ascomycota	Ascomycota_cls_Incertae_sedis	Ascomycota_ord_Incertae_sedis	Ascomycota inc. sed.	Tetracladium	unassigned	1.28771	9.8036	6.36581	0.011634	0.0236205
Reckenholz	fOTU35	Fungi	Ascomycota	Dothideomycetes	Pleosporales	Pleosporaceae	Alternaria	unassigned	1.32237	11.1739	6.1769	0.0129429	0.0255051
Reckenholz	fOTU182	Fungi	Ascomycota	Ascomycota_cls_Incertae_sedis	Ascomycota_ord_Incertae_sedis	Ascomycota inc. sed.	Tetracladium	Tetracladium_marchalianum_SH204312.07FU	1.40617	10.2666	7.78486	0.00526858	0.0117665
Reckenholz	fOTU17	Fungi	Ascomycota	Dothideomycetes	Pleosporales	Didymellaceae	unassigned	unassigned	2.05051	15.73	19.6738	9.18513e-06	4.39574e-05
Reckenholz	fOTU222	Fungi	Ascomycota	Sordariomycetes	Sordariales	Lasiosphaeriaceae	unassigned	unassigned	2.15827	10.5724	20.2859	6.66887e-06	3.43703e-05
Reckenholz	fOTU124	Fungi	Ascomycota	Saccharomycetes	Saccharomycetales	Saccharomycetales inc. sed.	Candida	Candida_sake_SH175136.07FU	2.29696	10.6143	12.2028	0.000477189	0.00145326
Reckenholz	fOTU16	Fungi	Ascomycota	Dothideomycetes	Pleosporales	Didymellaceae	unassigned	unassigned	2.36645	12.3726	41.7691	1.02714e-10	3.4409e-09
Reckenholz	fOTU185	Fungi	Ascomycota	Sordariomycetes	Hypocreales	Nectriaceae	Fusarium	Fusarium_venenatum_SH215301.07FU	2.42328	12.3015	27.4043	1.65062e-07	2.21183e-06
Reckenholz	fOTU37	Fungi	Ascomycota	Eurotiomycetes	unassigned	unassigned	unassigned	unassigned	2.5011	13.2003	28.4651	9.54006e-08	1.59796e-06
Reckenholz	fOTU92	Fungi	Basidiomycota	Tremellomycetes	unassigned	unassigned	unassigned	unassigned	2.61471	10.4318	24.3981	7.83461e-07	6.95812e-06
Reckenholz	fOTU171	Fungi	Basidiomycota	Tremellomycetes	Trichosporonales	Trichosporonaceae	Apiotrichum	unassigned	2.64646	10.8576	14.0383	0.000179125	0.000600067
Reckenholz	fOTU121	Fungi	Ascomycota	Sordariomycetes	Hypocreales	Nectriaceae	Fusicolla	Fusicolla_aquaeductuum_SH175278.07FU	2.93122	11.1746	17.8042	2.44846e-05	9.64983e-05
Reckenholz	fOTU414	Fungi	Ascomycota	Dothideomycetes	Pleosporales	unassigned	unassigned	unassigned	3.12985	10.9028	39.3369	3.56639e-10	7.96493e-09
Reckenholz	fOTU369	Fungi	Basidiomycota	Tremellomycetes	Cystofilobasidiales	Cystofilobasidiaceae	Guehomyces	Guehomyces_pullulans_SH212824.07FU	3.42227	10.6957	24.285	8.3082e-07	6.95812e-06
Reckenholz	fOTU508	Fungi	Ascomycota	Sordariomycetes	Sordariales	Lasiosphaeriaceae	Cercophora	Cercophora_sulphurella_SH028046.07FU	3.48576	9.93535	25.2936	4.92332e-07	5.49771e-06
Taxa in bold with abundance >1% (corresponds to ca. 13.3 in log2(CPM) counts)									BX enriched
									BX depleted
