# Supplementary material for: Specific and conserved patterns of microbiota-structuring by maize benzoxazinoids in the field
Source: Microbiome. 2021 May 7;9:103. doi: 10.1186/s40168-021-01049-2 (PMC8106187; doi:10.1186/s40168-021-01049-2)
Supplement: Supplementary file 2 — Additional file 1: Supplementary Results. Figure S1. Setup of field experiments. Figure S2. Analysis steps. Figure S3. Sequencing effort by sample groups. Figure S4. Sampling intensity analysis. Figure S5. Taxonomy. Figure S6. Alpha diversity. Figure S7. BX-sensitive rhizosphere microbes across locations. Figure S8. Taxonomic patterns of BX-sensitive rhizosphere microbes. Figure S9. Abundance of Methylophilaceae bOTUs across compartments and locations. Table S1. Deposition of raw sequence data. Table S2. Soil characteristics in each location. Table S3. Taxonomic analysis comparing locations and compartments. Table S4. Alpha diversity analysis comparing locations and compartments. Table S5. Beta diversity analysis comparing locations and compartments. Table S6. Taxonomic analysis (phylum level) comparing BX effects in each compartment. Table S7. Taxonomic analysis (family level) comparing BX effects in each compartment and location. Table S8. Alpha diversity analysis comparing BX effects in each compartment. Table S9. Beta diversity analysis comparing BX and location effects in each compartment. Table S10. Beta diversity analysis comparing genetic background and genotype effects in each compartment (Reckenholz experiment). Table S11. zOTUs differing by genetic background or genotype (Reckenholz experiment). Table S12. Beta diversity analysis comparing mutant genotypes in each compartment (Aurora experiment). Table S13. zOTUs differing by mutant genotypes (Aurora experiment). Table S14. BX-sensitive zOTUs across all locations. [file 40168_2021_1049_MOESM2_ESM.zip › Table_S3_Taxonomy_statistics.xlsx]

## Sheet: Bacteria_Phylum
	F	Padj	Ch_So	Ch_So_T	Re_So	Re_So_T	Au_So	Au_So_T	Ch_Rh	Ch_Rh_T	Re_Rh	Re_Rh_T	Au_Rh	Au_Rh_T	Ch_Ro	Ch_Ro_T	Re_Ro	Re_Ro_T	Au_Ro	Au_Ro_T
Bacteroidetes	32.1165	0	15.2811	b	11.5396	de	6.67326	ef	22.5294	bcd	9.57344	cde	9.08958	f	7.40963	a	9.18537	bcd	4.11687	bc
Gammaproteobacteria	238.876	0	6.97111	a	7.24986	a	6.42049	ab	11.615	c	44.6008	e	11.2049	cd	10.1111	d	53.5696	e	15.3091	bc
Actinobacteria	137.595	0	12.9978	c	8.41355	b	11.759	bc	8.36078	a	5.65447	a	4.77187	bc	45.7593	d	4.52168	a	22.8663	e
Verrucomicrobia	321.254	0	7.28667	e	5.83848	e	5.89167	e	4.48693	d	0.861518	c	1.56979	e	0.503704	b	0.0859079	a	0.330453	b
Betaproteobacteria	56.0856	0	18.4489	b	17.6997	b	18.1674	bc	27.9471	e	15.0491	b	32.0375	de	15.4437	cd	11.281	a	24.6444	b
Gemmatimonadetes	404.654	0	5.77	f	5.52954	e	8.87118	ef	1.95621	d	0.776152	c	1.95556	d	0.438519	b	0.125474	a	0.367078	b
Alphaproteobacteria	86.8647	0	5.91111	c	6.95772	ab	9.82639	a	6.0268	d	9.39079	c	25.4833	a	9.57852	d	9.39458	c	21.7551	bc
Chloroflexi	67.8656	0	5.39889	g	9.59864	fg	12.7049	def	1.41895	cd	4.93875	e	2.8375	ab	2.15926	cde	0.826287	a	3.34115	bc
Deltaproteobacteria	235.336	0	5.97333	e	7.67615	e	6.76146	e	6.11699	d	1.51382	b	3.13819	e	3.49852	c	0.401355	a	2.04938	d
Firmicutes	131.473	0	0.836667	a	0.666938	b	0.235764	bc	0.562092	b	1.58889	cd	0.582639	b	2.79037	b	8.1477	e	0.716049	d
Acidobacteria	190.894	0	6.62667	ef	7.9561	g	5.0691	fg	3.17908	cd	1.70759	c	2.01146	de	0.628148	b	0.159892	a	0.460494	b
Proteobacteria	26.4653	0	0.577778	bc	0.787534	c	0.733333	ab	0.76732	a	0.754743	bc	0.535417	bc	0.433333	a	0.826287	c	0.441564	a
Tectomicrobia	89.2537	0	0.168889	de	0.340108	f	0.0989583	ef	0.0372549	ab	0.0804878	de	0.0177083	bc	0.0466667	a	0.00840108	a	0.0102881	cd
Saccharibacteria	7.079	0	0.523333	bcd	0.619512	abc	1.23542	abcd	0.331373	d	1.24228	bcd	2.32535	ab	0.222222	cd	0.613821	abc	1.97572	a
unassigned	75.5836	0	0.866667	e	2.26802	e	2.10278	cd	0.566667	c	0.456098	b	0.670486	bc	0.262222	d	0.657453	c	1.03498	a
Spirochaetae	70.7397	0	0.0144444	ab	0.0295393	d	0.00104167	cd	0.122222	abcde	0.00623306	bc	0	e	0.0903704	abc	0.000542005	a	0.00288066	e
Nitrospirae	231.45	0	2.78444	e	1.31978	f	0.706944	g	1.7098	c	0.348238	d	0.152083	fg	0.214815	b	0.0241192	a	0.0502058	cd
Armatimonadetes	101.473	0	0.631111	cd	0.979133	e	0.331597	de	0.237908	b	0.316531	cd	0.186806	bc	0.0362963	a	0.0268293	a	0.0423868	a
TM6_Dependentiae	16.5633	0	0.03	abc	0.0121951	cde	0.00590278	de	0.0333333	a	0.00948509	bcd	0.00104167	e	0.00740741	ab	0.00135501	a	0.000823045	abcde
RBG-1_Zixibacteria	91.4343	0	0.0166667	d	0.201626	e	0.0576389	cd	0.00849673	abc	0.00894309	bc	0.00416667	abc	0.000740741	ab	0.00189702	a	0.000411523	abc
Fibrobacteres	38.9428	0	0.0855556	c	0.0661247	c	0.0795139	cd	0.220915	c	0.0181572	b	0.0590278	d	0.0866667	cd	0.00352304	a	0.113992	cd
Ignavibacteriae	52.4046	0	0.0522222	c	0.132791	d	0.0402778	cd	0.0372549	ab	0.0113821	b	0.00277778	c	0.00444444	a	0.00216802	a	0.000823045	ab
FBP	20.3806	0	0.0822222	e	0.0495935	cde	0.0861111	de	0.0366013	cd	0.0151762	ab	0.0388889	bcde	0.0214815	bc	0.00731707	a	0.0238683	abc
Planctomycetes	48.4598	0	1.49	cd	1.52493	d	0.983681	cd	0.94902	cd	0.581843	c	0.894097	cd	0.167407	b	0.0766938	a	0.14856	ab
Chlorobi	209.529	0	0.493333	d	0.92168	f	0.267361	e	0.284967	c	0.148509	c	0.159722	de	0.0355556	ab	0.0154472	a	0.0259259	b
Thaumarchaeota	6.6269	0	0	ab	0.0569106	b	0.0347222	ab	0	ab	0.0604336	b	0.0125	ab	0.000740741	ab	0.00243902	a	0.00452675	ab
Latescibacteria	166.781	0	0.414444	e	1.05556	f	0.646875	de	0.264706	b	0.172358	bc	0.129514	cd	0.0266667	a	0.0176152	a	0.0185185	a
Deferribacteres	19.583	0	0.00111111	a	0.0108401	b	0.00104167	ab	0.000653595	ab	0.000813008	a	0	ab	0	ab	0.000271003	a	0	ab
FCPU426	57.5751	0	0.00444444	a	0.0116531	b	0.00590278	ab	0.00588235	ab	0	ab	0	ab	0	ab	0	ab	0	ab
Chlamydiae	12.7369	0	0.0155556	ab	0.0135501	c	0.00208333	c	0.0130719	abc	0.00216802	a	0	c	0.0125926	abc	0.00189702	a	0.00452675	bc
Tenericutes	3.8574	0.0003	0.00222222	a	0.000271003	a	0.00277778	a	0	a	0	a	0	a	0	a	0	a	0.000411523	a
Elusimicrobia	117.655	0	0.23	d	0.332791	e	0.10625	de	0.170588	b	0.0482385	c	0.0184028	de	0.00888889	a	0.00514905	a	0.00411523	ab
Parcubacteria	10.5608	0	0	a	0.00596206	a	0	a	0.000653595	a	0.00596206	a	0	a	0.000740741	a	0.000271003	a	0	a
WS2	8.0256	0	0.00222222	a	0.000542005	a	0.000694444	a	0	a	0.00379404	a	0.00972222	a	0	a	0.000271003	a	0	a
Deinococcus-Thermus	20.4639	0	0	ab	0.00840108	a	0.0236111	abc	0.000653595	bc	0.0425474	bc	0.0815972	ab	0	c	0.00433604	a	0.137449	abc
Candidatus_Berkelbacteria	14.1432	0	0	ab	0	ab	0	ab	0	a	0.00298103	b	0.000347222	ab	0	ab	0	ab	0	ab
Peregrinibacteria	48.085	0	0.0111111	a	0.114905	b	0.00590278	a	0.00130719	a	0.00704607	a	0.00138889	a	0	ab	0.00271003	a	0	ab
SBR1093	10.912	0	0	a	0	a	0.00277778	a	0	a	0	a	0	a	0	a	0	a	0	a
WWE3	37.0916	0	0	c	0.0097561	ab	0.05625	abc	0	b	0.000271003	a	0.0166667	abc	0	a	0.000271003	a	0.00164609	abc
abundant phyla
Locations are abbreviated with Ch=Changins, It=Ithaca and Zh=Zurich.
Compartments are abbreviated with So=Soil, Rh=Rhizosphere and Ro=Root.
The columns with the posthoc Tukey test results is indicated with "_T"

## Sheet: Fungi_Phylum
	F	Padj	Ch_So	Ch_So_T	Re_So	Re_So_T	Au_So	Au_So_T	Ch_Rh	Ch_Rh_T	Re_Rh	Re_Rh_T	Au_Rh	Au_Rh_T	Ch_Ro	Ch_Ro_T	Re_Ro	Re_Ro_T	Au_Ro	Au_Ro_T
Mortierellomycota	125.425	0	12.675	cd	19.9919	c	22.3847	c	3.09265	c	34.8194	d	15.0133	b	0.594118	b	0.595625	a	4.65833	a
Ascomycota	81.9038	0	55.3225	ab	53.09	b	50.3177	ab	53.9412	b	45.9038	a	58.0234	ab	70.8721	d	93.35	d	85.4278	c
Basidiomycota	9.6261	0	9.42	a	4.9375	a	5.42339	abc	17.8721	a	6.93813	ab	3.96563	bc	19.3941	ab	4.42875	a	6.23148	c
unassigned	56.1153	0	12.6475	bc	15.3675	c	14.7621	bc	16.5515	c	8.28375	b	19.6922	bc	1.29559	a	1.53937	a	1.15648	a
Glomeromycota	68.3237	0	4.0125	d	4.54375	d	5.47742	cd	6.40147	b	0.355	b	0.419531	d	6.10588	c	0.059375	a	2.01296	d
Chytridiomycota	89.0609	0	4.9775	cd	1.82313	cde	1.42258	e	0.783824	de	1.50438	cd	2.29922	c	0.0720588	b	0.011875	a	0.0388889	b
Mucoromycota	5.7291	0	0.0175	ab	0.010625	ab	0.00725806	ab	0.00294118	b	0.029375	ab	0.040625	ab	0	ab	0.00375	a	0.0166667	ab
Olpidiomycota	12.808	0	0.865	b	0.108125	b	0.104032	bc	1.34118	bc	2.13313	c	0.448437	c	1.66471	bc	0.010625	a	0.437963	c
Zoopagomycota	37.0155	0	0.015	ab	0.098125	c	0.00806452	ab	0.00147059	a	0.025	b	0.0015625	ab	0	abc	0.000625	a	0	abc
Kickxellomycota	14.8257	0	0.0475	c	0.029375	abc	0.0927419	abc	0.00882353	bc	0.008125	a	0.0648438	ab	0.00147059	ab	0	abc	0.0166667	ab
Blastocladiomycota	36.5516	0	0	ab	0	ab	0	ab	0.00147059	b	0	ab	0.03125	a	0	a	0	ab	0.00277778	ab
Entomophthoromycota	11.344	0	0	a	0	a	0	a	0.00147059	a	0	a	0	a	0	a	0	a	0	a
abundant phyla
Locations are abbreviated with Ch=Changins, It=Ithaca and Zh=Zurich.
Compartments are abbreviated with So=Soil, Rh=Rhizosphere and Ro=Root.
The columns with the posthoc Tukey test results is indicated with "_T"

## Sheet: Bacteria_Family
	F	Padj	Ch_So	Ch_So_T	Re_So	Re_So_T	Au_So	Au_So_T	Ch_Rh	Ch_Rh_T	Re_Rh	Re_Rh_T	Au_Rh	Au_Rh_T	Ch_Ro	Ch_Ro_T	Re_Ro	Re_Ro_T	Au_Ro	Au_Ro_T
Streptomycetaceae	83.2476	0	2.36695	b	0.418311	b	0.768116	c	2.07705	ab	0.117557	a	0.248527	c	16.1675	cd	0.229294	ab	5.21527	d	abundant family
Flavobacteriaceae	36.8802	0	10.2602	a	5.84476	b	1.99052	bc	15.2591	b	8.47826	c	4.24861	c	6.18488	a	9.41759	c	1.85322	bc	Locations are abbreviated with Ch=Changins, It=Ithaca and Zh=Zurich.
Pseudomonadaceae	314.941	0	2.35513	a	1.65634	bc	0.363811	c	4.92149	b	45.3482	e	0.758443	d	5.49591	d	29.3021	e	4.01128	d	Compartments are abbreviated with So=Soil, Rh=Rhizosphere and Ro=Root.
Oxalobacteraceae	89.754	0	4.9113	a	2.72772	a	3.23697	b	9.60654	c	4.15851	b	8.02796	cd	7.65672	d	6.81567	c	10.9983	cd	The columns with the posthoc Tukey test results is indicated with "_T"
Pseudonocardiaceae	228.401	0	1.50701	c	0.217367	b	0.582731	d	1.13939	bc	0.0697799	a	0.232346	d	7.8562	e	0.171749	b	6.45928	e
Xanthomonadaceae	50.6161	0	3.4989	c	4.87096	bc	6.5834	abc	3.30681	d	2.574	ab	9.85312	bc	1.73753	bc	3.72625	c	3.32389	a
Xanthomonadales_Incertae_Sedis	127.747	0	1.92262	c	2.73013	c	2.29612	c	3.0026	c	0.626448	b	1.38827	d	1.55984	c	0.127484	a	1.24634	c
Comamonadaceae	116.179	0	6.31188	bc	5.61677	a	8.2892	abc	15.159	f	9.25056	d	23.23	e	7.35414	e	4.06326	ab	14.7197	cd
Gemmatimonadaceae	400.126	0	6.46731	f	6.71375	e	11.4699	ef	1.78574	d	0.551639	c	1.61688	d	0.368796	b	0.08676	a	0.292737	bc
Rhizobiaceae	195.818	0	0.658895	b	0.204808	a	0.539073	bc	0.82872	d	2.88235	e	1.42021	c	3.27642	f	3.93341	e	8.50518	e
Nitrosomonadaceae	360.427	0	3.87059	f	8.57538	f	8.09116	e	1.61629	d	0.582128	c	1.87038	d	0.398133	b	0.122762	a	0.360219	bc
Cytophagaceae	150.764	0	5.12587	de	3.34601	e	3.40654	f	5.78087	cd	0.867534	b	1.54842	f	1.18685	c	0.123057	a	1.35804	bc
Sphingomonadaceae	124.663	0	2.25883	d	2.99339	a	7.77101	a	1.87208	f	4.1846	cd	20.9676	a	2.2857	e	3.15139	bc	8.14776	ab
Enterobacteriaceae	148.419	0	0.243284	a	0.309627	a	0.347361	a	0.471249	bc	1.16834	cd	0.650154	ab	1.83392	e	19.3124	f	8.05142	d
Paenibacillaceae	344.509	0	0.174016	a	0.294653	c	0.0664351	bc	0.0895696	b	0.568927	d	0.0775869	b	0.736755	ab	6.46716	e	0.065156	d
Rhodocyclaceae	27.2214	0	0.756885	bcd	0.41493	cde	0.295478	def	0.775463	f	0.0980691	ab	0.955937	ef	0.0838174	a	0.0365926	a	0.0497978	abc
Rhodobiaceae	86.2237	0	0.277074	e	0.585442	e	0.411265	de	0.0895696	b	0.139246	cd	0.0721932	bc	0.0829792	bc	0.0147551	a	0.0949416	bc
Glycomycetaceae	60.3526	0	0.0422369	c	0.00289823	a	0.0341666	cd	0.0798864	bc	0.00220027	a	0.0161812	de	0.312639	ef	0.00324612	ab	0.228511	f
Kineosporiaceae	52.1774	0	0.0963001	bc	0.00289823	ab	0.0158179	de	0.0718171	ab	0.000628648	a	0.00248942	d	0.254805	cd	0.00767265	ab	0.0311818	e
Corynebacteriaceae	21.4711	0	0.140226	a	0.00338127	a	0.00253086	c	0.00564853	ab	0.000628648	a	0.000414903	ab	0.024307	ab	0.000295102	ab	0.0027924	bc
Gaiellaceae	81.5529	0	1.0914	d	1.16895	d	1.52548	cd	0.418798	b	0.223799	b	0.269272	bc	1.17512	b	0.049282	a	0.258297	d
BIrii41	149.364	0	0.96469	d	0.867053	d	0.823162	de	1.0127	c	0.077638	b	0.187121	e	1.18602	de	0.023313	a	0.802349	e
Intrasporangiaceae	31.966	0	0.647069	de	0.802809	cde	0.942113	bcde	0.340526	bcd	0.312438	b	0.420712	bc	1.20362	ef	0.161126	a	0.680415	f
Acidimicrobiaceae	75.2484	0	0.518669	e	0.681567	de	1.02563	cde	0.224327	b	0.140189	b	0.188781	bc	0.515477	d	0.0445604	a	0.365339	de
Micromonosporaceae	145.039	0	1.05423	c	0.402854	c	0.504274	d	0.737537	ab	0.0682083	a	0.0966725	d	4.53536	d	0.129255	b	0.925215	e
Propionibacteriaceae	56.9747	0	0.844737	cd	0.279679	d	0.18412	e	0.129109	b	0.103413	c	0.0489586	cd	0.387236	b	0.0138698	a	0.04654	e
Cellulomonadaceae	73.4546	0	0.135158	ab	0.0313975	a	0.0461882	c	0.0798864	ab	0.0550067	bc	0.0340221	c	0.306772	c	0.408716	d	0.076791	d
S1-80	7.9197	0	0.00168947	b	0.00144911	a	0.0120216	ab	0.00322773	ab	0.000314324	a	0.00124471	ab	0.00502904	ab	0	ab	0.0009308	ab
Rhodospirillales_Incertae_Sedis	38.9437	0	0.315932	c	0.268086	c	0.256882	c	0.234011	b	0.0738662	b	0.0925234	c	0.227145	b	0.0227228	a	0.06981	c
Mycobacteriaceae	44.9288	0	0.4815	cd	0.65983	de	0.410632	cde	0.20254	b	0.193938	c	0.0813211	c	0.563253	c	0.0416094	a	0.15684	e
Bacillaceae	46.2207	0	0.555837	b	0.439082	cd	0.256882	cde	0.350209	bc	0.379389	d	0.219069	cd	1.36119	ef	0.081153	a	0.672037	f
Sandaracinaceae	99.7325	0	0.398716	e	0.441014	e	0.472638	e	0.278392	d	0.0279748	b	0.138993	e	0.26151	c	0.0112139	a	0.0772564	e
Bradyrhizobiaceae	41.458	0	0.351411	ab	0.356965	a	0.397978	abc	0.351016	cde	0.369016	bcd	0.417393	abcd	0.669701	f	0.481311	de	1.25472	e
Gsoil-1167	25.0208	0	0.0118263	a	0.00241519	a	0.00379629	a	0.0048416	a	0.000314324	a	0.00207452	a	0.0653776	a	0	ab	0.0037232	b
Xanthobacteraceae	78.7784	0	0.677479	fg	0.931781	g	0.868085	efg	0.220293	bcd	0.185451	b	0.248112	bc	0.355386	cde	0.0619714	a	0.29646	def
Acetobacteraceae	11.4621	0	0.0709579	bc	0.0391261	ab	0.0714968	bc	0.0718171	c	0.0282892	ab	0.0568418	c	0.0419087	ab	0.0150502	a	0.0242008	bc
Phaselicystidaceae	64.0691	0	0.197669	d	0.219782	cd	0.301805	cd	0.200926	c	0.0352043	b	0.10746	cd	0.126564	c	0.00767265	a	0.102853	cd
Elev-16S-1332	89.0088	0	0.461227	f	0.517817	f	0.561851	ef	0.189629	bc	0.0691513	b	0.0875446	de	1.06783	cd	0.0274445	a	0.137293	g
YNPFFP1	36.3071	0	0.00506842	b	0.0038643	a	0.0480864	a	0.00645547	a	0.000942972	a	0.00663845	a	0.0603485	a	0	ab	0.0060502	b
Sporichthyaceae	53.0572	0	0.131779	e	0.0840486	c	0.229676	cde	0.0597131	c	0.02326	b	0.0572567	cd	0.190265	de	0.00531183	a	0.105646	e
Limnochordaceae	35.0447	0	0.00337895	ab	0.000483038	a	0	a	0	ab	0.00157162	a	0	ab	0.0217925	ab	0	ab	0	b
Thermomonosporaceae	94.8159	0	0.135158	cd	0.0309144	bc	0.0499845	ef	0.126689	ab	0.00597216	a	0.0116173	f	0.831468	f	0.0398388	de	0.231769	g
Micrococcaceae	82.1468	0	0.489948	a	0.474343	a	0.44037	ab	0.200926	bc	2.94647	d	0.657207	a	0.552357	c	0.713556	c	0.901945	bc
Nakamurellaceae	33.881	0	0.101368	a	0.0275332	a	0.0303703	b	0.072624	a	0.0113157	a	0.012862	b	0.153386	a	0.00826285	a	0.013962	b
Methylobacteriaceae	45.1519	0	0.217942	b	0.391744	cd	0.246126	bc	0.0782725	b	0.366502	d	0.17011	a	0.163444	b	0.0472163	a	0.159167	bc
Acidobacteriaceae_Subgroup_1	24.8286	0	0.295658	de	0.100472	def	0.0727622	ef	0.258219	bcd	0.00565783	ab	0.021575	f	0.038556	abc	0.00118041	a	0.0055848	cde
Aurantimonadaceae	9.6184	0	0.00506842	a	0	ab	0.00253086	ab	0.0096832	ab	0.00251459	ab	0.000414903	ab	0.00502904	ab	0.00944326	b	0.0032578	ab
Thermoactinomycetaceae	40.0893	0	0.0473053	ab	0.0367109	d	0.00506172	d	0.0161387	a	0.0188594	cd	0.000414903	bcd	0.1559	abc	0.00295102	a	0.0060502	e
Phyllobacteriaceae	47.6172	0	0.1284	a	0.173894	a	0.175895	ab	0.111357	bc	0.198338	c	0.187536	a	0.290008	d	0.0849893	a	0.597108	c
0319-6M6	72.6643	0	0.25849	cd	0.238138	c	0.301805	cd	0.0548715	b	0.0374046	b	0.0398307	b	0.308448	b	0.00737755	a	0.0460746	d
Alcaligenaceae	59.8165	0	2.98699	a	2.66154	c	0.821264	c	1.77445	a	1.01244	b	0.421127	c	0.341975	a	0.399568	a	0.403502	a
Rhodothermaceae	28.5295	0	0.0321	de	0.0695575	e	0.0316358	cde	0.00322773	bcd	0.00502918	ab	0.0112024	abc	0	ab	0.000295102	a	0.002327	abcde
TM146	13.5432	0	0.00337895	a	0.00966076	ab	0.000632715	ab	0.0072624	ab	0.00251459	a	0	ab	0.0217925	a	0.000295102	a	0.0004654	b
Haliangiaceae	179.949	0	1.76719	e	2.57749	e	2.57578	de	1.35968	c	0.184823	b	0.337316	de	0.701551	c	0.0365926	a	0.315076	d
Cellvibrionaceae	18.504	0	0.304105	ab	0.0545833	ab	0.0607407	cd	0.551942	ab	0.0320611	a	0.0419052	d	0.124888	ab	0.0531183	abc	0.041886	bcd
Family_XVIII	15.1208	0	0.0067579	ab	0.0038643	a	0	ab	0.00161387	ab	0.0012573	a	0	ab	0.0134108	ab	0	ab	0	b
Microbacteriaceae	104.548	0	0.914006	b	0.360346	a	0.558055	cd	0.735923	bc	0.598159	cd	0.421957	d	2.31923	e	1.93646	e	1.96492	e
Geodermatophilaceae	47.4964	0	0.373374	f	0.276781	de	0.547299	ef	0.0992528	cde	0.0939829	b	0.174674	bc	0.404	bcd	0.0236082	a	0.113558	f
Rhodobacteraceae	10.8907	0	0.0861632	ab	0.153123	bc	0.0974381	abc	0.0750448	bc	0.130759	c	0.105385	abc	0.119021	a	0.0430849	a	0.0493324	bc
Solirubrobacteraceae	62.4489	0	0.184153	d	0.135251	c	0.234105	cd	0.0766587	b	0.0405478	b	0.042735	bc	0.352033	cd	0.00796775	a	0.115419	e
Frankiaceae	22.1573	0	0.0219632	a	0.0246349	bc	0.00316358	abc	0.0274357	a	0.00471486	ab	0.000414903	c	0.0343651	ab	0	abc	0.0004654	c
MNC12	18.5228	0	0.0304105	b	0.07632	c	0.0322685	bc	0.0266288	b	0.0163449	b	0.0232346	bc	0.0108963	b	0.00147551	a	0.0134966	b
FFCH7168	25.3647	0	0.0895422	abc	0.0439565	a	0.0860493	abc	0.0193664	ab	0.0704086	bc	0.0315327	a	0.120697	d	0.0345269	ab	0.385351	cd
BCf3-20	4.5705	0	0.0118263	ab	0.0135251	b	0.0107562	ab	0.00403467	ab	0.00534351	ab	0.00165961	ab	0.00754356	b	0.00118041	a	0.0083772	ab
Promicromonosporaceae	115.811	0	0.131779	ab	0.013042	a	0.0335339	cd	0.295338	b	0.0147732	ab	0.0232346	d	1.35197	d	0.0787922	c	0.235958	e
Roseiflexaceae	17.523	0	0.979895	cd	1.21532	cd	1.28315	bcd	0.533383	a	1.21329	d	0.239399	abc	1.0209	d	0.408421	b	1.46042	cd
Peptostreptococcaceae	19.612	0	0.0794053	a	0.0681084	bc	0.00569444	bc	0.0476091	ab	0.0854961	c	0.017011	bc	0.131593	a	0.00885306	a	0.0009308	c
Anaerolineaceae	4.0184	0.0002	0.0101368	a	0.00434734	a	0.000632715	a	0.0096832	a	0.00440054	a	0.00165961	a	0.0108963	a	0.000590204	a	0.0051194	a
Geobacteraceae	50.1359	0	0.2889	b	0.356482	d	0.0525154	d	0.109743	bc	0.0471486	bc	0.0419052	cd	0.0393942	a	0.00413143	a	0.002327	bc
Caulobacteraceae	73.0928	0	0.341274	bc	0.454539	a	0.677638	ab	0.50514	e	0.463628	c	1.70733	bc	0.667186	e	0.785561	d	1.74758	cd
Leptospiraceae	50.691	0	0.0067579	a	0.0294653	b	0.000632715	ab	0.0936042	a	0.00502918	a	0.000414903	c	0.0276597	abc	0.000590204	a	0	bc
Methylophilaceae	58.1338	0	0.557527	a	0.142013	ab	0.0974381	cd	1.08533	ab	0.110956	b	0.0892042	d	0.450937	b	0.368877	c	0.133104	cd
Archangiaceae	27.5056	0	0.0726474	c	0.107234	c	0.107562	bc	0.10006	c	0.0273462	b	0.060161	c	0.0637012	b	0.00383632	a	0.0172198	c
Rhizobiales_Incertae_Sedis	46.764	0	0.300726	cd	0.279679	de	0.186018	de	0.339719	b	0.10247	bc	0.0663845	e	0.111477	bc	0.0100335	a	0.0712062	bcd
Nocardioidaceae	62.2215	0	1.20291	ef	1.83699	de	2.78268	cd	0.672982	cd	0.369959	a	0.830222	bc	2.54386	f	0.366812	ab	2.45452	f
FFCH11085	10.2257	0	0.00506842	b	0.00579646	ab	0.0208796	ab	0.00403467	a	0.000314324	a	0.00124471	ab	0.00251452	ab	0	ab	0.0027924	ab
Chitinophagaceae	22.9168	0	1.53066	d	2.83495	d	2.78838	bcd	1.18781	d	0.652851	bc	1.67123	cd	0.338622	bcd	0.138698	a	0.833066	ab
Burkholderiaceae	32.3735	0	0.559216	bc	0.0685914	b	0.149953	de	0.309862	cd	0.0421194	b	0.140237	cde	0.251452	e	0.0106237	a	0.686465	cde
OM1_clade	39.1652	0	0.0878527	cd	0.165682	e	0.0569444	cde	0.0250149	a	0.0333184	cd	0.00622355	bc	0.0745975	ab	0.00501673	a	0.006981	de
Nitrospiraceae	247.148	0	4.19159	e	2.28429	f	1.199	g	2.03347	c	0.396048	d	0.165961	fg	0.242232	b	0.023313	a	0.0595712	cd
Planococcaceae	41.8414	0	0.0692685	ab	0.0777691	c	0.0291049	bc	0.0274357	ab	0.138303	d	0.0224048	abc	0.151709	ab	0.0103286	a	0.0214084	d
Fimbriimonadaceae	122.801	0	0.768711	de	1.67324	f	0.551095	ef	0.291303	c	0.220655	d	0.12862	de	0.0352033	b	0.0262641	a	0.0530556	ab
Bacteriovoracaceae	72.8891	0	0.126711	a	0.128488	a	0.130339	a	0.309862	c	0.0810956	a	0.906149	b	0.126564	a	0.0731853	a	0.127054	ab
Desulfurellaceae	275.716	0	0.971448	f	2.51953	f	2.3499	e	0.536611	d	0.372788	d	0.333167	de	0.09639	b	0.0274445	a	0.0525902	c
ncd2191h07c1	13.1904	0	0.0101368	a	0.00917772	a	0.00759258	ab	0.00161387	a	0.0012573	a	0.000414903	a	0.0293361	a	0.000295102	a	0.0018616	b
Moraxellaceae	18.0908	0	0.0439263	a	0.0270501	abc	0.0151852	abcde	0.117005	abc	0.0380332	cd	0.0253091	e	0.0930373	bcd	0.0159355	ab	0.034905	de
alphaI_cluster	5.6249	0	0.00844737	b	0.0140081	b	0.0151852	ab	0.0112971	b	0.0163449	b	0.0174259	ab	0.0134108	b	0.00206571	a	0.0125658	b
Oscillochloridaceae	40.3506	0	0.00337895	ab	0.0106268	a	0.0170833	ab	0.0266288	bc	0.0458913	c	0.0244793	abc	0.0486141	d	0.0280347	bc	0.257366	c
Iamiaceae	43.8724	0	0.126711	f	0.193215	ef	0.327114	cdef	0.0508368	cd	0.0311181	b	0.0647249	bc	0.119859	cde	0.0112139	a	0.0726024	def
Chthoniobacteraceae	24.2399	0	0.0185842	bc	0.0106268	ab	0.0227777	bc	0.0137179	d	0.0191738	c	0.0609908	bc	0.00419087	bc	0.00147551	a	0.011635	abc
Gracilibacteraceae	8.7134	0	0.0067579	a	0.00966076	a	0.00316358	ab	0.00564853	b	0.0163449	ab	0.0356817	ab	0.0176016	ab	0.00206571	a	0	ab
Desulfuromonadaceae	56.7491	0	0.0388579	bcd	0.238138	e	0.0227777	d	0.0145248	ab	0.0207454	cd	0.00580865	bcd	0.00167635	a	0.00118041	a	0.0009308	abc
p35j06ok	7.48	0	0	a	0	a	0.00126543	a	0	a	0	a	0	a	0.000838174	a	0	a	0	a
Eubacteriaceae	5.7411	0	0.00337895	a	0	a	0	a	0.000806933	a	0.00188594	a	0.000414903	a	0.00419087	a	0.000295102	a	0	a
Acidothermaceae	18.8694	0	0.0422369	ab	0.0173894	bc	0.00379629	cd	0.0459952	ab	0.000942972	a	0.00165961	d	0.0234689	ab	0.000295102	ab	0.0027924	cd
Patulibacteraceae	4.3347	0.0001	0.00168947	a	0.000966076	a	0	a	0.0024208	a	0	a	0.000414903	a	0.00502904	a	0.000295102	a	0.0004654	a
Beijerinckiaceae	10.305	0	0.00337895	ab	0.0106268	ab	0.00885801	ab	0.000806933	a	0.0169735	b	0.00248942	a	0.0033527	a	0.00177061	a	0.002327	ab
MNG7	10.66	0	0.0101368	ab	0.0260841	cd	0.00632715	abcd	0.0104901	abc	0.0191738	d	0.00539374	bcd	0.00921991	ab	0.00147551	a	0.0027924	abcd
Rubrobacteriaceae	58.7052	0	0.2568	bc	0.0835656	d	0.0215123	e	0.0451883	ab	0.0267175	cd	0.00663845	d	0.18356	a	0.000885306	a	0.0018616	e
Clostridiales_vadinBB60_group	7.9448	0	0	ab	0.000483038	a	0	ab	0	ab	0.000314324	a	0	ab	0.00419087	ab	0	ab	0	b
LWSR-14	32.1769	0	0.00337895	ab	0	ab	0	ab	0.00887626	a	0	ab	0.000414903	b	0.00670539	ab	0	ab	0	b
Demequinaceae	8.1022	0	0.0270316	abc	0.00289823	a	0.00949073	bc	0.0112971	a	0.00282892	a	0.00165961	abc	0.0226307	ab	0.00295102	a	0.0027924	c
288-2	31.2645	0	0.0456158	abc	0.0284992	c	0.0164506	cd	0.0161387	ab	0.01163	abc	0.00497884	bc	0.119859	ab	0.00354122	a	0.0041886	d
Acidimicrobiales_Incertae_Sedis	4.0235	0.0002	0.0135158	ab	0.013042	ab	0.0183487	ab	0.0104901	ab	0.00534351	ab	0.00580865	ab	0.0167635	a	0.00442653	ab	0.0013962	b
KF-JG30-B3	17.1037	0	0.0506842	cde	0.0188385	de	0.017716	e	0.0112971	abc	0.00188594	ab	0.000414903	bcde	0.00419087	abc	0.000295102	a	0.0013962	abcd
Parviterribacteraceae	6.3413	0	0.00506842	b	0.00531342	ab	0.0139197	ab	0.00161387	ab	0.000628648	a	0.00124471	ab	0.0117344	ab	0.000590204	a	0.0027924	b
VHS-B3-70	10.4505	0	0.00168947	b	0.00772861	ab	0.0170833	ab	0.0072624	ab	0.0012573	a	0.00456394	ab	0.00167635	a	0	ab	0.0013962	ab
A0839	67.5843	0	0.0321	d	0.304797	e	0.0430246	bcd	0.0290496	abc	0.0201167	bcd	0.00954278	cd	0.00502904	a	0.00324612	a	0.0037232	ab
Cryomorphaceae	29.6345	0	0.035479	c	0.0391261	c	0.0316358	c	0.0516437	d	0.00157162	a	0.109949	cd	0.014249	c	0.00354122	ab	0.0288548	bc
P3OB-42	64.7422	0	0.197669	c	0.368558	c	0.335339	c	0.16058	c	0.0392905	b	0.174674	c	0.0460996	b	0.00855796	a	0.0586404	b
Sanguibacteraceae	47.5984	0	0.00506842	ab	0.00724557	a	0	a	0.0048416	ab	0.00502918	a	0	a	0.0125726	ab	0.127189	b	0	a
Rhodospirillaceae	20.0759	0	0.336205	bcd	0.366143	cde	0.294845	bcdef	0.380872	ab	0.0974405	a	0.135673	ef	0.429145	abc	0.236967	def	0.144739	f
Streptosporangiaceae	37.9854	0	0.0642	bc	0.025118	abc	0.0455555	cd	0.0540645	abc	0.00848675	a	0.0153514	c	0.345328	de	0.00914816	ab	0.178248	e
Erysipelotrichaceae	15.7331	0	0.0185842	a	0.0159403	b	0.00253086	b	0.0169456	ab	0.0012573	a	0	b	0.0125726	ab	0.000295102	a	0.0055848	b
MSB-1E8	32.7628	0	0.0743369	de	0.104336	e	0.0632715	de	0.0153317	bc	0.0210597	cd	0.0165961	bc	0.0779502	ab	0.00383632	a	0.0060502	e
env.OPS_17	109.209	0	1.49012	ef	0.692677	de	0.888965	fg	0.854542	g	0.0361473	b	1.83636	ef	0.168473	cd	0.0106237	a	0.229908	c
Saprospiraceae	212.204	0	2.38047	d	4.05559	e	1.98546	de	2.374	c	0.613875	c	0.570492	e	0.135784	a	0.0436751	a	0.0637598	b
PHOS-HE51	185.013	0	0.711269	d	1.06365	e	0.379629	e	0.474477	c	0.126044	c	0.0937682	e	0.0310124	a	0.0156404	ab	0.011635	b
Vulgatibacteraceae	6.1268	0	0.00844737	ab	0.013042	b	0.00632715	ab	0.00645547	ab	0.00282892	ab	0.000414903	ab	0.000838174	ab	0.000590204	a	0.0004654	ab
Alicyclobacillaceae	27.6498	0	0.0388579	ab	0.0357448	b	0.0164506	bc	0.0217872	a	0.00942972	ab	0.00124471	b	0.103095	a	0.00206571	a	0.0009308	c
Clostridiales_Incertae_Sedis	10.1694	0	0.00168947	ab	0.0038643	ab	0	ab	0.000806933	ab	0.000628648	a	0	ab	0.00921991	ab	0.000295102	a	0	b
mle1-27	61.0736	0	0.123332	d	0.186936	d	0.210061	cd	0.101674	cd	0.0204311	b	0.0958427	cd	0.0444232	b	0.00206571	a	0.020943	bc
Halomonadaceae	19.8477	0	0.0219632	ab	0.00676253	ab	0	b	0.012104	ab	0.000314324	a	0	b	0.00167635	ab	0	ab	0	ab
Polyangiaceae	140.148	0	0.581179	c	0.722625	c	0.639042	c	0.930394	b	0.123215	b	0.159738	d	0.430821	b	0.0209522	a	0.110765	c
Parachlamydiaceae	4.2306	0.0001	0.0067579	a	0.00483038	a	0.00253086	a	0.00806933	a	0.00157162	a	0.000414903	a	0.00838174	a	0.00236082	a	0.0004654	a
Cryptosporangiaceae	25.4987	0	0.0591316	ab	0.0391261	d	0.00316358	d	0.0129109	a	0.0078581	bc	0.000829807	cd	0.0410705	d	0.00413143	abc	0.0288548	d
Plot4-2H12	5.2589	0	0.00168947	a	0	a	0.00189815	a	0.000806933	a	0	a	0.00124471	a	0	a	0	a	0	a
Coxiellaceae	4.3219	0.0001	0.0101368	a	0.00579646	a	0.0107562	a	0.00887626	a	0.00502918	a	0.00705336	a	0	a	0.00147551	a	0.0018616	a
Erythrobacteraceae	124.315	0	0.2568	e	0.416862	cd	0.867452	bc	0.326001	f	0.137988	b	1.85835	cd	0.224631	de	0.040429	a	0.421187	bc
DA101_soil_group	9.5651	0	0.0202737	a	0.000483038	a	0.00316358	b	0	a	0.000628648	a	0.00248942	ab	0	a	0	ab	0.0004654	ab
I-10	23.8221	0	0.035479	de	0.0541003	e	0.0455555	cde	0.0346981	cd	0.0078581	bc	0.0145216	de	0.0117344	ab	0.000885306	a	0.0032578	bcde
Solimonadaceae	37.3607	0	0.0168947	c	0.109167	d	0.0411265	bc	0.0322773	ab	0.00471486	ab	0.00705336	cd	0.000838174	ab	0.000885306	a	0.0013962	ab
Staphylococcaceae	9.304	0	0.0185842	ab	0.00289823	ab	0.00126543	bc	0.0024208	ab	0.000628648	a	0.000414903	abc	0.019278	ab	0.000590204	a	0.0018616	c
27F-1492R	14.4157	0	0.0371684	bc	0.0159403	abc	0.0196142	c	0.00806933	a	0.000314324	a	0.00124471	abc	0.000838174	ab	0.000295102	a	0.0009308	abc
Bdellovibrionaceae	35.9903	0	0.560906	e	0.579163	de	0.713703	de	0.578571	de	0.0801526	a	0.377147	e	0.181046	cd	0.139288	b	0.253643	bc
Prevotellaceae	18.8907	0	0.0067579	ab	0	ab	0	b	0.000806933	ab	0	ab	0	a	0	ab	0	ab	0	ab
AKYH767	117.219	0	0.457848	c	0.646305	d	0.267639	cd	0.320352	b	0.0876964	b	0.0709485	cd	0.0234689	a	0.0106237	a	0.0134966	a
OPB56	92.8647	0	0.344653	d	0.340059	d	0.280926	d	0.21061	d	0.0367759	c	0.158078	d	0.0176016	b	0.00531183	a	0.013962	bc
Simkaniaceae	24.4047	0	0.00506842	ab	0.00338127	a	0	ab	0.0104901	ab	0	ab	0	b	0.000838174	ab	0	ab	0	a
Acidiferrobacteraceae	46.8495	0	0.114884	b	0.0893621	b	0.11642	b	0.00887626	a	0.00377189	a	0.00456394	a	0.00251452	a	0.00147551	a	0.0032578	a
JG34-KF-161	36.3167	0	0.0658895	ef	0.129937	f	0.0930091	def	0.0169456	cde	0.0210597	cd	0.038586	bcd	0.0134108	ab	0.00413143	a	0.0074464	abc
Oceanospirillaceae	42.416	0	0.381821	d	0.134768	d	0.163241	e	0.327615	cd	0.0279748	b	0.0630653	e	0.0611867	bc	0.0120992	a	0.0358358	bcd
Enterococcaceae	4.3121	0.0001	0.00337895	a	0	a	0	a	0.000806933	a	0	a	0	a	0	a	0.00649224	a	0	a
NS11-12_marine_group	40.5887	0	0.185842	bc	0.106268	bc	0.110092	cd	0.24208	c	0.0122586	a	0.090034	d	0.0310124	a	0.0106237	a	0.0172198	ab
Ellin6055	72.2368	0	0.0489948	d	0.0801843	c	0.316358	bc	0.0338912	d	0.0289178	bc	0.187951	bc	0.0150871	c	0.00177061	a	0.0432822	b
Solibacteraceae_Subgroup_3	285.689	0	2.03413	e	3.0842	f	1.98103	ef	1.14262	d	0.355186	d	0.376732	e	0.18356	b	0.0345269	a	0.0888914	c
Myxococcaceae	12.0223	0	0.0219632	bcd	0.0115929	ab	0.0291049	bcd	0.0298565	bc	0.0194881	bcd	0.0120322	cd	0.0486141	abc	0.00265592	a	0.0083772	d
Nannocystaceae	38.8131	0	0.113195	cd	0.150225	e	0.0727622	de	0.124268	bc	0.0298608	c	0.0240644	e	0.0393942	ab	0.00619714	a	0.0111696	cd
BSV26	54.7678	0	0.0861632	c	0.234273	d	0.077824	cd	0.0427675	ab	0.0110013	b	0.00207452	c	0.00251452	ab	0.00177061	a	0.0013962	ab
Fibrobacteraceae	45.558	0	0.121642	cd	0.0898451	c	0.130339	cde	0.293724	cd	0.0191738	b	0.0746826	e	0.0846556	de	0.00265592	a	0.13357	cd
Holosporaceae	3.5948	0.0006	0.0135158	a	0.00579646	a	0.00316358	a	0.00403467	a	0.000628648	a	0.000829807	a	0.00251452	a	0.000295102	a	0.002327	a
Catenulisporaceae	6.1001	0	0.00337895	a	0.012559	a	0	a	0.0112971	a	0	a	0	a	0.0184398	a	0	a	0.0032578	a
Planctomycetaceae	14.5916	0	0.0895422	a	0.0342957	a	0.0215123	abc	0.0306635	c	0.189852	c	0.359306	ab	0.0259834	bc	0.0301004	ab	0.0958724	ab
Blastocatellaceae	32.5133	0	0.8988	bc	0.167614	c	0.113889	d	0.0710101	d	0.541895	d	0.626504	bc	0.0108963	abc	0.00767265	a	0.0311818	ab
Halieaceae	16.9619	0	0.0118263	ab	0.0309144	c	0.00949073	abc	0.00887626	a	0.0144589	bc	0.000829807	abc	0.00167635	a	0.00236082	a	0.0004654	ab
DA111	13.9742	0	0.0236526	d	0.0333296	d	0.0392283	cd	0.0250149	cd	0.00251459	ab	0.0161812	d	0.0100581	abc	0.000885306	a	0.004654	bcd
Desulfarculaceae	6.1633	0	0.00168947	a	0.00144911	a	0.00695987	a	0.0024208	a	0	a	0.00207452	a	0	a	0	a	0.0004654	a
ABS-19	49.2423	0	0.364927	ef	0.409616	f	0.363179	def	0.156545	b	0.0858105	bc	0.0713634	cdef	0.11483	cd	0.0159355	a	0.1224	bcde
KD3-93	47.103	0	0.0337895	bc	0.0579646	c	0.0392283	bc	0.0564853	d	0.00377189	a	0.175089	c	0.000838174	ab	0.000590204	a	0.006981	ab
Herpetosiphonaceae	8.3844	0	0.099679	bcd	0.100472	bcd	0.103765	abcd	0.0201733	abc	0.0729232	cd	0.0497884	ab	0.0284979	d	0.0218375	a	0.144739	abc
AKIW781	42.5241	0	0.00844737	b	0	ab	0.0272068	ab	0	a	0	ab	0.00456394	ab	0.00251452	b	0	ab	0.0134966	a
Blfdi19	51.541	0	0.0979895	d	0.17969	d	0.152484	cd	0.104901	c	0.0185451	b	0.0493735	cd	0.00921991	ab	0.00177061	a	0.0079118	b
JTB255_marine_benthic_group	29.0817	0	0.0101368	a	0.0280162	d	0.00189815	abcd	0.0177525	ab	0.00691513	bc	0.00248942	cd	0.000838174	abcd	0	abcd	0	ab
Spongiibacteraceae	27.8281	0	0.00506842	ab	0.0270501	b	0	ab	0.000806933	ab	0.000314324	a	0	a	0	ab	0.00118041	a	0	ab
7B-8	7.1465	0	0.0101368	a	0.013042	a	0.0082253	a	0.000806933	a	0.00628648	a	0.00207452	a	0.00251452	a	0.00206571	a	0	a
Hyphomonadaceae	86.8689	0	0.106437	e	0.494631	f	0.126543	de	0.0992528	bc	0.0644364	de	0.0228197	e	0.033527	a	0.0106237	ab	0.0083772	cd
Caldicoprobacteraceae	5.7992	0	0.00168947	a	0.000966076	a	0	a	0.000806933	a	0.000942972	a	0	a	0.0033527	a	0	a	0	a
JG35-K1-AG5	7.1024	0	0.00168947	ab	0.0183554	bc	0.00506172	abc	0.00403467	a	0.0154019	c	0.00124471	abc	0.0108963	abc	0.00796775	abc	0.004654	abc
CA002	8.0985	0	0	ab	0.000483038	a	0	ab	0.0024208	ab	0.000942972	a	0	ab	0.00670539	ab	0.00206571	ab	0	b
Nocardiaceae	14.3528	0	0.0608211	b	0.0415413	a	0.107562	ab	0.0266288	a	0.0279748	a	0.0261389	a	0.106448	b	0.02892	a	0.0739986	b
Cyclobacteriaceae	25.03	0	0	ab	0.00193215	a	0.00759258	abcd	0.0104901	cd	0.00408621	a	0.0236495	abc	0.0184398	d	0.00206571	a	0.0516594	bcd
Spirochaetaceae	58.2403	0	0.0135158	ab	0.0222198	c	0.00189815	bc	0.084728	abcd	0.00188594	ab	0	d	0.0913609	ab	0.000295102	a	0.0018616	d
Alteromonadaceae	18.3017	0	0	ab	0	ab	0	ab	0.000806933	ab	0	ab	0	a	0.00754356	ab	0	ab	0	b
D05-2	1.7716	0.0831	0.00168947	a	0.0038643	a	0.00885801	a	0.000806933	a	0.0012573	a	0.00207452	a	0.0033527	a	0.00118041	a	0.0027924	a
NS72	49.4826	0	0.0337895	d	0.113514	d	0.10946	cd	0.00806933	bc	0.0119443	c	0.00829807	abc	0.00754356	ab	0.00147551	a	0.002327	abc
FCPU744	21.1664	0	0.00506842	abc	0.0140081	b	0	ab	0.0048416	a	0.00471486	ab	0.000414903	ab	0.0310124	abc	0.00118041	a	0	c
MWH-CFBk5	27.3614	0	0	a	0	a	0	a	0.00161387	a	0	a	0	a	0.0033527	a	0	a	0	a
Phycisphaeraceae	76.5879	0	0.35479	cd	1.0308	d	0.634613	bc	0.345367	b	0.352986	c	0.19459	bc	0.0611867	a	0.031871	a	0.0363012	a
FFCH5858	7.4957	0	0.0118263	ab	0.000483038	a	0.00506172	b	0.00161387	ab	0	ab	0.000829807	ab	0.000838174	ab	0	ab	0.0009308	ab
Family_XIII	3.7679	0.0003	0.00168947	a	0.00241519	a	0	a	0.000806933	a	0.00440054	a	0	a	0.00502904	a	0.000590204	a	0	a
Ruminococcaceae	12.7954	0	0.00337895	ab	0.000966076	a	0	ab	0	a	0.00157162	a	0.000414903	ab	0.0159253	ab	0.000295102	a	0	b
Hyphomicrobiaceae	34.8542	0	0.542321	abc	0.798945	a	1.05347	a	0.489002	bc	0.579928	ab	0.776284	a	0.937078	d	0.859927	c	1.6773	c
Lachnospiraceae	144.917	0	0.0152053	a	0.0526512	b	0.000632715	ab	0.00564853	a	0.0364616	b	0.00290432	a	0.0544813	a	1.16182	c	0.0013962	b
KCM-B-60	7.4507	0	0.00168947	ab	0.0038643	ab	0.0082253	ab	0.012104	ab	0.000942972	a	0.00248942	b	0.00251452	ab	0	ab	0.0013962	ab
01D2Z36	8.779	0	0	ab	0	ab	0.00126543	ab	0	ab	0.000314324	a	0.00207452	ab	0.00167635	b	0.000295102	a	0.0074464	ab
CCU22	10.7516	0	0	a	0.00966076	a	0.00632715	a	0	a	0.00188594	a	0.00165961	a	0	a	0	a	0.0004654	a
Neisseriaceae	7.9567	0	0.0422369	a	0.0265671	abc	0.00759258	abc	0.0702032	abc	0.0396048	bc	0.0141067	c	0.00670539	ab	0.00737755	a	0.0009308	abc
FW13	11.8881	0	0.0067579	a	0.0144911	b	0.00253086	ab	0.000806933	ab	0.000628648	a	0	ab	0.00251452	ab	0.000295102	a	0	ab
Clostridiaceae	26.812	0	0.103058	ab	0.0685914	b	0.0227777	bcd	0.0419605	de	0.263404	de	0.247282	abc	0.213734	a	0.657192	e	0.0051194	cde
SJA-28	140.747	0	0.383511	c	1.09939	f	0.107562	e	0.0734309	ab	0.124158	de	0.0103726	cd	0.0134108	a	0.0147551	b	0.0041886	ab
0319-6A21	10.3053	0	0.0371684	bc	0.0169063	bc	0.0189815	c	0.0048416	bc	0.00848675	abc	0.0124471	abc	0.00251452	ab	0.000295102	a	0.0009308	abc
[Caedibacter]_caryophilus_group	5.8175	0	0.00168947	a	0.000483038	a	0	a	0.0104901	a	0.0012573	a	0.000829807	a	0.00251452	a	0.000885306	a	0	a
Oligoflexaceae	33.3646	0	0.0337895	ab	0.0164233	bc	0.0101234	cd	0.0556784	ab	0.00282892	a	0.00539374	d	0.014249	a	0	abcd	0.002327	bc
SM2D12	32.7963	0	0.126711	ab	0.111099	de	0.0126543	de	0.144441	abc	0.0182308	bc	0.0141067	e	0.038556	bc	0.00619714	a	0.0195468	cd
AKYH478	4.67	0	0	a	0.00821165	a	0.000632715	a	0.00161387	a	0.00251459	a	0.000829807	a	0.000838174	a	0.000295102	a	0	a
Syntrophaceae	10.1227	0	0.0185842	ab	0.0222198	c	0.00442901	bc	0.0024208	ab	0.00408621	abc	0.000829807	abc	0.00167635	abc	0.000590204	a	0.0004654	abc
Longimicrobiaceae	78.6671	0	0.307484	d	0.465649	d	0.474536	d	0.0661685	d	0.0578356	c	0.212845	c	0.0201162	bc	0.00826285	a	0.0390936	ab
RB446	3.8154	0.0003	0.00168947	a	0	a	0.000632715	a	0.00645547	a	0.000628648	a	0.000414903	a	0.00167635	a	0.000295102	a	0.0009308	a
Desulfobulbaceae	11.5618	0	0.00168947	a	0.00579646	a	0	a	0.000806933	a	0.00188594	a	0	a	0	a	0	a	0	a
JG34-KF-361	5.8886	0	0.0118263	b	0.0149742	b	0.0120216	ab	0.00403467	ab	0.00660081	ab	0.00165961	ab	0.00251452	ab	0.000590204	a	0.0037232	ab
Methylocystaceae	22.1511	0	0.00168947	a	0.000966076	a	0.00506172	ab	0	a	0.000628648	a	0.00788316	ab	0.0033527	b	0.000295102	a	0.030251	a
KD3-10	26.1571	0	0.0608211	d	0.062795	d	0.0480864	d	0.024208	abc	0.00534351	ab	0.00663845	cd	0.0125726	ab	0.00118041	a	0.0037232	bcd
NS9_marine_group	92.628	0	0.168947	c	0.500427	e	0.0923764	cd	0.225134	b	0.0641221	c	0.0282134	de	0.0217925	a	0.00590204	a	0.0051194	b
Rickettsiaceae	15.2778	0	0.00337895	abc	0.000483038	a	0	abc	0.0104901	abc	0	abc	0	bc	0.0150871	ab	0.00206571	ab	0.0004654	c
MND8	4.2144	0.0001	0.00337895	a	0.00772861	a	0.00379629	a	0.00161387	a	0.000628648	a	0.00290432	a	0.00251452	a	0	a	0.0018616	a
cvE6	16.1677	0	0.0152053	a	0.0115929	ab	0.000632715	b	0.00322773	ab	0	ab	0	ab	0.000838174	ab	0	ab	0	ab
Eel-36e1D6	39.3292	0	0.00168947	c	0.0202876	b	0.0493518	ab	0.00161387	a	0.000628648	a	0.00373413	a	0	abc	0	abc	0	abc
Salinisphaeraceae	13.3587	0	0	a	0	a	0.00759258	a	0.000806933	a	0	a	0.00290432	a	0	a	0	a	0.0004654	a
0319-6G20	71.4477	0	0.540632	d	0.439565	d	0.490354	d	0.427675	cd	0.0788953	b	0.246453	d	0.139975	b	0.0135747	a	0.121004	bc
Verrucomicrobiaceae	17.9565	0	0.00506842	a	0.00434734	a	0.00442901	abc	0.00403467	bc	0.0691513	c	0.068874	a	0.00754356	bc	0.00531183	a	0.0595712	ab
groundwater_metagenome	1.7957	0.0787	0.00168947	a	0.000483038	a	0.000632715	a	0	a	0	a	0	a	0	a	0.000295102	a	0	a
Sphingobacteriaceae	10.3907	0	0.0371684	ab	0.025601	a	0.0385956	abc	0.096832	cd	0.106556	cd	0.118662	bcd	0.118183	cd	0.184439	d	0.124727	cd
bacteriap25	25.7784	0	0.035479	bcd	0.0371939	d	0.0196142	cd	0.00564853	a	0.00282892	a	0.00124471	abc	0.000838174	abcd	0.000885306	a	0	ab
Caldilineaceae	23.7066	0	0.0405474	abc	0.00724557	ab	0.000632715	bcd	0.00161387	cd	0.0729232	d	0.0402456	abc	0.000838174	ab	0.000885306	a	0.0018616	abcd
JG37-AG-20	24.0499	0	0.00168947	a	0	a	0	a	0.0024208	a	0	a	0	a	0.00502904	a	0	a	0	a
Aeromonadaceae	22.401	0	0.167258	a	0.0439565	a	0.0645369	ab	0.0274357	a	0.112528	a	0.0211601	a	0.00586722	a	1.10811	b	0.0148928	a
Mycoplasmataceae	2.9508	0.0036	0.00337895	a	0.000966076	a	0.00379629	a	0.000806933	a	0	a	0	a	0.000838174	a	0	a	0	a
Holophagaceae	11.9353	0	0	ab	0.000483038	a	0	ab	0.0112971	ab	0	ab	0	b	0.00586722	ab	0	ab	0	ab
Prolixibacteraceae	15.6329	0	0	ab	0.0164233	b	0	ab	0	ab	0.00220027	a	0	ab	0	ab	0.000885306	a	0	ab
Gallionellaceae	35.6554	0	0.00168947	a	0.0656932	b	0.00189815	ab	0	ab	0.00220027	a	0	ab	0	ab	0.000295102	a	0	ab
Sva0725	22.6008	0	0.0439263	e	0.0415413	de	0.0816203	de	0.00403467	cd	0.00282892	ab	0.0149365	abc	0.00586722	bcd	0.000590204	a	0.0102388	abcd
Brucellaceae	23.7978	0	0.00337895	ab	0.000966076	a	0.00695987	ab	0	ab	0.00345756	ab	0.00829807	abc	0.00838174	c	0.0118041	b	0.0632944	ab
Hypsibius_dujardini	7.3616	0	0.00168947	a	0.000966076	a	0	a	0	a	0.00628648	a	0.000414903	a	0.0033527	a	0.000295102	a	0	a
Family_XI	4.6488	0	0.00337895	a	0.000483038	a	0.00126543	a	0.00161387	a	0.0257746	a	0.00705336	a	0.0033527	a	0.00295102	a	0	a
Euzebyaceae	14.5438	0	0.00506842	b	0.00241519	a	0.0259413	ab	0.00403467	a	0.000314324	a	0.00207452	ab	0.00754356	ab	0	ab	0.0051194	ab
Chloroflexaceae	7.3866	0	0	a	0.00821165	a	0.0183487	a	0	a	0.00471486	a	0.00165961	a	0.00167635	a	0	a	0.0055848	a
Streptococcaceae	22.2923	0	0.0236526	ab	0.000966076	a	0	ab	0.00322773	a	0.00440054	a	0.000414903	a	0.000838174	a	0.0634469	b	0.0013962	ab
AKYG1088	2.713	0.0071	0.00168947	a	0.000483038	a	0.00379629	a	0	a	0.000628648	a	0.000829807	a	0	a	0	a	0.0004654	a
P-102	6.4844	0	0	a	0	a	0.00316358	a	0	a	0.000314324	a	0.00248942	a	0	a	0	a	0.0013962	a
Porphyromonadaceae	3.6678	0.0005	0	a	0.0038643	a	0.00569444	a	0	a	0.000314324	a	0	a	0	a	0	a	0	a
Family_XII	58.5155	0	0.00168947	a	0.0198046	a	0.00632715	ab	0.000806933	a	0.194567	c	0.0107875	a	0.00167635	b	0.295692	c	0.048867	a
Christensenellaceae	18.5448	0	0	ab	0.0106268	b	0	ab	0	ab	0.000942972	a	0	ab	0.0033527	ab	0	ab	0	ab
Tsukamurellaceae	3.159	0.002	0	a	0	a	0.00126543	a	0	a	0	a	0.000414903	a	0	a	0	a	0.0004654	a
Syntrophobacteraceae	8.0663	0	0	a	0.00676253	a	0.00442901	a	0	a	0.0012573	a	0	a	0	a	0.000295102	a	0	a
Tepidisphaeraceae	25.6752	0	0.106437	abc	0.0106268	a	0.0240432	bcd	0.0129109	d	0.0691513	c	0.346859	abc	0.00167635	ab	0.00118041	a	0.0097734	abc
Rickettsiales_Incertae_Sedis	15.6932	0	0.0135158	a	0.00869469	a	0.00695987	abc	0.0290496	a	0.00628648	a	0.00456394	bc	0.0100581	a	0.0392486	c	0.004654	ab
MN_122.2a	5.4004	0	0	a	0.000483038	a	0.000632715	a	0	a	0.000314324	a	0.00456394	a	0	a	0	a	0.0004654	a
Thiotrichaceae	42.8963	0	0	ab	0.0284992	b	0	ab	0	ab	0.00188594	a	0	ab	0	ab	0.000590204	a	0	ab
Armatimonadaceae	7.1969	0	0	a	0	a	0	a	0	a	0.000628648	a	0.00290432	a	0	a	0	a	0	a
Deinococcaceae	14.1171	0	0	abc	0.0164233	ab	0.0360648	abcd	0.00161387	cd	0.0499775	bcd	0.104556	abc	0.000838174	d	0.00531183	a	0.12845	abcd
Mitochondria	42.1182	0	0.00337895	ab	0.00966076	ab	0.00316358	abc	0.0185595	ab	0.0012573	a	0.00331923	bc	0.0393942	d	0.000885306	a	0.169871	c
ODP1230B8.23	3.2666	0.0015	0	a	0	a	0	a	0	a	0	a	0.000414903	a	0	a	0	a	0.0004654	a
Chlorobiaceae	107.636	0	0	b	0	ab	0.0474536	ab	0	a	0	ab	0.00539374	ab	0	a	0	ab	0.0018616	ab
Trueperaceae	3.4761	0.0008	0	a	0	a	0.000632715	a	0	a	0	a	0.00124471	a	0	a	0	a	0.0004654	a
KCM-B-15	3.5589	0.0006	0	a	0	a	0.00126543	a	0	a	0	a	0.00165961	a	0	a	0	a	0.0009308	a

## Sheet: Fungi_Family
	F	Padj	Ch_So	Ch_So_T	Re_So	Re_So_T	Au_So	Au_So_T	Ch_Rh	Ch_Rh_T	Re_Rh	Re_Rh_T	Au_Rh	Au_Rh_T	Ch_Ro	Ch_Ro_T	Re_Ro	Re_Ro_T	Au_Ro	Au_Ro_T
Mortierellaceae	134.956	0	19.9794	cd	28.0018	c	35.2648	c	5.26953	c	45.3628	d	23.2549	b	0.858741	b	0.858003	a	10.0527	a	abundant family
Chaetomiaceae	48.6077	0	0.312241	d	6.77144	e	3.11408	b	0.0522552	bc	1.57422	cd	1.04618	a	0.0206428	bc	0.497366	b	1.50882	a	Locations are abbreviated with Ch=Changins, It=Ithaca and Zh=Zurich.
Nectriaceae	31.9729	0	16.525	a	14.2815	a	16.2168	ab	33.6964	bc	10.3874	a	25.4257	bc	46.2048	bc	29.7823	c	34.1675	d	Compartments are abbreviated with So=Soil, Rh=Rhizosphere and Ro=Root.
Plectosphaerellaceae	29.9505	0	2.67183	bc	5.89824	ef	2.15157	bcde	1.55116	cde	3.92782	de	3.70205	ab	2.26039	a	10.7943	f	1.01396	bcd	The columns with the posthoc Tukey test results is indicated with "_T"
Ascomycota inc. sed.	87.8484	0	8.14592	bc	4.5679	d	2.29236	de	2.34323	c	9.006	e	2.8055	bc	1.27573	a	5.62703	d	0.129269	b
Ascobolaceae	18.1997	0	9.73084	c	4.49885	c	3.77709	c	1.68042	ab	0.188744	ab	0.2896	bc	0.214685	a	0.541414	b	0.113111	ab
Herpotrichiellaceae	33.4693	0	0.426861	a	0.679154	a	0.641247	a	0.533553	b	2.72295	b	2.37351	a	0.303449	c	4.09547	bc	12.0786	a
Ceratobasidiaceae	13.1648	0	3.03941	ab	0.948369	ab	0.917713	abcd	12.775	ab	0.43769	a	1.00998	cd	16.7434	bcd	2.75203	bc	6.23119	d
Didymellaceae	18.5193	0	1.0632	cd	1.67385	bc	3.22032	bc	0.830583	de	4.51358	de	7.37152	ab	0.138307	bcd	12.2442	e	3.4014	a
Microdochiaceae	31.602	0	0.604719	a	2.79528	b	0.697564	a	2.71727	a	1.39524	ab	0.841046	ab	5.07607	a	20.1947	c	0.929124	b
Periconiaceae	79.2667	0	0.956484	a	0.166948	a	0.248307	b	4.4802	a	0.278234	a	0.30408	cd	6.53964	c	2.94015	c	3.93262	d
Glomeraceae	56.597	0	6.03533	d	6.07655	cd	8.17622	cd	11.2816	b	0.408402	b	0.631086	d	8.50071	c	0.0862591	a	4.28205	d
Lasiosphaeriaceae	10.5453	0	1.67187	a	6.53457	b	1.65496	a	3.66337	a	1.73856	a	1.4299	ab	2.70834	a	1.90412	a	1.47448	ab
Psathyrellaceae	1.758	0.0862	2.10664	a	1.1564	a	1.66391	a	4.44719	a	1.14222	a	0.591266	a	2.55765	a	2.13354	a	2.81565	a
Pyronemataceae	38.2382	0	0.470337	b	2.29094	d	0.509414	bc	0.360286	bcd	1.36921	cd	0.904999	b	0.01445	a	0.0431296	a	0.0343372	a
Saccharomycetales inc. sed.	31.6825	0	0.0355717	a	0.0882813	ab	0.0575971	ab	0.0192519	a	1.56283	c	0.0615399	a	0.00206428	a	0.288142	b	0.00201983	a
Didymosphaeriaceae	15.1553	0	0.067191	ab	0.12237	bc	0.0371181	abc	0.0165017	bc	0.251387	c	0.132733	a	0	a	0.0780003	ab	0.0302975	abc
Torulaceae	9.0589	0	0.22924	ab	0.243866	ab	0.20223	abcd	1.4769	cd	0.276607	bc	0.785539	d	0.683277	a	0.403766	bcd	0.147448	bcd
Trichosporonaceae	8.7944	0	0.158097	a	0.17394	abc	0.0153592	abc	0.0330033	bc	0.615858	c	0.36924	ab	0.0227071	ab	0.334942	bc	0.00201983	ab
Auriculariaceae	4.3446	0.0001	0.00395241	a	0.024474	a	0	a	0.0165017	a	0.0740331	a	0.00362	a	0.00619285	a	0.0504708	a	0.0100992	a
Sporidiobolaceae	14.1151	0	0.047429	a	0.0166074	a	0.0166391	ab	0.0990099	a	0.495452	b	0.0132733	ab	0.0330285	a	0.0256942	a	0.0161587	a
Tremellaceae	9.1443	0	2.17383	a	0.417807	cde	0.019199	def	0.156766	bcd	0.942905	e	0.18824	abc	0.0392214	f	0.0624002	ab	0.840251	ab
Onygenaceae	4.1132	0.0001	0.0158097	a	0.0104889	a	0.00767961	a	0.00275028	a	0.00244065	a	0.00482666	a	0	a	0	a	0	a
Thelephoraceae	5.7481	0	0	a	0.0139852	a	0	a	0	a	0.00406775	a	0	a	0	a	0.00091765	a	0.012119	a
Bulleribasidiaceae	20.1278	0	0.0395241	a	0.0174814	a	0.0294385	ab	0.0715072	bc	0.413284	c	0.17738	ab	0.0123857	a	0.0165177	a	0.00807934	a
Mrakiaceae	17.8273	0	0.181811	c	0.0515703	bc	0.0806359	c	0.0715072	bc	0.129355	c	0.0591266	bc	0.0103214	a	0.0036706	a	0.00403967	ab
Filobasidiaceae	9.3524	0	0.0316193	ab	0.0201037	a	0.0499174	ab	0.0577558	ab	0.212337	b	0.0639533	ab	0.00619285	a	0.0073412	a	0.0424165	a
Debaryomycetaceae	9.5179	0	0	a	0.0664295	a	0.00639967	a	0.00825083	a	0.0520672	a	0.00362	a	0	a	0.00091765	a	0.00403967	a
Pleosporaceae	3.8759	0.0003	0.197621	b	0.204533	ab	0.624608	ab	0.250275	b	0.382369	b	0.599713	ab	0.0288999	b	0.506543	b	0.961441	a
Cordycipitaceae	32.4035	0	0.600767	a	2.22714	d	0.00511974	cd	0.288779	ab	3.14437	d	0.00120667	bc	0.0288999	abcd	0.0192707	a	0	abc
Rhizophlyctidaceae	16.3486	0	0.529623	b	0.367984	b	0.472296	b	0.486799	b	0.497079	b	0.342693	b	0.0247714	a	0.00458825	a	0.0403967	a
Bulleraceae	18.2532	0	0.0355717	a	0.00699258	a	0.00127993	ab	0.0825083	a	0.226981	b	0.00603333	ab	0.00412856	a	0.0220236	a	0.00201983	a
Myrmecridiaceae	18.9939	0	1.00787	a	0.289318	ab	0.136953	bcd	1.65292	bc	0.223726	ab	0.457326	cd	1.47183	d	1.59671	d	1.99358	d
Leotiaceae	57.8441	0	0.0395241	a	0.509584	c	0.00255987	ab	0.00275028	a	0.183049	bc	0.00241333	a	0	abc	0.0036706	a	0	abc
Piskurozymaceae	9.759	0	0.193668	a	0.12237	c	0.0038398	bc	0.00275028	ab	0.0585756	abc	0.0132733	abc	0.00619285	ab	0.0073412	a	0.0060595	abc
Hyaloscyphaceae	5.2273	0	0.13043	b	0.26834	b	0.282866	ab	0.261276	ab	0.0781008	a	0.1267	ab	0.255971	a	0.113789	ab	0.103012	ab
Orbiliaceae	4.6003	0	0.067191	b	0.0830369	b	0.111354	ab	0.049505	ab	0.0504401	b	0.0422333	ab	0.0206428	ab	0.0055059	a	0.0504959	ab
Helotiales_fam_Incertae_sedis	8.1173	0	0.122525	ab	0.140726	c	0.019199	bc	0.0825083	ab	0.039864	ab	0.0265466	abc	0.0412856	a	0.0633179	bc	0.0141388	abc
Stachybotryaceae	11.312	0	1.24501	b	0.139852	a	0.616928	b	0.429043	b	0.101694	a	0.483873	ab	0.179593	a	0.10553	a	0.165626	ab
Mucoraceae	4.5755	0	0.0197621	a	0.0096148	a	0.00639967	a	0.00275028	a	0.0349827	a	0.02896	a	0	a	0.0055059	a	0.0383769	a
Ganodermataceae	28.8984	0	0.0118572	cd	0.0201037	b	0.0870355	abc	0	d	0.0122033	ab	0.124287	abcd	0.00206428	abcd	0.00091765	a	0	ab
Hypocreales inc. sed.	7.9217	0	0.861626	bc	0.770932	bc	1.01883	abc	0.154015	c	0.453148	ab	3.30626	ab	0.200235	bc	0.114706	a	1.55527	ab
Sporormiaceae	5.9296	0	0.0316193	bc	0.302429	c	0.217589	abc	0.0687569	bc	0.230235	bc	0.3439	abc	0.00825713	ab	0.203718	bc	0.0848331	a
Clavicipitaceae	31.0802	0	1.05925	de	0.331273	cd	0.668126	de	0.772827	e	0.179795	bc	1.12703	cde	0.163078	b	0.0073412	a	0.179765	bc
Helotiaceae	16.6729	0	0.316193	ab	0.953613	b	0	ab	0.236524	ab	0.0610163	a	0	ab	0.10115	ab	0.0321178	a	0	ab
Hypocreaceae	10.6071	0	0.316193	bc	0.507836	bc	0.637407	bc	0.822332	c	0.365284	bc	1.70261	bc	0.243585	b	0.0275295	a	0.24036	bc
Bondarzewiaceae	9.4878	0	0.00790483	a	0.0148592	a	0	a	0	a	0.0154575	a	0	a	0	a	0	a	0	a
Lentitheciaceae	9.9569	0	0.0118572	ab	0.0297185	ab	0	ab	0.247525	ab	0.00244065	a	0	b	0.0309642	ab	0.00275295	a	0.00403967	ab
Chaetosphaeriaceae	31.174	0	0.494052	cd	0.864458	d	0.876755	cd	0.0605061	d	0.232675	c	0.982226	ab	0.0103214	b	0.0110118	a	0.0929124	ab
Togniniaceae	7.947	0	0.0316193	a	0.0664295	a	0.058877	a	0.00275028	a	0.0154575	a	0.0362	a	0	a	0	a	0	a
Melanommataceae	13.1444	0	0	ab	0.0131111	b	0	ab	0	ab	0.00081355	a	0	ab	0	ab	0	ab	0	ab
Bionectriaceae	18.6758	0	0.466385	d	0.627584	c	3.66317	abcd	0.137514	d	0.344945	bc	4.88096	abc	0.0681213	bc	0.0431296	a	0.502939	ab
Chrysozymaceae	20.6018	0	0.00395241	ab	0.0096148	a	0	ab	0.00550055	a	0.130982	b	0.00482666	a	0	ab	0.0165177	a	0	ab
Hydnodontaceae	14.0575	0	0	a	0.00874072	a	0	a	0	a	0.0081355	a	0	a	0	a	0	a	0	a
Ustilaginaceae	16.9823	0	0.00395241	ab	0.00611851	a	0.0319984	ab	0.0110011	b	0.0113897	a	0.0832599	a	0	a	0	ab	0.0060595	ab
Phaffomycetaceae	10.472	0	0	ab	0.072548	ab	0.0652767	ab	0.00275028	b	0.0862364	b	0.1267	ab	0	a	0.0128471	a	0.00403967	ab
Pseudeurotiaceae	67.2654	0	1.07506	d	0.48511	d	0.670686	d	0.0467547	d	0.184676	c	0.689006	b	0.0970212	a	0.0055059	a	0.012119	bc
Magnaporthaceae	5.463	0	0.0316193	bc	0.0131111	a	0.755161	abc	0.470297	abc	0.0536943	ab	0.146007	abc	0.222942	c	0.493696	bc	4.50625	abc
Piptocephalidaceae	37.6992	0	0.0158097	a	0.118874	c	0.0038398	ab	0	a	0.0349827	b	0.00120667	abc	0	abc	0	abc	0	abc
Cystofilobasidiaceae	21.2128	0	1.99992	ab	0.144222	ab	0.151032	c	0.0412541	a	0.83633	c	0.0567133	a	0.0825713	abc	0.418448	bc	0	ab
Orbiliales_fam_Incertae_sedis	5.413	0	0.00395241	a	0.00786665	a	0.00767961	a	0.0220022	a	0.0341691	a	0.0181	a	0.00206428	a	0.00825885	a	0	a
Phaeosphaeriaceae	11.392	0	1.03948	ab	0.0646814	ab	0.0895954	c	0.382288	ab	0.0602027	ab	0.127907	bc	0.0990855	ab	0.0376237	a	0.0908926	ab
Strophariaceae	16.9574	0	0.0197621	bcd	0.166074	d	0.0755161	abcd	0	bcd	0.131795	cd	0.0748133	abcd	0.00206428	ab	0.0036706	a	0.00201983	abc
Rhizophydiales inc. sed.	26.8426	0	2.35959	cde	0.161703	bc	0.469736	e	0.536304	de	0.227794	cd	0.767439	cde	0.0309642	a	0.00091765	a	0.0161587	ab
Sclerotiniaceae	67.7696	0	4.14608	abc	0.00437036	a	0	c	0.0825083	ab	0.0138304	ab	0.0120667	b	0.0185785	abc	0	abc	0	ab
Olpidiaceae	11.9089	0	0.339908	abcd	0.0690517	bcd	0.0511974	cd	0.412541	abcd	0.0292878	abc	0.03982	d	0.181657	ab	0.0018353	a	0.00201983	bcd
Rhizophydiaceae	29.9813	0	0.0158097	a	0.0978961	b	0.00127993	ab	0	ab	0.0178981	a	0	ab	0.00206428	ab	0	ab	0	a
Cantharellales_fam_Incertae_sedis	7.5647	0	0.22924	ab	0.0428295	ab	0.0614369	ab	0.0137514	b	0.0065084	a	0.1629	ab	0.0165143	ab	0.0018353	a	0.0060595	ab
Microascaceae	24.7237	0	0	b	0.0104889	a	0.0601569	ab	0	b	0.0081355	a	0.0748133	ab	0	ab	0	ab	0	ab
Nidulariaceae	8.2571	0	0.790483	ab	0.00786665	a	0.0179191	bc	0.0165017	ab	0.568672	c	0.01086	abc	0.00412856	abc	0.191789	abc	0.0929124	abc
Glomerellaceae	2.9156	0.0041	0	a	0.00699258	a	0.0294385	a	0.00550055	a	0.016271	a	0.00965332	a	0	a	0.00091765	a	0.00201983	a
Diversisporaceae	21.04	0	0.0158097	ab	0.201037	b	0	ab	0.00825083	ab	0.039864	a	0	a	0.00412856	ab	0.0055059	a	0	a
Lycoperdaceae	7.6766	0	0.0197621	a	0.0157333	a	0.00767961	a	0	a	0.0032542	a	0.00603333	a	0	a	0	a	0	a
Coniochaetaceae	7.8078	0	0	a	0.00699258	a	0	a	0	a	0.0032542	a	0	a	0	a	0	a	0	a
Malasseziaceae	12.4896	0	0	ab	0.00786665	ab	0.0140793	ab	0.00275028	b	0.00244065	a	0.0241333	ab	0	ab	0	ab	0	ab
Bolbitiaceae	5.4778	0	0.0395241	b	0.279703	b	0.227828	ab	0.0825083	ab	0.190371	b	0.0651599	ab	0.00206428	ab	0.0055059	a	0.179765	ab
Leptosphaeriaceae	5.5612	0	0.0711434	bc	0.024474	abc	0.162552	abc	0.0550055	c	0.0195252	ab	0.20634	abc	0.01445	abc	0.0119295	a	0.0504959	abc
Geminibasidiaceae	4.5206	0	0.00395241	a	0	a	0	a	0	a	0.00081355	a	0	a	0.00206428	a	0	a	0	a
Halomycetaceae	7.9351	0	0	a	0.00437036	a	0	a	0	a	0.0187117	a	0.00482666	a	0	a	0	a	0	a
Ustilentylomataceae	39.1091	0	0	a	0	a	0	a	0	a	0.0178981	a	0	a	0	a	0	a	0	a
Ceratocystidaceae	11.8546	0	0	ab	0.00699258	a	0.0435178	ab	0	b	0.0032542	a	0.0796399	ab	0	ab	0	ab	0.0161587	ab
Onygenales_fam_Incertae_sedis	4.8241	0	0.00395241	a	0.00437036	a	0	a	0	a	0	a	0	a	0	a	0	a	0	a
Cucurbitariaceae	3.6888	0.0004	0	a	0.00174814	a	0	a	0.00550055	a	0.00406775	a	0	a	0	a	0.00091765	a	0	a
Physalacriaceae	6.7937	0	0.00395241	a	0.0104889	a	0	a	0	a	0.00244065	a	0	a	0	a	0	a	0	a
Trichocomaceae	40.5127	0	0	c	0.0104889	a	0.290545	abcd	0.00550055	d	0.0219659	ab	1.27303	ab	0	bc	0	abcd	0.157547	abcd
Alphamycetaceae	17.3229	0	0.0118572	ab	0.00349629	a	0.0345582	ab	0.288779	a	0.00406775	a	0.00603333	b	0.00412856	ab	0	ab	0	a
Halosphaeriaceae	19.3337	0	0.169954	cd	0.0393333	bcd	0.0524773	de	0.533553	cd	0.0081355	ab	0.0663666	e	0.0722499	abc	0.00458825	a	0.0323174	cde
Xylariaceae	10.4696	0	0.0197621	b	0.00349629	a	0.0857556	ab	0	a	0.00244065	a	0.00482666	ab	0	ab	0.00091765	ab	0	ab
Kondoaceae	2.6092	0.0096	0.0118572	a	0.00262222	a	0	a	0.00550055	a	0.00244065	a	0	a	0.00206428	a	0.00091765	a	0	a
Tricholomataceae	4.6377	0	0.0632386	ab	0.116252	ab	0.00127993	ab	1.16612	ab	0.032542	a	0.11584	bc	1.18903	c	0.0844238	ab	0.355491	bc
Wallemiales_fam_Incertae_sedis	6.327	0	0.0395241	a	0.00349629	a	0.0319984	a	0	a	0.00406775	a	0.0181	a	0	a	0	a	0.00403967	a
Coriolaceae	3.765	0.0004	0.00395241	a	0.000874072	a	0.00127993	a	0	a	0.00894906	a	0.00965332	a	0	a	0	a	0	a
Sordariales_fam_Incertae_sedis	11.0291	0	0.0118572	ab	0.0131111	a	0.0537572	ab	0.00825083	b	0	ab	0.138767	ab	0.00619285	ab	0.0018353	a	0.024238	ab
Aureobasidiaceae	8.1706	0	0.0118572	a	0	a	0.00767961	a	0.0220022	a	0.00081355	a	0.0120667	a	0	a	0	a	0.00201983	a
Entylomatales_fam_Incertae_sedis	19.5263	0	0.00395241	a	0	a	0	a	0	a	0.0048813	a	0	a	0	a	0	a	0	a
Powellomycetaceae	13.4099	0	0.351765	ab	0.103141	bc	0.0332783	bc	0.0412541	bc	0.3482	c	0.187033	ab	0.00206428	a	0.00275295	a	0.00807934	abc
Rhizopodaceae	4.0824	0.0001	0.0276669	a	0.00699258	a	0.0038398	a	0.00275028	a	0.0032542	a	0.01086	a	0	a	0	a	0.00201983	a
Corticiaceae	4.0114	0.0002	0.00790483	a	0.0131111	a	0.00895954	a	0.0137514	a	0.0032542	a	0.00844666	a	0	a	0	a	0	a
Dothideomycetes_fam_Incertae_sedis	7.9992	0	0.0276669	ab	0.0620591	b	0.0319984	ab	0.0165017	a	0.0195252	ab	0.01086	ab	0	a	0.00458825	a	0.0060595	ab
Melanosporaceae	3.3703	0.0012	0.00395241	a	0.000874072	a	0	a	0.00550055	a	0.0032542	a	0.00723999	a	0	a	0	a	0	a
Saccharomycetaceae	8.5517	0	0.00395241	a	0.000874072	a	0.0371181	a	0	a	0.00732195	a	0.03258	a	0	a	0	a	0.0060595	a
Pleurotheciaceae	12.6539	0	0	a	0.0104889	a	0	a	0	a	0	a	0	a	0	a	0	a	0	a
Cystofilobasidiales_fam_Incertae_sedis	2.0683	0.0405	0	a	0.00349629	a	0.00127993	a	0.00275028	a	0.00406775	a	0	a	0	a	0	a	0	a
Meruliaceae	62.6595	0	0.0118572	a	0	a	0	a	0	a	0	a	0	a	0	a	0	a	0	a
Minutisphaeraceae	9.8246	0	0	a	0.000874072	a	0.00255987	a	0	a	0	a	0.0132733	a	0	a	0	a	0	a
Chionosphaeraceae	3.3506	0.0013	0.00395241	a	0.00786665	a	0.00255987	a	0	a	0	a	0.00120667	a	0.00206428	a	0	a	0	a
Dipodascaceae	11.5188	0	0	ab	0.0096148	a	0.0870355	ab	0.0137514	b	0	ab	0.124287	ab	0	ab	0	ab	0.012119	ab
Sympoventuriaceae	3.1821	0.002	0.00790483	a	0.00174814	a	0.00127993	a	0.00275028	a	0	a	0.00120667	a	0	a	0	a	0	a
Phanerochaetaceae	5.5835	0	0.00395241	a	0.000874072	a	0.00511974	a	0	a	0	a	0.0132733	a	0	a	0	a	0	a
Peniophoraceae	6.4794	0	0.00790483	a	0.00174814	a	0.0102395	a	0.00825083	a	0.00081355	a	0.0229266	a	0	a	0	a	0	a
Cystobasidiaceae	3.1771	0.002	0	a	0.00174814	a	0	a	0	a	0	a	0	a	0	a	0	a	0	a
Cystobasidiomycetes_fam_Incertae_sedis	1.7569	0.0862	0	a	0.000874072	a	0.00255987	a	0.00275028	a	0.00081355	a	0	a	0	a	0	a	0	a
Teratosphaeriaceae	1.8886	0.0635	0.00790483	a	0.00437036	a	0.0115194	a	0	a	0	a	0.00362	a	0	a	0	a	0.0060595	a
Stephanosporaceae	12.3269	0	0.0711434	ab	0.15034	ab	0	ab	0.907591	ab	0.00406775	a	0	b	0.565613	ab	0.00275295	a	0	b
Trichosphaeriaceae	9.7816	0	0	a	0	a	0.00639967	a	0	a	0.00081355	a	0.0362	a	0	a	0	a	0	a
Savoryellales_fam_Incertae_sedis	25.3381	0	0	ab	0.000874072	a	0.0102395	abc	0.209021	bc	0	abc	0.05068	c	0.0268357	ab	0.00091765	a	0.0141388	ab
Exidiaceae	7.2068	0	0.00790483	a	0.000874072	a	0.00511974	a	0	a	0	a	0	a	0	a	0	a	0	a
Dictyosporiaceae	28.0501	0	0	b	0.0349629	a	0.487655	ab	0	b	0.0284743	a	0.399406	ab	0	b	0.00091765	a	0.375689	ab
Corynesporascaceae	266.624	0	0	b	0	abc	0.363501	abc	0	c	0	abc	0.743306	abc	0	a	0	abc	0.0424165	abc
Phallaceae	29.0967	0	0	a	0	a	1.92246	a	0	a	0	a	1.58556	a	0	a	0	a	1.32501	a
Leotiomycetes_fam_Incertae_sedis	73.4054	0	0.0237145	cd	0	abcd	0.130553	ab	0.0467547	d	0	abcd	0.183413	b	0.0433499	a	0	abcd	0.012119	bc
Diaporthaceae	254.008	0	0	a	0	abc	0.0908753	abc	0	b	0	abc	0.250986	abc	0	c	0	abc	2.79545	abc
Kickxellaceae	15.8125	0	0.118572	c	0.0375851	abc	0.151032	bc	0.0165017	bc	0.0081355	a	0.0880866	ab	0.00412856	a	0	abc	0.00807934	ab
Spizellomycetaceae	23.5655	0	1.66001	cd	0.132859	bc	0.506854	d	0.0440044	cd	0.105762	bc	0.523693	ab	0.0123857	a	0	abcd	0.00403967	ab
Entolomataceae	4.6363	0	0.0553338	a	0.0174814	a	0.103675	a	0.0247525	a	0.00081355	a	0.0410266	a	0.01445	a	0	a	0.0767537	a
Aspergillaceae	32.5673	0	0	c	0.00874072	ab	0.296945	abcd	0.00275028	d	0.0341691	ab	1.71226	abc	0.00206428	bc	0.0018353	a	0.105031	abc
Pluteaceae	20.1096	0	0.0237145	b	0.0236	a	0.366061	ab	0.0137514	a	0.00244065	a	0.0132733	a	0	a	0	ab	0.00201983	ab
Botryosphaeriaceae	11.1803	0	0	a	0	a	0.00255987	a	0.00550055	a	0	a	0.0156867	a	0	a	0	a	0.0181785	a
Mycosphaerellaceae	14.3492	0	0.0276669	a	0.0183555	a	0.0447977	ab	0.0192519	b	0.0122033	a	0.393373	a	0	a	0	ab	0.0161587	ab
Lophiostomataceae	7.3035	0	0	a	0	a	0.0550372	a	0	a	0.0276607	a	0.0579199	a	0	a	0	a	0	a
Xenasmataceae	5.59	0	0	a	0	a	0	a	0	a	0	a	0	a	0	a	0	a	0.00201983	a
Morosphaeriaceae	11.7634	0	0	a	0	a	0.0102395	a	0.0165017	a	0	a	0.0120667	a	0.0371571	a	0	a	0.0706942	a
Conioscyphaceae	23.24	0	0	a	0	ab	0.00511974	ab	0	b	0	ab	0.0277533	ab	0	a	0	ab	0.0060595	ab
Geastraceae	7.246	0	0	a	0	a	0	a	0	a	0	a	0.00723999	a	0	a	0	a	0	a
Cunninghamellaceae	23.8822	0	0	a	0	ab	0.0038398	ab	0	b	0	ab	0.0241333	ab	0	ab	0	ab	0.0181785	ab
Pezizaceae	15.7907	0	0.0711434	c	0.594369	c	0.931792	abc	0.0110011	bc	0.0862364	b	0.149627	ab	0	ab	0.0055059	a	0.0626149	abc
Irpicaceae	5.5152	0	0	a	0	a	0.00255987	a	0	a	0	a	0.00603333	a	0	a	0	a	0.00201983	a
Leucosporidiaceae	13.5542	0	0.0395241	ab	0	ab	0	b	0	a	0.0048813	a	0.00120667	ab	0	ab	0.00091765	a	0	ab
Pichiaceae	2.9715	0.0036	0	a	0	a	0.00127993	a	0	a	0	a	0.00241333	a	0.00206428	a	0	a	0	a
Amylocorticiaceae	5.337	0	0	a	0	a	0.00511974	a	0	a	0	a	0	a	0	a	0	a	0	a
Pleosporales_fam_Incertae_sedis	7.8506	0	0	a	0	a	0.0166391	a	0	a	0.0138304	a	0.13394	a	0	a	0	a	0.0666545	a
Cyphellophoraceae	10.6173	0	0.0158097	a	0	a	0	a	0.00275028	a	0	a	0.0132733	a	0	a	0	a	0.00201983	a
Sebacinaceae	5.4711	0	0.00395241	a	0	a	0	a	0.00550055	a	0	a	0.00241333	a	0	a	0	a	0	a
Agaricaceae	6.4216	0	0	a	0	a	0.0127993	a	0	a	0	a	0	a	0	a	0	a	0.0100992	a
Paraglomeraceae	19.6169	0	0.169954	ab	0.0096148	a	0.0358382	b	0.280528	ab	0.00081355	a	0	b	0.0247714	a	0.0018353	a	0.0060595	ab
Trichomeriaceae	12.0352	0	0.0276669	a	0	a	0.020479	a	0	a	0	a	0	a	0	a	0	a	0	a
Saccharomycodaceae	19.3996	0	0	a	0	a	0.0127993	a	0	a	0	a	0.0229266	a	0	a	0	a	0	a
Catenariaceae	31.3787	0	0	ab	0	ab	0	ab	0	b	0	ab	0.0374066	ab	0	a	0	ab	0.00807934	ab
Coniothyriaceae	3.2287	0.0017	0	a	0	a	0.00127993	a	0	a	0	a	0.00241333	a	0	a	0	a	0	a
Archaeorhizomycetaceae	3.1171	0.0024	0	a	0	a	0.00255987	a	0.00550055	a	0	a	0.00120667	a	0	a	0	a	0.00403967	a
Polyporaceae	3.1141	0.0024	0	a	0	a	0.00255987	a	0	a	0	a	0.00241333	a	0	a	0	a	0	a
Phaeococcomycetaceae	5.337	0	0	a	0	a	0.00511974	a	0	a	0	a	0	a	0	a	0	a	0	a
Botryobasidiaceae	9.2765	0	0	a	0	a	0	a	0	a	0	a	0.00241333	a	0	a	0	a	0	a
Trimorphomycetaceae	1.8428	0.0707	0	a	0.00262222	a	0.00767961	a	0.00275028	a	0.0016271	a	0.0349933	a	0	a	0.0036706	a	0.0060595	a
Cuniculitremaceae	7.7811	0	0	a	0	a	0.00127993	a	0	a	0	a	0.0603333	a	0	a	0	a	0.0181785	a
Boletaceae	7.7148	0	0	a	0	a	0	a	0	a	0	a	0.00482666	a	0	a	0	a	0	a
Serendipitaceae	56.239	0	0.00790483	ab	0	ab	0	a	0.189769	ab	0	ab	0	b	0.0763784	ab	0	ab	0	b
Cortinariaceae	4.5851	0	0	a	0	a	0	a	0	a	0	a	0.00241333	a	0	a	0	a	0	a
Eurotiomycetes_fam_Incertae_sedis	2.9282	0.0041	0	a	0	a	0.00127993	a	0	a	0	a	0.00120667	a	0	a	0	a	0	a
Fomitopsidaceae	58.4219	0	0.0237145	ab	0	ab	0	b	0.00550055	ab	0	ab	0	a	0	ab	0	ab	0	ab
Archaeosporaceae	16.0755	0	0.00395241	a	0	a	0	a	0.00550055	a	0	a	0	a	0.00412856	a	0	a	0	a
Hymenochaetales_fam_Incertae_sedis	25.6821	0	0.00395241	a	0	a	0	a	0	a	0	a	0	a	0	a	0	a	0	a
Lophiotremataceae	50.9331	0	0.0395241	ab	0	ab	0	b	0.00275028	ab	0	ab	0	a	0.00206428	ab	0	ab	0	a
Inocybaceae	62.6595	0	0.0118572	a	0	a	0	a	0	a	0	a	0	a	0	a	0	a	0	a
Ophiocordycipitaceae	13.803	0	0	a	0	a	0	a	0.00550055	a	0	a	0	a	0.00206428	a	0	a	0	a
Erysiphaceae	23.4374	0	0.0237145	ab	0.000874072	a	0	b	0.0137514	ab	0	ab	0	b	0	ab	0	ab	0	ab
Microascales_fam_Incertae_sedis	15.9123	0	0	a	0	a	0	a	0.0137514	a	0	a	0	a	0	a	0	a	0	a
