# Supplementary material for: Specific and conserved patterns of microbiota-structuring by maize benzoxazinoids in the field
Source: Microbiome. 2021 May 7;9:103. doi: 10.1186/s40168-021-01049-2 (PMC8106187; doi:10.1186/s40168-021-01049-2)
Supplement: Supplementary file 2 — Additional file 1: Supplementary Results. Figure S1. Setup of field experiments. Figure S2. Analysis steps. Figure S3. Sequencing effort by sample groups. Figure S4. Sampling intensity analysis. Figure S5. Taxonomy. Figure S6. Alpha diversity. Figure S7. BX-sensitive rhizosphere microbes across locations. Figure S8. Taxonomic patterns of BX-sensitive rhizosphere microbes. Figure S9. Abundance of Methylophilaceae bOTUs across compartments and locations. Table S1. Deposition of raw sequence data. Table S2. Soil characteristics in each location. Table S3. Taxonomic analysis comparing locations and compartments. Table S4. Alpha diversity analysis comparing locations and compartments. Table S5. Beta diversity analysis comparing locations and compartments. Table S6. Taxonomic analysis (phylum level) comparing BX effects in each compartment. Table S7. Taxonomic analysis (family level) comparing BX effects in each compartment and location. Table S8. Alpha diversity analysis comparing BX effects in each compartment. Table S9. Beta diversity analysis comparing BX and location effects in each compartment. Table S10. Beta diversity analysis comparing genetic background and genotype effects in each compartment (Reckenholz experiment). Table S11. zOTUs differing by genetic background or genotype (Reckenholz experiment). Table S12. Beta diversity analysis comparing mutant genotypes in each compartment (Aurora experiment). Table S13. zOTUs differing by mutant genotypes (Aurora experiment). Table S14. BX-sensitive zOTUs across all locations. [file 40168_2021_1049_MOESM2_ESM.zip › Table_S6_Phylum_BX_statistics.xlsx]

## Sheet: Soil bacteria
	F	Padj	Au_WT	Au_WT_T	Au_bx	Au_bx_T	Re_WT	Re_WT_T	Re_bx	Re_bx_T		LEGEND:
Bacteroidetes	11.4834	0	7.81111	a	7.31389	a	11.9464	b	11.2514	b		abundant phyla
Gammaproteobacteria	1.0931	0.4389	7.35417	a	6.79028	a	7.58366	a	7.01343	a		Locations are abbreviated with Ch=Changins, Au=Aurora and Re=Reckenholz.
Actinobacteria	12.1045	0	12.1833	b	12.3306	b	8.64575	a	8.24907	a		Genotypes are abbreviated with WT=wildtype and bx for the bx1 mutant.
Verrucomicrobia	0.0929	1	5.98889	a	6.02639	a	5.92941	a	5.77407	a		The columns with the posthoc Tukey test results is indicated with "_T"
Betaproteobacteria	1.2373	0.3842	19.4917	a	17.9861	a	17.6869	a	17.7088	a		significant differences
Gemmatimonadetes	14.6497	0	9.13889	b	8.76944	b	5.29477	a	5.69583	a
Alphaproteobacteria	23.7144	0	11.1292	b	9.24444	b	7.19281	a	6.7912	a
Chloroflexi	4.621	0.0099	7.19861	a	11.6819	b	9.14444	ab	9.92037	ab
Deltaproteobacteria	4.6173	0.0099	6.89861	a	6.89861	a	7.44118	a	7.84259	a
Firmicutes	12.6903	0	0.290278	a	0.270833	a	0.730065	b	0.622222	b
Acidobacteria	25.8935	0	5.05139	a	5.24167	a	7.81438	b	8.05648	b
Saccharibacteria	1.9425	0.1865	0.994444	a	1.20833	a	0.644444	a	0.601852	a
unassigned	3.2529	0.0432	1.90833	a	1.9125	a	2.17059	a	2.33704	a
Tectomicrobia	39.2325	0	0.101389	a	0.106944	a	0.312418	b	0.359722	b
Proteobacteria	0.7807	0.585	0.779167	a	0.747222	a	0.764052	a	0.804167	a
Spirochaetae	26.5559	0	0	ab	0.00138889	a	0.0254902	b	0.0324074	b
Nitrospirae	13.5537	0	0.808333	a	0.655556	a	1.28235	b	1.3463	b
Armatimonadetes	36.7814	0	0.309722	a	0.398611	a	0.97451	b	0.982407	b
TM6_Dependentiae	1.8539	0.2	0.00833333	a	0.00555556	a	0.0150327	a	0.0101852	a
RBG-1_Zixibacteria	18.4074	0	0.0555556	a	0.0541667	a	0.20915	b	0.196296	b
Fibrobacteres	5.4355	0.0044	0.0958333	ab	0.108333	b	0.0522876	a	0.0759259	ab
Ignavibacteriae	17.754	0	0.0305556	a	0.0361111	a	0.123529	b	0.139352	b
FBP	5.9239	0.0028	0.113889	b	0.0958333	ab	0.0542484	ab	0.0462963	a
Planctomycetes	16.3218	0	1.02083	a	0.943056	a	1.4281	b	1.59352	b
Chlorobi	69.99	0	0.323611	a	0.298611	a	0.937255	b	0.910648	b
Thaumarchaeota	0.2863	0.9046	0.0263889	a	0.0361111	a	0.0745098	a	0.0444444	a
Latescibacteria	11.3795	0	0.726389	ab	0.609722	a	1.02941	bc	1.07407	c
Deferribacteres	6.4916	0.0016	0.00138889	a	0.00138889	a	0.00849673	a	0.0125	a
FCPU426	3.8928	0.0215	0.00138889	a	0.0125	a	0.0104575	a	0.0125	a
Chlamydiae	7.644	0.0004	0.00138889	a	0	a	0.0156863	a	0.012037	a
Tenericutes	1.7433	0.2201	0.00138889	a	0	a	0	a	0.000462963	a
Elusimicrobia	29.0555	0	0.0986111	a	0.123611	a	0.318301	b	0.343056	b
Parcubacteria	2.4705	0.1039	0	a	0	a	0.00588235	a	0.00601852	a
WS2	0.6402	0.6602	0	a	0	a	0.000653595	a	0.000462963	a
Deinococcus-Thermus	1.0082	0.4686	0.00833333	a	0.0166667	a	0.00915033	a	0.00787037	a
Candidatus_Berkelbacteria	NaN	NaN	0	a	0	a	0	a	0	a
Peregrinibacteria	31.8646	0	0.00277778	a	0.00694444	a	0.113072	b	0.116204	b
SBR1093	NaN	NaN	0	a	0	a	0	a	0	a
WWE3	8.7508	0.0002	0.0458333	bc	0.0666667	c	0.0111111	ab	0.0087963	a

## Sheet: Soil fungi
	F	Padj	AuWT	AuWT_T	Aubx	Aubx_T	ReWT	ReWT_T	Rebx	Rebx_T		LEGEND:
Mortierellomycota	1.8181	0.4224	16.4594	a	27.1531	a	20.3031	a	19.7844	a		abundant phyla
Ascomycota	0.8099	0.7125	53.8875	a	47.1969	a	53.5453	a	52.7865	a		Locations are abbreviated with Ch=Changins, Au=Aurora and Re=Reckenholz.
Basidiomycota	0.9096	0.7125	3.99688	a	6.96563	a	5.37812	a	4.64375	a		Genotypes are abbreviated with WT=wildtype and bx for the bx1 mutant.
unassigned	1.7117	0.4224	17.5344	a	12.1281	a	13.8828	a	16.3573	a		The columns with the posthoc Tukey test results is indicated with "_T"
Glomeromycota	0.7375	0.7125	6.63125	a	4.80625	a	4.91094	a	4.29896	a		significant differences
Chytridiomycota	1.4429	0.4818	1.1625	a	1.60625	a	1.61719	a	1.96042	a
Mucoromycota	0.5339	0.7933	0.00625	a	0.0125	a	0.0140625	a	0.00833333	a
Olpidiomycota	2.6457	0.268	0.275	a	0.075	a	0.178125	a	0.0614583	a
Zoopagomycota	18.388	0	0	ab	0.015625	a	0.114062	b	0.0875	b
Kickxellomycota	2.5324	0.268	0.046875	a	0.040625	a	0.05625	a	0.0114583	a
Blastocladiomycota	NaN	NaN	0	a	0	a	0	a	0	a
Entomophthoromycota	NaN	NaN	0	a	0	a	0	a	0	a

## Sheet: Rhizosphere bacteria
	F	Padj	Ch_WT	Ch_WT_T	Ch_bx	Ch_bx_T	Au_WT	Au_WT_T	Au_bx	Au_bx_T	Re_WT	Re_WT_T	Re_bx	Re_bx_T		LEGEND:
Bacteroidetes	18.6328	0	19.7444	ab	26.5079	abc	8.38056	cd	12.1847	d	7.31438	a	11.1736	b		abundant phyla
Gammaproteobacteria	100.19	0	10.6844	a	12.9444	a	12.6236	a	9.97222	a	56.0549	c	36.4875	b		Locations are abbreviated with Ch=Changins, Au=Aurora and Re=Reckenholz.
Actinobacteria	6.0374	0.0001	8.42	a	8.27619	abc	3.8125	c	7.21111	bc	4.90196	ab	6.1875	abc		Genotypes are abbreviated with WT=wildtype and bx for the bx1 mutant.
Verrucomicrobia	58.1033	0	5.07444	b	3.64762	b	1.66944	c	1.92083	c	0.681046	a	0.989352	a		The columns with the posthoc Tukey test results is indicated with "_T"
Betaproteobacteria	25.8536	0	28.0656	c	27.7778	c	31.8611	c	30.1111	c	11.5359	a	17.5375	b		significant differences
Gemmatimonadetes	24.0858	0	2.37667	c	1.35556	c	2.22639	c	2.13333	bc	0.620915	a	0.886111	ab
Alphaproteobacteria	26.5582	0	6.56111	c	5.26349	c	27.2097	a	20.8861	a	6.46993	a	11.4597	b
Chloroflexi	7.7599	0	1.59444	ab	1.16825	ab	2.09028	a	2.25139	a	4.44837	b	5.28611	b
Deltaproteobacteria	53.8658	0	6.77	c	5.18413	c	3.18472	d	3.00833	cd	1.20458	a	1.73287	b
Firmicutes	7.1001	0	0.585556	a	0.528571	a	0.513889	ab	0.402778	ab	1.6634	b	1.53611	b
Acidobacteria	7.3148	0	3.84	a	2.23492	b	1.60139	b	4.00139	ab	1.53268	a	1.83148	a
Saccharibacteria	2.6548	0.0333	0.274444	a	0.412698	a	2.17361	a	0.898611	a	1.03987	a	1.38565	a
unassigned	18.9397	0	0.657778	c	0.436508	ab	1.01667	b	0.513889	ab	0.398039	a	0.497222	ab
Tectomicrobia	8.7011	0	0.0455556	ab	0.0253968	a	0.0208333	abc	0.0180556	ab	0.0627451	bc	0.0930556	c
Proteobacteria	8.4122	0	0.822222	ab	0.688889	a	0.588889	bc	0.486111	abc	0.627451	ab	0.844907	c
Spirochaetae	49.5803	0	0.113333	ab	0.134921	ab	0	b	0	b	0.00326797	a	0.00833333	a
Nitrospirae	62.7305	0	1.84556	a	1.51587	a	0.159722	c	0.168056	c	0.25817	a	0.412037	b
Armatimonadetes	4.9049	0.0009	0.262222	a	0.203175	b	0.130556	ab	0.402778	ab	0.24183	ab	0.369444	b
TM6_Dependentiae	10.4086	0	0.0344444	abc	0.031746	a	0	c	0.00277778	bc	0.00915033	abc	0.00972222	ab
RBG-1_Zixibacteria	2.3334	0.0557	0.0122222	a	0.0031746	a	0.00416667	a	0.00138889	a	0.0117647	a	0.00694444	a
Fibrobacteres	46.9514	0	0.234444	bc	0.201587	cd	0.0527778	d	0.111111	d	0.00784314	a	0.025463	b
Ignavibacteriae	9.8281	0	0.0466667	a	0.0238095	a	0.00138889	b	0.00694444	ab	0.0124183	a	0.0106481	a
FBP	7.096	0	0.0233333	b	0.0555556	b	0.0541667	ab	0.0458333	b	0.00849673	a	0.0199074	ab
Planctomycetes	16.588	0	1.01889	a	0.849206	c	0.269444	b	2.71389	b	0.483007	ab	0.651852	b
Chlorobi	6.7755	0	0.302222	abc	0.260317	abc	0.184722	c	0.169444	bc	0.117647	a	0.17037	ab
Thaumarchaeota	2.784	0.0275	0	a	0	a	0.00416667	a	0.00833333	a	0.0588235	a	0.0615741	a
Latescibacteria	8.0544	0	0.364444	a	0.122222	bc	0.0888889	c	0.252778	ab	0.147059	ab	0.190278	bc
Deferribacteres	1.2374	0.3177	0	a	0.0015873	a	0	a	0	a	0.000653595	a	0.000925926	a
FCPU426	21.6516	0	0.00666667	a	0.0047619	a	0	a	0	a	0	a	0	a
Chlamydiae	9.9493	0	0.0166667	ab	0.00793651	ab	0	b	0	ab	0.000653595	a	0.00324074	a
Tenericutes	NaN	NaN	0	a	0	a	0	a	0	a	0	a	0	a
Elusimicrobia	26.129	0	0.198889	a	0.130159	a	0.0208333	c	0.0194444	c	0.0411765	ab	0.0532407	b
Parcubacteria	3.5215	0.0084	0.00111111	a	0	a	0	a	0	a	0.00718954	a	0.00509259	a
WS2	10.3739	0	0	ab	0	b	0	ab	0.0388889	ab	0.00261438	a	0.00462963	a
Deinococcus-Thermus	4.0981	0.0034	0	a	0.0015873	a	0.0375	a	0.0541667	a	0.0215686	a	0.0574074	a
Candidatus_Berkelbacteria	3.2924	0.0119	0	a	0	a	0	a	0.00138889	a	0.00522876	a	0.00138889	a
Peregrinibacteria	3.6928	0.0064	0.00222222	a	0	a	0	a	0	a	0.00522876	a	0.00833333	a
SBR1093	NaN	NaN	0	a	0	a	0	a	0	a	0	a	0	a
WWE3	17.6671	0	0	b	0	ab	0.0180556	ab	0.00277778	ab	0	ab	0.000462963	a

## Sheet: Rhizosphere fungi
	F	Padj	ChWT	ChWT_T	Chbx	Chbx_T	AuWT	AuWT_T	Aubx	Aubx_T	ReWT	ReWT_T	Rebx	Rebx_T		LEGEND:
Mortierellomycota	67.6051	0	2.77	b	3.55357	b	17.6969	a	13.6281	a	38.2516	c	32.5312	c		abundant phyla
Ascomycota	5.3663	0.0004	55.2	ab	52.1429	b	55.7906	ab	57.5875	ab	46.8391	ab	45.2802	a		Locations are abbreviated with Ch=Changins, Au=Aurora and Re=Reckenholz.
Basidiomycota	9.4277	0	20.105	a	14.6821	abc	2.70938	c	6.82812	bc	8.4125	bc	5.95521	ab		Genotypes are abbreviated with WT=wildtype and bx for the bx1 mutant.
unassigned	15.7324	0	12.195	b	22.775	b	19.8313	b	18.3594	b	3.99531	a	11.1427	b		The columns with the posthoc Tukey test results is indicated with "_T"
Glomeromycota	57.4432	0	7.2625	b	5.17143	b	0.36875	c	0.49375	c	0.1125	a	0.516667	b		significant differences
Chytridiomycota	5.3718	0.0004	0.74	ab	0.846429	b	2.02813	a	2.85625	ab	0.923438	a	1.89167	ab
Mucoromycota	4.2316	0.0025	0.0025	a	0.00357143	a	0.05	a	0.03125	a	0.0421875	a	0.0208333	a
Olpidiomycota	2.6275	0.0314	1.7125	ab	0.810714	a	1.45312	ab	0.125	ab	1.39375	ab	2.62604	b
Zoopagomycota	15.771	0	0	a	0.00357143	a	0	a	0	a	0.0203125	a	0.028125	a
Kickxellomycota	3.5665	0.007	0.01	a	0.00714286	a	0.0625	a	0.059375	a	0.009375	a	0.00729167	a
Blastocladiomycota	14.6014	0	0.0025	a	0	a	0.009375	a	0.03125	a	0	a	0	a
Entomophthoromycota	12.7905	0	0	a	0.00357143	a	0	a	0	a	0	a	0	a

## Sheet: Root bacteria
	F	Padj	Ch_WT	Ch_WT_T	Ch_bx	Ch_bx_T	Au_WT	Au_WT_T	Au_bx	Au_bx_T	Re_WT	Re_WT_T	Re_bx	Re_bx_T		LEGEND:
Bacteroidetes	6.3045	0.0002	6.49877	a	8.77593	a	3.94259	ab	4.4619	ab	7.58366	ab	10.3199	b		abundant phyla
Gammaproteobacteria	39.1834	0	7.83827	a	13.5204	a	11.0056	a	15.0508	a	58.5529	b	50.0398	b		Locations are abbreviated with Ch=Changins, Au=Aurora and Re=Reckenholz.
Actinobacteria	116.867	0	51.2765	b	37.4833	b	25.9333	c	20.9	bc	3.8366	a	5.00694	a		Genotypes are abbreviated with WT=wildtype and bx for the bx1 mutant.
Verrucomicrobia	35.8042	0	0.475309	b	0.546296	b	0.364815	b	0.301587	b	0.0732026	a	0.0949074	a		The columns with the posthoc Tukey test results is indicated with "_T"
Betaproteobacteria	20.7292	0	14.0321	c	17.5611	c	22.513	ab	25.3952	bc	10.0797	a	12.1319	ab		significant differences
Gemmatimonadetes	40.5181	0	0.440741	b	0.435185	b	0.451852	b	0.287302	b	0.113072	a	0.134259	a
Alphaproteobacteria	40.9083	0	8.14444	c	11.7296	c	25.1389	ab	21.0841	b	7.43203	a	10.7847	b
Chloroflexi	24.4067	0	2.32222	c	1.91481	c	2.63519	c	4.4873	bc	0.697386	a	0.917593	ab
Deltaproteobacteria	84.8927	0	3.55679	c	3.41111	c	3.00556	c	2.27619	c	0.286275	a	0.48287	b
Firmicutes	60.4553	0	3.14568	b	2.25741	a	1	c	0.363492	c	9.31961	d	7.31759	d
Acidobacteria	36.377	0	0.639506	b	0.611111	b	0.627778	b	0.42381	b	0.151634	a	0.165741	a
Saccharibacteria	4.5962	0.0022	0.219753	a	0.225926	a	1.62963	a	1.90794	a	0.270588	a	0.856944	a
unassigned	22.8926	0	0.295062	b	0.212963	c	0.703704	a	1.97302	a	0.696732	b	0.62963	b
Tectomicrobia	7.7692	0	0.0469136	ab	0.0462963	ab	0.0240741	b	0.0111111	b	0.00653595	a	0.00972222	a
Proteobacteria	17.732	0	0.419753	ab	0.453704	a	0.561111	a	0.477778	a	0.72549	bc	0.897685	c
Spirochaetae	36.8051	0	0.0691358	ab	0.122222	a	0	b	0.00793651	b	0.000653595	a	0.000462963	a
Nitrospirae	33.2254	0	0.203704	bc	0.231481	ab	0.0796296	c	0.0539683	c	0.0248366	a	0.0236111	a
Armatimonadetes	1.8867	0.1374	0.0382716	a	0.0333333	a	0.0240741	a	0.0365079	a	0.0189542	a	0.0324074	a
TM6_Dependentiae	3.1855	0.0205	0.00617284	a	0.00925926	a	0.0037037	a	0	a	0.000653595	a	0.00185185	a
RBG-1_Zixibacteria	1.0279	0.4557	0.00123457	a	0	a	0	a	0.0015873	a	0.00196078	a	0.00185185	a
Fibrobacteres	28.1841	0	0.062963	b	0.122222	b	0.138889	b	0.15873	b	0.00196078	a	0.00462963	a
Ignavibacteriae	2.1341	0.0946	0.00617284	a	0.00185185	a	0	a	0	a	0.00130719	a	0.00277778	a
FBP	3.1094	0.0223	0.0209877	a	0.0222222	a	0.0259259	a	0.0126984	a	0.00392157	a	0.00972222	a
Planctomycetes	2.5112	0.0562	0.159259	a	0.17963	a	0.0796296	a	0.0968254	a	0.0679739	a	0.0828704	a
Chlorobi	5.011	0.0012	0.0320988	ab	0.0407407	ab	0.0314815	ab	0.0269841	b	0.0176471	ab	0.0138889	a
Thaumarchaeota	0.4548	0.8757	0.00123457	a	0	a	0.00740741	a	0.0031746	a	0.00196078	a	0.00277778	a
Latescibacteria	1.3419	0.3149	0.0296296	a	0.0222222	a	0.0277778	a	0.015873	a	0.0169935	a	0.0180556	a
Deferribacteres	1.1901	0.3831	0	a	0	a	0	a	0	a	0	a	0.000462963	a
FCPU426	NaN	NaN	0	a	0	a	0	a	0	a	0	a	0	a
Chlamydiae	4.3119	0.0034	0.00617284	ab	0.0222222	ab	0.00185185	ab	0.00634921	b	0.00196078	ab	0.00185185	a
Tenericutes	13.9386	0	0	a	0	a	0.00185185	a	0	a	0	a	0	a
Elusimicrobia	1.1144	0.4151	0.00987654	a	0.00740741	a	0.00925926	a	0.0031746	a	0.00718954	a	0.0037037	a
Parcubacteria	2.2564	0.08	0.00123457	a	0	a	0	a	0	a	0.000653595	a	0	a
WS2	2.3001	0.077	0	a	0	a	0	a	0	a	0.000653595	a	0	a
Deinococcus-Thermus	27.1657	0	0	bc	0	c	0.0296296	abc	0.171429	abc	0.00196078	a	0.00601852	ab
Candidatus_Berkelbacteria	NaN	NaN	0	a	0	a	0	a	0	a	0	a	0	a
Peregrinibacteria	3.2229	0.02	0	a	0	a	0	a	0	a	0.00326797	a	0.00231481	a
SBR1093	NaN	NaN	0	a	0	a	0	a	0	a	0	a	0	a
WWE3	2.5894	0.0512	0	a	0	a	0.00185185	a	0.0031746	a	0	a	0.000462963	a

## Sheet: Root fungi
	F	Padj	ChWT	ChWT_T	Chbx	Chbx_T	AuWT	AuWT_T	Aubx	Aubx_T	ReWT	ReWT_T	Rebx	Rebx_T		LEGEND:
Mortierellomycota	24.1941	0	0.585	c	0.607143	bc	9.225	ab	2.11429	ab	0.589063	a	0.6	a		abundant phyla
Ascomycota	10.7655	0	65.4475	b	78.6214	b	84.8917	a	87.3143	ab	94.6	b	92.5167	b		Locations are abbreviated with Ch=Changins, Au=Aurora and Re=Reckenholz.
Basidiomycota	11.2829	0	22.8075	a	14.5179	abc	1.7875	c	8.00357	bc	2.88437	a	5.45833	ab		Genotypes are abbreviated with WT=wildtype and bx for the bx1 mutant.
unassigned	3.0658	0.0204	1.3025	a	1.28571	ab	0.6625	ab	0.839286	ab	1.86094	b	1.325	ab		The columns with the posthoc Tukey test results is indicated with "_T"
Glomeromycota	36.2995	0	7.335	b	4.35	b	1.725	b	1.61071	b	0.0375	a	0.0739583	a		significant differences
Chytridiomycota	6.2728	0.0002	0.065	ab	0.0821429	ab	0.025	b	0.0428571	b	0.009375	a	0.0135417	a
Mucoromycota	3.8473	0.0062	0	a	0	a	0.0375	a	0.00357143	a	0.0078125	a	0.00104167	a
Olpidiomycota	37.7893	0	2.4575	b	0.532143	a	1.6375	b	0.05	b	0.0109375	a	0.0104167	a
Zoopagomycota	1.2589	0.3511	0	a	0	a	0	a	0	a	0	a	0.00104167	a
Kickxellomycota	32.0967	0	0	ab	0.00357143	b	0.00833333	ab	0.0214286	a	0	ab	0	ab
Blastocladiomycota	NaN	NaN	0	a	0	a	0	a	0	a	0	a	0	a
Entomophthoromycota	NaN	NaN	0	a	0	a	0	a	0	a	0	a	0	a
