# Supplementary material for: Specific and conserved patterns of microbiota-structuring by maize benzoxazinoids in the field
Source: Microbiome. 2021 May 7;9:103. doi: 10.1186/s40168-021-01049-2 (PMC8106187; doi:10.1186/s40168-021-01049-2)
Supplement: Supplementary file 2 — Additional file 1: Supplementary Results. Figure S1. Setup of field experiments. Figure S2. Analysis steps. Figure S3. Sequencing effort by sample groups. Figure S4. Sampling intensity analysis. Figure S5. Taxonomy. Figure S6. Alpha diversity. Figure S7. BX-sensitive rhizosphere microbes across locations. Figure S8. Taxonomic patterns of BX-sensitive rhizosphere microbes. Figure S9. Abundance of Methylophilaceae bOTUs across compartments and locations. Table S1. Deposition of raw sequence data. Table S2. Soil characteristics in each location. Table S3. Taxonomic analysis comparing locations and compartments. Table S4. Alpha diversity analysis comparing locations and compartments. Table S5. Beta diversity analysis comparing locations and compartments. Table S6. Taxonomic analysis (phylum level) comparing BX effects in each compartment. Table S7. Taxonomic analysis (family level) comparing BX effects in each compartment and location. Table S8. Alpha diversity analysis comparing BX effects in each compartment. Table S9. Beta diversity analysis comparing BX and location effects in each compartment. Table S10. Beta diversity analysis comparing genetic background and genotype effects in each compartment (Reckenholz experiment). Table S11. zOTUs differing by genetic background or genotype (Reckenholz experiment). Table S12. Beta diversity analysis comparing mutant genotypes in each compartment (Aurora experiment). Table S13. zOTUs differing by mutant genotypes (Aurora experiment). Table S14. BX-sensitive zOTUs across all locations. [file 40168_2021_1049_MOESM2_ESM.zip › Table_S7_family_BX_stats_rev.xlsx]

## Sheet: Soil bacteria
	F	Padj	Au_WT	Au_WT_T	Au_bx	Au_bx_T	Re_WT	Re_WT_T	Re_bx	Re_bx_T		LEGEND:
Streptomycetaceae	3.5851	0.0419	0.384722	a	0.502778	a	0.368627	a	0.139815	a		abundant phyla
Flavobacteriaceae	27.0522	0	1.15	a	1.09722	a	3.53072	b	3.10093	b		Locations are abbreviated with Ch=Changins, Au=Aurora and Re=Reckenholz.
Pseudomonadaceae	40.5739	0	0.241667	a	0.176389	a	0.900654	b	0.949537	b		Genotypes are abbreviated with WT=wildtype and bx for the bx1 mutant.
Oxalobacteraceae	4.2886	0.0214	2.21111	b	1.77917	ab	1.59216	ab	1.48657	a		The columns with the posthoc Tukey test results is indicated with "_T"
Pseudonocardiaceae	16.6923	0	0.315278	b	0.320833	b	0.130065	a	0.116204	a		significant differences
Xanthomonadaceae	7.9772	0.0008	4.17222	b	3.97083	b	3.06471	ab	2.49769	a
Xanthomonadales_Incertae_Sedis	2.2122	0.161	1.34583	a	1.23611	a	1.51176	a	1.54583	a
Comamonadaceae	29.6555	0	5.57639	b	4.63611	b	3.17908	a	3.13148	a
Gemmatimonadaceae	17.2015	0	6.45694	b	6.28056	b	3.57974	a	3.89907	a
Rhizobiaceae	21.8561	0	0.326389	b	0.229167	b	0.11634	a	0.113889	a
Nitrosomonadaceae	1.807	0.2466	4.40972	a	4.30972	a	4.58497	a	4.9713	a
Cytophagaceae	1.576	0.2988	2.01806	a	2.01667	a	2.06275	a	1.74583	a
Sphingomonadaceae	27.7633	0	4.88194	b	4.00278	b	1.93137	a	1.50093	a
Enterobacteriaceae	0.2872	0.899	0.155556	a	0.173611	a	0.164706	a	0.180093	a
Paenibacillaceae	14.477	0	0.0569444	a	0.0291667	a	0.183007	b	0.152778	b
Rhodocyclaceae	6.6519	0.0025	0.113889	a	0.122222	a	0.215686	ab	0.244907	b
Rhodobiaceae	3.9787	0.0292	0.248611	a	0.220833	a	0.324837	a	0.331019	a
Glycomycetaceae	4.456	0.0181	0.0125	a	0.0111111	a	0.00130719	a	0.00185185	a
Kineosporiaceae	3.0943	0.0686	0.00972222	a	0.00416667	a	0.00130719	a	0.00185185	a
Corynebacteriaceae	1.625	0.2879	0.00138889	a	0	a	0.000653595	a	0.00277778	a
Gaiellaceae	5.8156	0.0048	0.868056	ab	0.927778	b	0.65098	a	0.659259	a
BIrii41	0.8188	0.6007	0.481944	a	0.422222	a	0.470588	a	0.497685	a
Intrasporangiaceae	2.1503	0.1707	0.627778	a	0.465278	a	0.446405	a	0.453241	a
Acidimicrobiaceae	12.7364	0	0.652778	b	0.640278	b	0.379085	a	0.384722	a
Micromonosporaceae	2.854	0.0867	0.290278	a	0.2625	a	0.263399	a	0.199537	a
Propionibacteriaceae	9.5181	0	0.108333	ab	0.0819444	a	0.152941	b	0.159722	b
Cellulomonadaceae	1.9596	0.2087	0.0319444	a	0.0125	a	0.0176471	a	0.0175926	a
S1-80	6.4501	0.0028	0.00833333	a	0.00972222	a	0.000653595	a	0.000925926	a
Rhodospirillales_Incertae_Sedis	0.4613	0.8009	0.159722	a	0.127778	a	0.156209	a	0.146296	a
Mycobacteriaceae	7.8412	0.0008	0.220833	a	0.247222	ab	0.397386	c	0.350926	bc
Bacillaceae	2.7578	0.0929	0.141667	a	0.184722	a	0.262745	a	0.234722	a
Sandaracinaceae	3.2371	0.0591	0.290278	a	0.216667	a	0.226144	a	0.2625	a
Bradyrhizobiaceae	1.6401	0.2872	0.275	a	0.211111	a	0.219608	a	0.186574	a
Gsoil-1167	4.945	0.0112	0.00138889	a	0.00277778	a	0.00326797	a	0	a
Xanthobacteraceae	1.0295	0.4974	0.490278	a	0.443056	a	0.537908	a	0.512037	a
Acetobacteraceae	4.8087	0.0129	0.0444444	b	0.0319444	ab	0.0176471	a	0.025	ab
Phaselicystidaceae	5.6047	0.0062	0.209722	b	0.165278	ab	0.117647	a	0.127315	a
Elev-16S-1332	1.3914	0.3609	0.276389	a	0.355556	a	0.284967	a	0.294444	a
YNPFFP1	16.4716	0	0.0305556	b	0.0291667	b	0.00196078	a	0.00231482	a
Sporichthyaceae	14.6347	0	0.123611	b	0.133333	b	0.0496732	a	0.0453704	a
Limnochordaceae	1.3653	0.3609	0	a	0	a	0	a	0.000462963	a
Thermomonosporaceae	2.7975	0.0912	0.0305556	a	0.0291667	a	0.0215686	a	0.0143519	a
Micrococcaceae	0.6568	0.6877	0.288889	a	0.240278	a	0.24902	a	0.278241	a
Nakamurellaceae	0.706	0.6622	0.0125	a	0.0152778	a	0.0124183	a	0.0175926	a
Methylobacteriaceae	7.9792	0.0008	0.161111	ab	0.116667	a	0.205882	b	0.22963	b
Acidobacteriaceae_Subgroup_1	6.3636	0.0031	0.0194444	ab	0.0458333	ab	0.107843	b	0.0199074	a
Aurantimonadaceae	6.9719	0.0019	0.00138889	a	0.00138889	a	0	a	0	a
Thermoactinomycetaceae	20.387	0	0	ab	0.00277778	a	0.0215686	b	0.0199074	b
Phyllobacteriaceae	0.4737	0.7948	0.108333	a	0.0819444	a	0.0960784	a	0.0986111	a
0319-6M6	1.2861	0.3912	0.170833	a	0.145833	a	0.135294	a	0.132407	a
Alcaligenaceae	83.3787	0	0.455556	a	0.515278	a	1.53399	b	1.46435	b
Rhodothermaceae	1.5486	0.3068	0.0222222	a	0.0263889	a	0.0333333	a	0.0430556	a
TM146	6.3109	0.0034	0	a	0	a	0.00588235	a	0.00509259	a
Haliangiaceae	0.4379	0.8156	1.38056	a	1.39306	a	1.40523	a	1.475	a
Cellvibrionaceae	1.623	0.2879	0.0236111	a	0.0208333	a	0.0392157	a	0.024537	a
Family_XVIII	2.4547	0.1261	0	a	0	a	0.00326797	a	0.00138889	a
Microbacteriaceae	6.0922	0.0039	0.381944	b	0.290278	ab	0.224183	ab	0.186574	a
Geodermatophilaceae	9.605	0	0.277778	bc	0.341667	c	0.164706	ab	0.148611	a
Rhodobacteraceae	3.4838	0.0455	0.0527778	a	0.0541667	a	0.0784314	a	0.0912037	a
Solirubrobacteraceae	10.0184	0	0.148611	c	0.126389	bc	0.0647059	a	0.0837963	ab
Frankiaceae	5.9785	0.0043	0.00138889	a	0.00277778	a	0.0169935	a	0.0115741	a
MNC12	5.916	0.0046	0.0236111	ab	0.00972222	a	0.0372549	b	0.0467593	b
FFCH7168	0.3691	0.8549	0.0277778	a	0.0180556	a	0.0222222	a	0.0263889	a
BCf3-20	2.0204	0.1955	0.00972222	a	0.00416667	a	0.00392157	a	0.0101852	a
Promicromonosporaceae	9.9794	0	0.0333333	b	0.00694444	a	0.00457516	a	0.00925926	a
Roseiflexaceae	3.5631	0.0426	0.405556	a	0.513889	ab	0.624183	ab	0.722685	b
Peptostreptococcaceae	7.2742	0.0016	0.00277778	a	0.00277778	a	0.0562091	a	0.025463	a
Anaerolineaceae	3.696	0.0381	0	a	0	a	0.00130719	a	0.00324074	a
Geobacteraceae	51.4789	0	0.00694444	a	0.0208333	a	0.188889	b	0.20787	b
Caulobacteraceae	12.1935	0	0.529167	b	0.320833	ab	0.261438	a	0.250463	a
Leptospiraceae	16.3529	0	0.00138889	a	0	ab	0.0189542	b	0.0148148	b
Methylophilaceae	0.8454	0.5952	0.0708333	a	0.0597222	a	0.0705882	a	0.0861111	a
Archangiaceae	2.1468	0.1707	0.0347222	a	0.0708333	a	0.0509804	a	0.0666667	a
Rhizobiales_Incertae_Sedis	2.7711	0.0921	0.131944	a	0.0958333	a	0.156863	a	0.156944	a
Nocardioidaceae	3.3149	0.0545	1.55694	a	1.55	a	1.05229	a	1.01528	a
FFCH11085	6.7007	0.0022	0.0222222	b	0.00694444	ab	0.00261438	a	0.0037037	a
Chitinophagaceae	0.3404	0.8709	2.19583	a	1.70139	a	1.62157	a	1.56852	a
Burkholderiaceae	8.8354	0.0004	0.0986111	b	0.0708333	ab	0.0385621	a	0.0384259	a
OM1_clade	12.691	0	0.0388889	a	0.0333333	a	0.0928105	b	0.0930556	b
Nitrospiraceae	14.4248	0	0.756944	a	0.6125	a	1.30261	b	1.26667	b
Planococcaceae	5.5369	0.0064	0.0138889	a	0.0236111	ab	0.0411765	b	0.0453704	b
Fimbriimonadaceae	27.5487	0	0.319444	a	0.376389	a	0.946405	b	0.933333	b
Bacteriovoracaceae	1.0986	0.4696	0.0972222	a	0.0625	a	0.0764706	a	0.0689815	a
Desulfurellaceae	0.4312	0.8172	1.30833	a	1.31944	a	1.44118	a	1.39398	a
ncd2191h07c1	0.0482	1	0.00416667	a	0.00555556	a	0.00522876	a	0.00509259	a
Moraxellaceae	0.6903	0.6701	0.0111111	a	0.00833333	a	0.0156863	a	0.0148148	a
alphaI_cluster	0.7449	0.6382	0.00972222	a	0.00416667	a	0.00915033	a	0.00694444	a
Oscillochloridaceae	0.0151	1	0.00555556	a	0.00555556	a	0.00588235	a	0.00601852	a
Iamiaceae	9.1275	0.0004	0.175	ab	0.216667	b	0.105229	a	0.110648	a
Chthoniobacteraceae	0.8529	0.5933	0.00972222	a	0.0111111	a	0.00653595	a	0.00555556	a
Gracilibacteraceae	1.5955	0.2955	0.00277778	a	0.00138889	a	0.00392157	a	0.00648148	a
Desulfuromonadaceae	23.7439	0	0.00833333	a	0.0111111	a	0.136601	b	0.131481	b
p35j06ok	6.9719	0.0019	0.00138889	a	0.00138889	a	0	a	0	a
Eubacteriaceae	NaN	NaN	0	a	0	a	0	a	0	a
Acidothermaceae	6.4902	0.0028	0.00555556	ab	0.00138889	ab	0.0189542	b	0.00324074	a
Patulibacteraceae	2.9292	0.0799	0	a	0	a	0	a	0.000925926	a
Beijerinckiaceae	1.9344	0.2136	0.00694444	a	0.00138889	a	0.00522876	a	0.00648148	a
MNG7	4.5246	0.017	0.00416667	a	0.00277778	a	0.0169935	a	0.012963	a
Rubrobacteriaceae	7.2166	0.0016	0.0138889	ab	0.0111111	a	0.045098	bc	0.0481481	c
Clostridiales_vadinBB60_group	1.3653	0.3609	0	a	0	a	0	a	0.000462963	a
LWSR-14	NaN	NaN	0	a	0	a	0	a	0	a
Demequinaceae	1.0559	0.4878	0.00555556	a	0.00416667	a	0.00130719	a	0.00185185	a
288-2	0.9227	0.5577	0.00972222	a	0.00972222	a	0.0163399	a	0.0157407	a
Acidimicrobiales_Incertae_Sedis	1.264	0.3992	0.0152778	a	0.0111111	a	0.00784314	a	0.00694444	a
KF-JG30-B3	1.3239	0.3766	0.00694444	a	0.00416667	a	0.0130719	a	0.0087963	a
Parviterribacteraceae	2.6059	0.1086	0.0111111	a	0.00277778	a	0.00196078	a	0.0037037	a
VHS-B3-70	3.0538	0.0714	0.00833333	a	0.0111111	a	0.00653595	a	0.00277778	a
A0839	35.1932	0	0.0319444	a	0.0166667	a	0.159477	b	0.179167	b
Cryomorphaceae	0.8783	0.5829	0.0180556	a	0.0236111	a	0.0163399	a	0.0259259	a
P3OB-42	2.5872	0.1097	0.168056	a	0.15	a	0.210458	a	0.204167	a
Sanguibacteraceae	9.1679	0.0004	0	ab	0	ab	0.00784314	b	0.00138889	a
Rhodospirillaceae	1.6254	0.2879	0.176389	a	0.155556	a	0.198693	a	0.210185	a
Streptosporangiaceae	3.6991	0.0381	0.0388889	a	0.0125	a	0.0176471	a	0.0115741	a
Erysipelotrichaceae	6.0244	0.0041	0.00277778	a	0	a	0.00849673	a	0.00925926	a
MSB-1E8	2.8363	0.0879	0.0319444	a	0.0402778	a	0.0581699	a	0.0587963	a
env.OPS_17	3.9104	0.031	0.627778	a	0.623611	a	0.438562	a	0.353241	a
Saprospiraceae	27.956	0	1.10694	a	1.2375	a	2.28235	b	2.27037	b
PHOS-HE51	34.4842	0	0.266667	a	0.213889	a	0.594118	b	0.598611	b
Vulgatibacteraceae	1.6747	0.2792	0.00277778	a	0.00416667	a	0.00915033	a	0.00601852	a
Alicyclobacillaceae	5.0302	0.0104	0.0125	ab	0.0111111	ab	0.0326797	b	0.0111111	a
Clostridiales_Incertae_Sedis	3.1471	0.065	0	a	0	a	0.00196078	a	0.00231482	a
mle1-27	0.2397	0.9282	0.111111	a	0.116667	a	0.103922	a	0.105556	a
Halomonadaceae	3.6449	0.0402	0	a	0	a	0.00522876	a	0.00277778	a
Polyangiaceae	4.4507	0.0181	0.3125	a	0.323611	a	0.401307	a	0.408333	a
Parachlamydiaceae	0.2831	0.899	0.00277778	a	0.00138889	a	0.00326797	a	0.00231482	a
Cryptosporangiaceae	12.5696	0	0.00138889	a	0.00138889	a	0.0235294	b	0.0208333	b
Plot4-2H12	10.859	0	0	a	0.00138889	a	0	a	0	a
Coxiellaceae	0.7525	0.6361	0.00555556	a	0.00694444	a	0.00326797	a	0.00324074	a
Erythrobacteraceae	20.5476	0	0.591667	b	0.477778	b	0.22549	a	0.239815	a
DA101_soil_group	2.5853	0.1097	0.00138889	a	0.00277778	a	0	a	0.000462963	a
I-10	1.7809	0.2516	0.0152778	a	0.0222222	a	0.0267974	a	0.0328704	a
Solimonadaceae	6.8071	0.0022	0.0166667	a	0.025	ab	0.0607843	b	0.0615741	b
Staphylococcaceae	1.0345	0.4972	0	a	0.00138889	a	0.00130719	a	0.00185185	a
27F-1492R	1.6512	0.2854	0.0138889	a	0.0180556	a	0.0111111	a	0.00740741	a
Bdellovibrionaceae	5.2034	0.0091	0.372222	ab	0.475	b	0.31634	a	0.331019	a
Prevotellaceae	NaN	NaN	0	a	0	a	0	a	0	a
AKYH767	21.2332	0	0.176389	a	0.159722	a	0.357516	b	0.366204	b
OPB56	0.339	0.8709	0.177778	a	0.165278	a	0.2	a	0.184259	a
Simkaniaceae	2.2565	0.155	0	a	0	a	0.00130719	a	0.00231482	a
Acidiferrobacteraceae	1.5161	0.3168	0.0625	a	0.0791667	a	0.0568627	a	0.0453704	a
JG34-KF-161	0.1173	1	0.0777778	a	0.0680556	a	0.072549	a	0.0731481	a
Oceanospirillaceae	8.8108	0.0004	0.205556	b	0.0513889	a	0.0764706	a	0.075	a
Enterococcaceae	NaN	NaN	0	a	0	a	0	a	0	a
NS11-12_marine_group	0.1156	1	0.0638889	a	0.0555556	a	0.0614379	a	0.0583333	a
Ellin6055	22.3243	0	0.156944	b	0.194444	b	0.0477124	a	0.0430556	a
Solibacteraceae_Subgroup_3	27.5565	0	1.12361	a	1.18056	a	1.71111	b	1.74398	b
Myxococcaceae	3.5338	0.0433	0.0222222	a	0.0125	a	0.00588235	a	0.00694444	a
Nannocystaceae	9.962	0	0.0333333	a	0.0388889	ab	0.0764706	bc	0.0898148	c
BSV26	15.3318	0	0.0291667	a	0.0277778	a	0.12549	b	0.135648	b
Fibrobacteraceae	2.949	0.0799	0.0791667	a	0.0972222	a	0.048366	a	0.0518519	a
Holosporaceae	0.3831	0.8476	0.00277778	a	0.00138889	a	0.00261438	a	0.0037037	a
Catenulisporaceae	4.643	0.0152	0	a	0	a	0.0156863	a	0.000925926	a
Planctomycetaceae	0.5605	0.7423	0.0125	a	0.0166667	a	0.0202614	a	0.0185185	a
Blastocatellaceae	4.6287	0.0153	0.0527778	a	0.0472222	a	0.0915033	a	0.0958333	a
Halieaceae	3.4509	0.0469	0.00555556	a	0.00833333	a	0.0163399	a	0.0180556	a
DA111	0.3228	0.876	0.0138889	a	0.0152778	a	0.0183007	a	0.0189815	a
Desulfarculaceae	0.5059	0.777	0.00277778	a	0.00138889	a	0.000653595	a	0.000925926	a
ABS-19	0.4075	0.8321	0.206944	a	0.204167	a	0.235294	a	0.225926	a
KD3-93	1.1567	0.448	0.0194444	a	0.0375	a	0.0352941	a	0.0305556	a
Herpetosiphonaceae	1.3699	0.3609	0.0305556	a	0.0555556	a	0.054902	a	0.0574074	a
AKIW781	49.7898	0	0.00555556	a	0.0111111	a	0	a	0	a
Blfdi19	0.8188	0.6007	0.0833333	a	0.111111	a	0.105882	a	0.0972222	a
JTB255_marine_benthic_group	10.0601	0	0.00138889	a	0.00138889	a	0.020915	b	0.012037	ab
Spongiibacteraceae	15.2379	0	0	a	0	a	0.0111111	a	0.0180556	a
7B-8	0.8539	0.5933	0.00555556	a	0.00833333	a	0.00980392	a	0.00555556	a
Hyphomonadaceae	32.1992	0	0.0875	a	0.0680556	a	0.254902	b	0.293519	b
Caldicoprobacteraceae	2.9292	0.0799	0	a	0	a	0	a	0.000925926	a
JG35-K1-AG5	4.9575	0.0112	0.00277778	a	0.00138889	a	0.0137255	a	0.00787037	a
CA002	1.3653	0.3609	0	a	0	a	0	a	0.000462963	a
Nocardiaceae	10.0906	0	0.0569444	bc	0.0763889	c	0.0267974	ab	0.0208333	a
Cyclobacteriaceae	2.5151	0.1183	0.00694444	a	0.00555556	a	0.00130719	a	0.000925926	a
Spirochaetaceae	10.1431	0	0	a	0.00138889	a	0.0130719	a	0.012037	a
Alteromonadaceae	NaN	NaN	0	a	0	a	0	a	0	a
D05-2	1.7325	0.2625	0.00555556	a	0.00833333	a	0.00261438	a	0.00185185	a
NS72	0.59	0.7269	0.0597222	a	0.0736111	a	0.0686275	a	0.0601852	a
FCPU744	10.4729	0	0	a	0	a	0.00784314	a	0.00787037	a
MWH-CFBk5	NaN	NaN	0	a	0	a	0	a	0	a
Phycisphaeraceae	21.2839	0	0.358333	a	0.308333	a	0.520915	b	0.618981	b
FFCH5858	4.2785	0.0214	0.00277778	a	0.00416667	a	0	a	0.000462963	a
Family_XIII	1.5843	0.2977	0	a	0	a	0.00196078	a	0.000925926	a
Ruminococcaceae	2.9292	0.0799	0	a	0	a	0	a	0.000925926	a
Hyphomicrobiaceae	5.1145	0.0096	0.593056	a	0.581944	a	0.445098	a	0.450463	a
Lachnospiraceae	31.4481	0	0	ab	0.00138889	a	0.0294118	b	0.0296296	b
KCM-B-60	0.8213	0.6007	0.00555556	a	0.00138889	a	0.00196078	a	0.00231482	a
01D2Z36	6.9719	0.0019	0.00138889	a	0.00138889	a	0	a	0	a
CCU22	2.6526	0.1037	0.00277778	a	0.00416667	a	0.00196078	a	0.00787037	a
Neisseriaceae	1.7791	0.2516	0.00277778	a	0.00416667	a	0.0150327	a	0.0148148	a
FW13	2.3647	0.1373	0.00138889	a	0.00277778	a	0.00849673	a	0.00787037	a
Clostridiaceae	5.5758	0.0062	0.0138889	a	0.0152778	ab	0.0372549	ab	0.0393519	b
SJA-28	73.9759	0	0.0625	a	0.0513889	a	0.633987	b	0.60463	b
0319-6A21	0.6773	0.6761	0.00555556	a	0.00555556	a	0.00915033	a	0.00972222	a
[Caedibacter]_caryophilus_group	2.7818	0.0915	0	a	0	a	0.000653595	a	0	a
Oligoflexaceae	0.325	0.876	0.00833333	a	0.00694444	a	0.0104575	a	0.00833333	a
SM2D12	17.5419	0	0.0180556	a	0.00277778	a	0.0673203	b	0.0587963	b
AKYH478	5.9762	0.0043	0	a	0	a	0.00326797	a	0.00555556	a
Syntrophaceae	4.0515	0.0274	0.00138889	a	0.00416667	a	0.0124183	a	0.0125	a
Longimicrobiaceae	0.5444	0.751	0.245833	a	0.3	a	0.229412	a	0.283796	a
RB446	10.859	0	0.00138889	a	0	a	0	a	0	a
Desulfobulbaceae	4.6879	0.0146	0	a	0	a	0.00130719	a	0.00462963	a
JG34-KF-361	0.0479	1	0.00694444	a	0.00833333	a	0.00849673	a	0.00833333	a
Methylocystaceae	1.5035	0.3197	0.00416667	a	0.00138889	a	0.000653595	a	0.000462963	a
KD3-10	1.0807	0.4768	0.0361111	a	0.0208333	a	0.0333333	a	0.0365741	a
NS9_marine_group	34.9634	0	0.0625	a	0.0569444	a	0.275817	b	0.284259	b
Rickettsiaceae	1.3653	0.3609	0	a	0	a	0	a	0.000462963	a
MND8	2.391	0.134	0.00277778	a	0	a	0.00457516	a	0.00416667	a
cvE6	3.6002	0.0416	0	a	0	a	0.00849673	a	0.00509259	a
Eel-36e1D6	2.1986	0.1626	0.0305556	a	0.0236111	a	0.0104575	a	0.012037	a
Salinisphaeraceae	10.859	0	0.00138889	a	0	a	0	a	0	a
0319-6G20	3.9165	0.031	0.298611	ab	0.366667	b	0.234641	a	0.255093	ab
Verrucomicrobiaceae	3.8728	0.0321	0	a	0.00694444	a	0.00326797	a	0.00185185	a
groundwater_metagenome	1.3653	0.3609	0	a	0	a	0	a	0.000462963	a
Sphingobacteriaceae	2.25	0.1551	0.0152778	a	0.0333333	a	0.0183007	a	0.0115741	a
bacteriap25	2.651	0.1037	0.0111111	a	0.00833333	a	0.0228758	a	0.0194444	a
Caldilineaceae	3.9827	0.0292	0	a	0.00138889	a	0.00326797	a	0.00462963	a
JG37-AG-20	NaN	NaN	0	a	0	a	0	a	0	a
Aeromonadaceae	1.104	0.4692	0.0583333	a	0.0263889	a	0.0202614	a	0.0277778	a
Mycoplasmataceae	6.1633	0.0036	0	a	0	a	0.00130719	a	0	a
Holophagaceae	2.7818	0.0915	0	a	0	a	0.000653595	a	0	a
Prolixibacteraceae	5.1432	0.0096	0	a	0	a	0.00588235	a	0.0115741	a
Gallionellaceae	5.1183	0.0096	0.00277778	a	0	a	0.0320261	a	0.0402778	a
Sva0725	2.433	0.1284	0.0305556	a	0.0472222	a	0.0228758	a	0.0236111	a
Brucellaceae	0.5785	0.7321	0.00138889	a	0	a	0.000653595	a	0.000462963	a
Hypsibius_dujardini	0.6402	0.6964	0	a	0	a	0.000653595	a	0.000462963	a
Family_XI	5.4032	0.0075	0.00277778	a	0	a	0.000653595	a	0	a
Euzebyaceae	7.893	0.0008	0.0180556	b	0.00555556	ab	0.000653595	a	0.00185185	a
Chloroflexaceae	0.8284	0.6007	0.00416667	a	0.00694444	a	0.00653595	a	0.00324074	a
Streptococcaceae	6.1633	0.0036	0	a	0	a	0.00130719	a	0	a
AKYG1088	3.549	0.0429	0.00138889	a	0.00416667	a	0	a	0.000462963	a
P-102	11.7687	0	0.00277778	a	0	a	0	a	0	a
Porphyromonadaceae	2.1342	0.172	0	a	0	a	0.00130719	a	0.00277778	a
Family_XII	3.6088	0.0416	0.00138889	a	0.00555556	a	0.00980392	a	0.012037	a
Christensenellaceae	4.3954	0.0192	0	a	0	a	0.00392157	a	0.00740741	a
Tsukamurellaceae	10.859	0	0.00138889	a	0	a	0	a	0	a
Syntrophobacteraceae	0.7785	0.6245	0.00277778	a	0.00138889	a	0.00261438	a	0.00462963	a
Tepidisphaeraceae	1.1541	0.448	0.00416667	a	0.00833333	a	0.00849673	a	0.00416667	a
Rickettsiales_Incertae_Sedis	0.1883	0.9621	0.00416667	a	0.00555556	a	0.00588235	a	0.00416667	a
MN_122.2a	1.7433	0.2608	0	a	0.00138889	a	0	a	0.000462963	a
Thiotrichaceae	19.7695	0	0	a	0	a	0.0163399	a	0.0157407	a
Armatimonadaceae	NaN	NaN	0	a	0	a	0	a	0	a
Deinococcaceae	1.1072	0.4692	0.00833333	a	0.0208333	a	0.00849673	a	0.00972222	a
Mitochondria	0.7676	0.6289	0.00277778	a	0.00138889	a	0.00588235	a	0.00509259	a
ODP1230B8.23	NaN	NaN	0	a	0	a	0	a	0	a
Chlorobiaceae	197.79	0	0.0319444	a	0.0347222	a	0	a	0	a
Trueperaceae	10.859	0	0.00138889	a	0	a	0	a	0	a
KCM-B-15	NaN	NaN	0	a	0	a	0	a	0	a

## Sheet: Soil fungi
	F	Padj	Au_WT	Au_WT_T	Au_bx	Au_bx_T	Re_WT	Re_WT_T	Re_bx	Re_bx_T		LEGEND:
Mortierellaceae	1.7135	0.2976	16.4688	a	27.0875	a	20.3625	a	19.7958	a		abundant phyla
Chaetomiaceae	4.6675	0.0162	1.94687	a	2.56875	ab	3.92969	ab	5.45	b		Locations are abbreviated with Ch=Changins, Au=Aurora and Re=Reckenholz.
Nectriaceae	0.5244	0.8307	9.05937	a	11.4375	a	10.2922	a	10.1583	a		Genotypes are abbreviated with WT=wildtype and bx for the bx1 mutant.
Plectosphaerellaceae	18.7913	0	1.35938	a	1.44063	a	3.88594	b	4.43854	b		The columns with the posthoc Tukey test results is indicated with "_T"
Ascomycota inc. sed.	13.5929	0	1.0625	a	1.46875	a	3.80156	b	2.90937	b		significant differences
Ascobolaceae	1.4371	0.3705	4.93125	a	0.91875	a	3.125	a	3.27813	a
Herpotrichiellaceae	2.0852	0.2141	0.390625	a	0.403125	a	0.325	a	0.592708	a
Ceratobasidiaceae	0.8201	0.6675	0.2625	a	0.790625	a	0.575	a	0.746875	a
Didymellaceae	0.7407	0.699	1.0125	a	2.00625	a	0.817187	a	1.45	a
Microdochiaceae	5.2262	0.0096	0.41875	ab	0.190625	a	2.24375	b	1.83542	b
Periconiaceae	0.414	0.912	0.175	a	0.125	a	0.123438	a	0.116667	a
Glomeraceae	0.5022	0.843	6.075	a	4.56562	a	4.54688	a	4.21042	a
Lasiosphaeriaceae	20.2033	0	0.903125	a	0.934375	a	4.83125	b	4.56667	b
Psathyrellaceae	1.0019	0.5639	1.07187	a	0.515625	a	0.620313	a	0.964583	a
Pyronemataceae	17.1939	0	0.075	a	0.1375	a	1.55937	b	1.69063	b
Saccharomycetales inc. sed.	0.6587	0.7454	0.03125	a	0.071875	a	0.06875	a	0.059375	a
Didymosphaeriaceae	2.7238	0.1112	0.03125	a	0.015625	a	0.078125	a	0.09375	a
Torulaceae	2.7594	0.1079	0.053125	a	0.15	a	0.276562	a	0.10625	a
Trichosporonaceae	7.0211	0.002	0.009375	a	0.01875	ab	0.110937	bc	0.133333	c
Auriculariaceae	3.4713	0.0532	0	a	0	a	0.0359375	a	0.00520833	a
Sporidiobolaceae	3.0934	0.0769	0	a	0.015625	a	0.021875	a	0.00520833	a
Tremellaceae	20.7296	0	0.00625	a	0.0125	a	0.25625	b	0.327083	b
Onygenaceae	0.7537	0.6965	0	a	0.0125	a	0.0078125	a	0.00729167	a
Thelephoraceae	8.741	0.0004	0	a	0	a	0.01875	a	0.00416667	a
Bulleribasidiaceae	1.2313	0.4535	0.00625	a	0.040625	a	0.0140625	a	0.0114583	a
Mrakiaceae	0.8713	0.6361	0.046875	a	0.06875	a	0.046875	a	0.0302083	a
Filobasidiaceae	0.5688	0.8	0.021875	a	0.03125	a	0.009375	a	0.0177083	a
Debaryomycetaceae	9.2235	0.0004	0	a	0.003125	a	0.065625	a	0.0354167	a
Pleosporaceae	0.8066	0.6719	0.159375	a	0.128125	a	0.217188	a	0.0989583	a
Cordycipitaceae	9.1182	0.0004	0	a	0	a	1.54531	a	1.62396	a
Rhizophlyctidaceae	1.9182	0.249	0.05625	a	0.16875	a	0.201563	a	0.304167	a
Bulleraceae	1.6101	0.3264	0	a	0.003125	a	0.003125	a	0.00625	a
Myrmecridiaceae	4.8288	0.0147	0.15625	ab	0.0625	a	0.139063	ab	0.252083	b
Leotiaceae	45.9917	0	0	ab	0.00625	a	0.367188	b	0.3625	b
Piskurozymaceae	8.3683	0.0004	0.003125	ab	0.00625	ab	0.198437	b	0.0135417	a
Hyaloscyphaceae	1.2579	0.4478	0.11875	a	0.15625	a	0.1	a	0.253125	a
Orbiliaceae	1.6978	0.2976	0.01875	a	0.128125	a	0.05625	a	0.0614583	a
Helotiales_fam_Incertae_sedis	7.9938	0.0009	0.0125	a	0.0125	a	0.170313	b	0.0541667	ab
Stachybotryaceae	6.7834	0.0024	0.14375	ab	0.35625	b	0.0796875	a	0.113542	a
Mucoraceae	1.594	0.3295	0.009375	a	0	a	0.003125	a	0.009375	a
Ganodermataceae	4.7109	0.0159	0.03125	ab	0.084375	b	0.01875	ab	0.0114583	a
Hypocreales inc. sed.	1.4976	0.3583	0.325	a	0.65	a	0.460938	a	0.611458	a
Sporormiaceae	1.8565	0.2572	0.190625	a	0.1	a	0.309375	a	0.154167	a
Clavicipitaceae	4.331	0.0227	0.559375	a	0.509375	a	0.323437	a	0.179167	a
Helotiaceae	14.0388	0	0	ab	0	ab	1.54688	b	0.105208	a
Hypocreaceae	0.9801	0.573	0.509375	a	0.578125	a	0.275	a	0.421875	a
Bondarzewiaceae	1.8568	0.2572	0	a	0	a	0.0171875	a	0.00625	a
Lentitheciaceae	11.1527	0	0	a	0	a	0.053125	a	0	a
Chaetosphaeriaceae	4.0914	0.0274	1.2	b	0.303125	a	0.578125	ab	0.644792	ab
Togniniaceae	2.6026	0.1249	0	a	0.0125	a	0.0515625	a	0.0447917	a
Melanommataceae	2.2717	0.178	0	a	0	a	0.015625	a	0.00520833	a
Bionectriaceae	23.4934	0	1.73125	b	3.43125	b	0.4	a	0.48125	a
Chrysozymaceae	2.3348	0.1672	0	a	0	a	0.0078125	a	0.00625	a
Hydnodontaceae	2.691	0.1141	0	a	0	a	0.009375	a	0.00416667	a
Ustilaginaceae	4.2533	0.0241	0.009375	a	0.028125	a	0.0015625	a	0.00625	a
Phaffomycetaceae	1.9491	0.2457	0.00625	a	0.05	a	0.0234375	a	0.0708333	a
Pseudeurotiaceae	1.9276	0.249	0.3	a	0.584375	a	0.379688	a	0.325	a
Magnaporthaceae	13.9774	0	0.540625	b	1.15625	b	0.00625	a	0.0114583	a
Piptocephalidaceae	14.6099	0	0.009375	a	0	ab	0.101562	b	0.0739583	b
Cystofilobasidiaceae	9.36	0	0	a	0.209375	a	0.103125	a	0.103125	a
Orbiliales_fam_Incertae_sedis	6.1418	0.0044	0	a	0.003125	a	0	a	0.009375	a
Phaeosphaeriaceae	0.3693	0.9441	0.04375	a	0.065625	a	0.034375	a	0.0541667	a
Strophariaceae	0.7746	0.6901	0.059375	a	0.0375	a	0.1	a	0.13125	a
Rhizophydiales inc. sed.	2.8048	0.1036	0.496875	a	0.43125	a	0.0640625	a	0.15	a
Sclerotiniaceae	1.8884	0.2529	0	a	0	a	0.0046875	a	0.00208333	a
Olpidiaceae	2.4285	0.1514	0.078125	a	0.015625	a	0.0890625	a	0.0229167	a
Rhizophydiaceae	5.4059	0.0084	0.003125	a	0	a	0.0671875	a	0.071875	a
Cantharellales_fam_Incertae_sedis	2.1951	0.1903	0.0875	a	0	a	0.025	a	0.034375	a
Microascaceae	0.6927	0.7301	0.009375	a	0.025	a	0.009375	a	0.00625	a
Nidulariaceae	4.7844	0.015	0	a	0	a	0.009375	a	0.003125	a
Glomerellaceae	5.5399	0.0072	0	a	0.025	a	0.0015625	a	0.00729167	a
Diversisporaceae	5.3485	0.0089	0	a	0	a	0.2125	a	0.0979167	a
Lycoperdaceae	1.9105	0.249	0.003125	a	0	a	0.0140625	a	0.009375	a
Coniochaetaceae	1.2406	0.4527	0	a	0	a	0.003125	a	0.00625	a
Malasseziaceae	0.2177	1	0.00625	a	0.00625	a	0.003125	a	0.00729167	a
Bolbitiaceae	5.6242	0.0067	0.028125	ab	0.075	ab	0.426563	b	0.0489583	a
Leptosphaeriaceae	5.9295	0.0052	0.05625	ab	0.11875	b	0.0375	ab	0.00416667	a
Geminibasidiaceae	NaN	NaN	0	a	0	a	0	a	0	a
Halomycetaceae	1.2135	0.4549	0	a	0	a	0.0015625	a	0.00416667	a
Ustilentylomataceae	NaN	NaN	0	a	0	a	0	a	0	a
Ceratocystidaceae	4.228	0.0242	0.04375	a	0.009375	a	0.009375	a	0.00208333	a
Onygenales_fam_Incertae_sedis	0.8825	0.6335	0	a	0	a	0.0015625	a	0.00416667	a
Cucurbitariaceae	0.685	0.7305	0	a	0	a	0.0015625	a	0.00104167	a
Physalacriaceae	1.2218	0.4545	0	a	0	a	0.0078125	a	0.00729167	a
Trichocomaceae	14.4059	0	0.078125	bc	0.2	c	0.0109375	ab	0.00520833	a
Alphamycetaceae	0.1084	1	0.003125	a	0.003125	a	0.0015625	a	0.003125	a
Halosphaeriaceae	8.4364	0.0004	0.071875	b	0.015625	ab	0.003125	a	0.0447917	b
Xylariaceae	4.8887	0.0141	0	a	0.034375	a	0.003125	a	0.00208333	a
Kondoaceae	1.183	0.467	0	a	0	a	0.003125	a	0.00104167	a
Tricholomataceae	4.7032	0.0159	0	a	0.003125	a	0.0296875	a	0.11875	a
Wallemiales_fam_Incertae_sedis	6.5212	0.0031	0	a	0.00625	a	0.00625	a	0	a
Coriolaceae	3.1244	0.0753	0.003125	a	0	a	0.0015625	a	0	a
Sordariales_fam_Incertae_sedis	1.4518	0.3705	0.071875	a	0.0375	a	0.009375	a	0.009375	a
Aureobasidiaceae	7.2549	0.0017	0.003125	a	0.003125	a	0	a	0	a
Entylomatales_fam_Incertae_sedis	NaN	NaN	0	a	0	a	0	a	0	a
Powellomycetaceae	0.7514	0.6965	0.0375	a	0.034375	a	0.0578125	a	0.084375	a
Rhizopodaceae	1.9966	0.235	0	a	0	a	0.009375	a	0.00208333	a
Corticiaceae	2.2114	0.1889	0.00625	a	0.009375	a	0.0015625	a	0.0145833	a
Dothideomycetes_fam_Incertae_sedis	0.5709	0.8	0.03125	a	0.015625	a	0.0359375	a	0.05	a
Melanosporaceae	3.1469	0.0742	0	a	0	a	0.0015625	a	0	a
Saccharomycetaceae	14.9548	0	0.003125	ab	0.040625	b	0	ab	0.00104167	a
Pleurotheciaceae	6.2324	0.0041	0	a	0	a	0	a	0.0125	a
Cystofilobasidiales_fam_Incertae_sedis	4.0366	0.0287	0	a	0	a	0.00625	a	0	a
Meruliaceae	NaN	NaN	0	a	0	a	0	a	0	a
Minutisphaeraceae	1.7061	0.2976	0	a	0.003125	a	0	a	0.00104167	a
Chionosphaeraceae	1.546	0.345	0	a	0	a	0.009375	a	0.003125	a
Dipodascaceae	4.5158	0.0187	0.003125	a	0.1125	a	0	a	0.0114583	a
Sympoventuriaceae	2.9529	0.0895	0	a	0	a	0	a	0.00208333	a
Phanerochaetaceae	6.2358	0.0041	0	a	0.009375	a	0.0015625	a	0	a
Peniophoraceae	3.6817	0.0425	0.01875	a	0.003125	a	0	a	0.00208333	a
Cystobasidiaceae	1.4444	0.3705	0	a	0	a	0	a	0.00208333	a
Cystobasidiomycetes_fam_Incertae_sedis	3.1469	0.0742	0	a	0	a	0.0015625	a	0	a
Teratosphaeriaceae	4.2354	0.0242	0	a	0	a	0.0078125	a	0	a
Stephanosporaceae	5.8802	0.0055	0	a	0	a	0	a	0.179167	a
Trichosphaeriaceae	11.7316	0	0.0125	a	0.003125	a	0	a	0	a
Savoryellales_fam_Incertae_sedis	10.0288	0	0.021875	b	0.003125	ab	0	ab	0.00104167	a
Exidiaceae	1.7061	0.2976	0	a	0.003125	a	0	a	0.00104167	a
Dictyosporiaceae	5.9297	0.0052	0.290625	b	0.084375	ab	0.034375	ab	0.01875	a
Corynesporascaceae	386.239	0	0.1625	a	0.25625	a	0	a	0	a
Phallaceae	147.151	0	0.03125	a	3.825	b	0	ab	0	ab
Leotiomycetes_fam_Incertae_sedis	246.123	0	0.065625	a	0.109375	a	0	a	0	a
Diaporthaceae	404.913	0	0.075	a	0.053125	a	0	a	0	a
Kickxellaceae	3.4227	0.0555	0.034375	a	0.05625	a	0.0546875	a	0.00833333	a
Spizellomycetaceae	4.6241	0.0168	0.225	ab	0.5125	b	0.0703125	a	0.111458	ab
Entolomataceae	0.6213	0.7692	0.028125	a	0.0375	a	0.01875	a	0.00833333	a
Aspergillaceae	11.2075	0	0.090625	b	0.071875	b	0.0046875	a	0.00729167	a
Pluteaceae	4.1048	0.0273	0.221875	a	0.053125	a	0.00625	a	0.0239583	a
Botryosphaeriaceae	NaN	NaN	0	a	0	a	0	a	0	a
Mycosphaerellaceae	0.3423	0.9606	0.0125	a	0.0375	a	0.009375	a	0.015625	a
Lophiostomataceae	10.6251	0	0.0125	a	0.0125	a	0	a	0	a
Xenasmataceae	NaN	NaN	0	a	0	a	0	a	0	a
Morosphaeriaceae	27.8383	0	0	a	0.01875	a	0	a	0	a
Conioscyphaceae	11.439	0	0.003125	a	0	a	0	a	0	a
Geastraceae	NaN	NaN	0	a	0	a	0	a	0	a
Cunninghamellaceae	11.439	0	0	a	0.003125	a	0	a	0	a
Pezizaceae	1.0768	0.5227	1.0375	a	0.990625	a	0.484375	a	0.385417	a
Irpicaceae	NaN	NaN	0	a	0	a	0	a	0	a
Leucosporidiaceae	NaN	NaN	0	a	0	a	0	a	0	a
Pichiaceae	11.439	0	0.003125	a	0	a	0	a	0	a
Amylocorticiaceae	17.5014	0	0.0125	a	0	a	0	a	0	a
Pleosporales_fam_Incertae_sedis	31.0144	0	0.015625	a	0.015625	a	0	a	0	a
Cyphellophoraceae	NaN	NaN	0	a	0	a	0	a	0	a
Sebacinaceae	NaN	NaN	0	a	0	a	0	a	0	a
Agaricaceae	NaN	NaN	0	a	0	a	0	a	0	a
Paraglomeraceae	2.813	0.1036	0.053125	a	0.00625	a	0.0125	a	0.003125	a
Trichomeriaceae	13.8979	0	0.00625	a	0	a	0	a	0	a
Saccharomycodaceae	22.5257	0	0.009375	a	0.01875	a	0	a	0	a
Catenariaceae	NaN	NaN	0	a	0	a	0	a	0	a
Coniothyriaceae	11.439	0	0	a	0.003125	a	0	a	0	a
Archaeorhizomycetaceae	13.8979	0	0	a	0.00625	a	0	a	0	a
Polyporaceae	13.8979	0	0	a	0.00625	a	0	a	0	a
Phaeococcomycetaceae	NaN	NaN	0	a	0	a	0	a	0	a
Botryobasidiaceae	NaN	NaN	0	a	0	a	0	a	0	a
Trimorphomycetaceae	1.5067	0.3579	0	a	0	a	0	a	0.003125	a
Cuniculitremaceae	NaN	NaN	0	a	0	a	0	a	0	a
Boletaceae	NaN	NaN	0	a	0	a	0	a	0	a
Serendipitaceae	NaN	NaN	0	a	0	a	0	a	0	a
Cortinariaceae	NaN	NaN	0	a	0	a	0	a	0	a
Eurotiomycetes_fam_Incertae_sedis	NaN	NaN	0	a	0	a	0	a	0	a
Fomitopsidaceae	NaN	NaN	0	a	0	a	0	a	0	a
Archaeosporaceae	NaN	NaN	0	a	0	a	0	a	0	a
Hymenochaetales_fam_Incertae_sedis	NaN	NaN	0	a	0	a	0	a	0	a
Lophiotremataceae	NaN	NaN	0	a	0	a	0	a	0	a
Inocybaceae	NaN	NaN	0	a	0	a	0	a	0	a
Ophiocordycipitaceae	NaN	NaN	0	a	0	a	0	a	0	a
Erysiphaceae	1.3461	0.408	0	a	0	a	0	a	0.00104167	a
Microascales_fam_Incertae_sedis	NaN	NaN	0	a	0	a	0	a	0	a

## Sheet: Rhizosphere bacteria
	F	Padj	Ch_WT	Ch_WT_T	Ch_bx	Ch_bx_T	Au_WT	Au_WT_T	Au_bx	Au_bx_T	Re_WT	Re_WT_T	Re_bx	Re_bx_T		LEGEND:
Streptomycetaceae	69.7731	0	2.12447	ab	2.01425	b	0.190773	c	0.382793	c	0.0869953	a	0.139938	a		abundant phyla
Flavobacteriaceae	11.5623	0	11.6237	a	20.0731	b	2.93625	bc	7.27637	c	6.48524	b	9.93776	bc		Locations are abbreviated with Ch=Changins, Au=Aurora and Re=Reckenholz.
Pseudomonadaceae	144.816	0	3.96992	a	6.18155	a	1.13966	b	0.589931	b	57.9077	da	36.1508	c		Genotypes are abbreviated with WT=wildtype and bx for the bx1 mutant.
Oxalobacteraceae	14.9477	0	8.86327	b	10.5908	ab	7.55628	b	6.35668	b	3.74972	a	4.45786	a		The columns with the posthoc Tukey test results is indicated with "_T"
Pseudonocardiaceae	45.6926	0	1.0764	b	1.22281	b	0.233905	c	0.306565	c	0.052792	a	0.0822203	a		significant differences
Xanthomonadaceae	23.6145	0	3.40906	b	3.17142	b	10.6933	a	8.59543	a	1.86185	a	3.09551	a
Xanthomonadales_Incertae_Sedis	49.8923	0	3.41897	c	2.45124	c	1.54609	da	1.50963	cda	0.481077	a	0.732904	b
Comamonadaceae	26.3256	0	15.6106	c	14.5611	c	23.1964	bc	22.8035	bc	6.06216	a	11.5854	b
Gemmatimonadaceae	30.9937	0	2.24344	b	1.17967	b	1.80654	b	1.77145	b	0.432002	a	0.639249	a
Rhizobiaceae	23.1584	0	0.872447	ab	0.770818	a	1.14464	a	1.00918	a	1.9429	b	3.57032	c
Nitrosomonadaceae	32.6236	0	1.87661	c	1.27157	c	2.02717	c	1.84602	c	0.417131	a	0.702956	b
Cytophagaceae	77.89	0	6.16095	bc	5.27757	c	1.38518	da	1.77477	da	0.649119	a	1.02748	b
Sphingomonadaceae	33.4523	0	2.10464	c	1.56414	c	22.3022	a	15.7774	a	2.81657	ab	5.18641	b
Enterobacteriaceae	10.0676	0	0.252103	bc	0.76144	ab	0.862627	a	0.359593	bc	1.49007	c	0.932737	c
Paenibacillaceae	54.5686	0	0.0892275	a	0.0900225	a	0.0796271	a	0.0629702	a	0.604506	b	0.542872	b
Rhodocyclaceae	10.6161	0	0.633091	bc	0.963991	bc	0.726597	bc	0.709243	c	0.0416388	a	0.139393	ab
Rhodobiaceae	4.2243	0.0033	0.103391	a	0.0712678	a	0.0829449	a	0.0845126	a	0.113763	a	0.157906	a
Glycomycetaceae	24.1941	0	0.101974	ab	0.0506377	bc	0.00995339	c	0.0248567	bc	0	abc	0.00381154	a
Kineosporiaceae	28.2384	0	0.0623177	a	0.0843961	a	0.0016589	b	0.00165711	b	0	ab	0.00108901	a
Corynebacteriaceae	4.5981	0.0018	0.00708155	a	0.00375094	a	0.0016589	a	0	a	0	a	0.00108901	a
Gaiellaceae	4.6136	0.0018	0.463133	ab	0.36009	b	0.232246	b	0.452391	ab	0.169529	a	0.26354	ab
BIrii41	62.2435	0	1.15571	bc	0.823331	c	0.187455	da	0.231995	da	0.0550227	a	0.0941994	ab
Intrasporangiaceae	4.3704	0.0028	0.369657	ab	0.30195	b	0.328462	ab	0.674444	ab	0.223065	a	0.377887	ab
Acidimicrobiaceae	5.3533	0.0005	0.263434	b	0.172543	b	0.207362	b	0.220396	ab	0.0922002	a	0.175331	b
Micromonosporaceae	42.913	0	0.716653	a	0.765191	b	0.0547436	c	0.205482	c	0.0475872	a	0.0833093	a
Propionibacteriaceae	4.0505	0.0043	0.117554	a	0.144411	ab	0.0547436	ab	0.0695986	b	0.0788163	ab	0.121425	b
Cellulomonadaceae	3.1638	0.0171	0.0764808	a	0.0843961	ab	0.0232246	ab	0.0397707	b	0.0483307	ab	0.0598956	ab
S1-80	4.2746	0.0031	0.00283262	a	0.00375094	a	0	a	0.00331422	a	0.00074355	a	0	a
Rhodospirillales_Incertae_Sedis	8.8479	0	0.283262	abc	0.168792	ab	0.112805	c	0.0778842	bc	0.0505614	a	0.0909324	ab
Mycobacteriaceae	11.2651	0	0.225193	a	0.172543	b	0.0348368	b	0.17234	b	0.146479	b	0.228692	b
Bacillaceae	2.8558	0.0275	0.392318	ab	0.294449	a	0.262106	ab	0.142512	ab	0.405978	b	0.359918	b
Sandaracinaceae	29.9361	0	0.314421	b	0.230683	b	0.149301	b	0.150797	b	0.0193323	a	0.0343038	a
Bradyrhizobiaceae	4.0622	0.0043	0.392318	ab	0.296324	ab	0.504305	ab	0.419249	ab	0.227526	a	0.47263	b
Gsoil-1167	3.5184	0.0098	0.00424893	a	0.00562641	a	0.0016589	a	0.00331422	a	0.00074355	a	0	a
Xanthobacteraceae	3.0466	0.0204	0.256352	a	0.172543	a	0.282013	a	0.246909	a	0.136813	a	0.221069	a
Acetobacteraceae	5.0077	0.001	0.0906439	ab	0.0468867	ab	0.0663559	b	0.0430849	ab	0.0208194	a	0.0337593	ab
Phaselicystidaceae	42.7973	0	0.250687	b	0.135034	b	0.117782	b	0.130912	b	0.0245371	a	0.0430159	a
Elev-16S-1332	5.7653	0.0004	0.209614	ab	0.163166	ab	0.0630381	b	0.140854	ab	0.0505614	a	0.0827648	ab
YNPFFP1	2.8434	0.0278	0.00849786	a	0.00375094	a	0.00995339	a	0.00331422	a	0.00074355	a	0.00108901	a
Sporichthyaceae	5.7684	0.0004	0.0693992	ab	0.0468867	b	0.0414724	b	0.0712558	ab	0.0185887	a	0.0266808	ab
Limnochordaceae	2.7771	0.0307	0	a	0	a	0	a	0	a	0.00074355	a	0.00217802	a
Thermomonosporaceae	20.655	0	0.131717	a	0.12003	ab	0.00995339	b	0.0265138	b	0.0074355	a	0.00490055	a
Micrococcaceae	58.8859	0	0.208198	bc	0.191298	c	0.442926	a	0.901468	ab	2.75411	da	3.08734	da
Nakamurellaceae	12.5168	0	0.0651503	a	0.0825206	ab	0.00995339	b	0.0198853	b	0.00817905	a	0.0136126	a
Methylobacteriaceae	21.9406	0	0.0778971	ab	0.0787697	ab	0.16589	a	0.157426	a	0.266191	bc	0.43996	c
Acidobacteriaceae_Subgroup_1	28.832	0	0.315837	a	0.18192	a	0.0265424	b	0.0165711	b	0.00817905	a	0.00381154	a
Aurantimonadaceae	6.2985	0.0002	0.0141631	a	0.00375094	a	0	a	0	a	0.00074355	a	0.00381154	a
Thermoactinomycetaceae	7.5771	0	0.018412	a	0.0131283	a	0	a	0	a	0.014871	a	0.0217802	a
Phyllobacteriaceae	6.0272	0.0002	0.126052	ab	0.091898	ab	0.223951	a	0.150797	a	0.13607	ab	0.243938	b
0319-6M6	1.7893	0.1417	0.0609013	a	0.0468867	a	0.0348368	a	0.0662844	a	0.0275113	a	0.0446494	a
Alcaligenaceae	20.3471	0	1.97434	a	1.50975	ab	0.379888	da	0.485533	cda	0.809726	bc	1.16088	cda
Rhodothermaceae	4.7412	0.0015	0.00424893	ab	0.00187547	b	0.00663559	ab	0.029828	ab	0.0044613	a	0.00544505	a
TM146	3.1845	0.0165	0.00849786	a	0.00562641	a	0	a	0	a	0.0014871	a	0.00326703	a
Haliangiaceae	53.9203	0	1.6755	b	0.941485	b	0.374911	c	0.405992	c	0.141274	a	0.216713	ab
Cellvibrionaceae	37.1566	0	0.385236	a	0.772693	a	0.0298602	b	0.0961124	b	0.0334597	a	0.0310368	a
Family_XVIII	1.9575	0.1101	0	a	0.00375094	a	0	a	0	a	0.0014871	a	0.00108901	a
Microbacteriaceae	2.7035	0.0342	0.744979	a	0.723931	a	0.363299	a	0.58496	a	0.522715	a	0.653406	a
Geodermatophilaceae	4.1745	0.0036	0.0920602	ab	0.108777	b	0.122758	ab	0.266795	ab	0.0669195	a	0.113802	ab
Rhodobacteraceae	6.4485	0.0002	0.0750644	ab	0.0750188	ab	0.081286	a	0.115998	a	0.0803034	a	0.167708	b
Solirubrobacteraceae	1.8934	0.1207	0.0750644	a	0.0787697	a	0.0497669	a	0.044742	a	0.0342033	a	0.0451939	a
Frankiaceae	7.4826	0	0.0368241	ab	0.0150038	ab	0	b	0.00165711	ab	0.0014871	a	0.00707857	ab
MNC12	2.4245	0.0535	0.0368241	a	0.0131283	a	0.0132712	a	0.0248567	a	0.00966615	a	0.0212357	a
FFCH7168	4.1928	0.0035	0.0155794	a	0.0243811	a	0.0431313	a	0.0115998	a	0.0386646	a	0.0936549	a
BCf3-20	3.3011	0.0138	0.00141631	a	0.00750188	a	0.0016589	a	0	a	0.00371775	a	0.00653406	a
Promicromonosporaceae	36.0201	0	0.361159	a	0.208177	a	0.0199068	b	0.0265138	b	0.0118968	a	0.0168797	a
Roseiflexaceae	12.4351	0	0.643005	ab	0.388222	a	0.205703	bcda	0.16074	abc	0.919027	cda	1.42878	da
Peptostreptococcaceae	2.2604	0.0691	0.0382404	a	0.060015	a	0.0116123	a	0.0198853	a	0.0706372	a	0.0963774	a
Anaerolineaceae	1.4402	0.2386	0.0113305	a	0.00750188	a	0	a	0.00662844	a	0.00223065	a	0.00598956	a
Geobacteraceae	5.325	0.0005	0.103391	ab	0.118155	ab	0.0199068	ab	0.0248567	b	0.0245371	a	0.0637071	ab
Caulobacteraceae	17.9962	0	0.566524	b	0.423856	b	1.85797	a	1.64883	a	0.358391	a	0.540694	a
Leptospiraceae	44.2089	0	0.0665666	ab	0.129407	ab	0	b	0	b	0.00223065	a	0.00707857	a
Methylophilaceae	57.6057	0	1.44747	b	0.605776	a	0.149301	c	0.0430849	c	0.129378	b	0.0974664	ab
Archangiaceae	7.2631	0	0.0977254	ab	0.103151	ab	0.0663559	b	0.0513704	b	0.0208194	a	0.0321258	a
Rhizobiales_Incertae_Sedis	11.8416	0	0.338498	a	0.341335	a	0.0829449	b	0.0629702	b	0.0713808	a	0.125236	a
Nocardioidaceae	11.8385	0	0.68691	bc	0.654539	c	0.670195	bc	1.32569	bc	0.262473	a	0.448672	ab
FFCH11085	3.9288	0.0051	0.00424893	a	0.00375094	a	0.0033178	a	0	a	0	a	0.000544505	a
Chitinophagaceae	3.4232	0.0113	1.337	b	0.990248	ab	1.86958	ab	1.38369	ab	0.449104	a	0.802056	ab
Burkholderiaceae	18.9737	0	0.277597	bc	0.352588	bc	0.119441	c	0.134226	c	0.0223065	a	0.0566285	ab
OM1_clade	4.2442	0.0032	0.0269099	a	0.0225056	ab	0.00663559	ab	0.00828555	ab	0.0289984	ab	0.0364818	b
Nitrospiraceae	67.1159	0	2.30009	a	1.68042	ab	0.157595	da	0.170682	da	0.298163	bc	0.46773	c
Planococcaceae	17.7122	0	0.0283262	a	0.0262566	a	0.0232246	a	0.0281709	a	0.156889	b	0.124692	b
Fimbriimonadaceae	5.8572	0.0002	0.35691	abc	0.204426	a	0.15096	c	0.130912	abc	0.153171	ab	0.270075	bc
Bacteriovoracaceae	30.766	0	0.298841	c	0.324456	bc	0.855991	b	0.546847	bc	0.0617146	a	0.0952884	a
Desulfurellaceae	4.4267	0.0025	0.655752	ab	0.378845	a	0.36164	b	0.318165	ab	0.308573	a	0.419813	ab
ncd2191h07c1	2.0995	0.0895	0.00141631	a	0.00187547	a	0	a	0.00165711	a	0	a	0.00217802	a
Moraxellaceae	9.5732	0	0.121803	a	0.110653	ab	0.0149301	b	0.0347993	b	0.0252807	a	0.0473719	ab
alphaI_cluster	0.6314	0.6905	0.0113305	a	0.0112528	a	0.0182479	a	0.0182282	a	0.0118968	a	0.0196022	a
Oscillochloridaceae	2.849	0.0277	0.0325751	a	0.0187547	a	0.0149301	a	0.0165711	a	0.0282549	a	0.0588066	a
Iamiaceae	7.6174	0	0.0580687	abc	0.0412603	c	0.0514258	bc	0.114341	abc	0.0178452	a	0.0408379	ab
Chthoniobacteraceae	9.2948	0	0.0169957	bc	0.00937734	c	0.0580614	ab	0.0762271	a	0.014871	a	0.0223247	ab
Gracilibacteraceae	0.7514	0.6077	0.00566524	a	0.00562641	a	0.0248835	a	0.0182282	a	0.00817905	a	0.0223247	a
Desulfuromonadaceae	3.1214	0.0181	0.0141631	a	0.0150038	a	0.0033178	a	0.00497133	a	0.0126403	a	0.0266808	a
p35j06ok	NaN	NaN	0	a	0	a	0	a	0	a	0	a	0	a
Eubacteriaceae	2.2894	0.0661	0.00141631	a	0	a	0	a	0	a	0.00074355	a	0.00272253	a
Acidothermaceae	15.3138	0	0.0552361	ab	0.0337584	ab	0.0016589	b	0.00165711	b	0.00074355	a	0.00108901	a
Patulibacteraceae	14.4515	0	0	a	0.00562641	a	0.0016589	a	0	a	0	a	0	a
Beijerinckiaceae	9.4501	0	0	a	0.00187547	a	0.0016589	a	0.00165711	a	0.014871	a	0.0185132	a
MNG7	3.9511	0.0049	0.0155794	a	0.00375094	a	0.00497669	a	0.00497133	a	0.0141274	a	0.0228692	a
Rubrobacteriaceae	6.3255	0.0002	0.041073	a	0.0506377	ab	0.00497669	bc	0.00828555	c	0.0267678	bc	0.0266808	bc
Clostridiales_vadinBB60_group	2.6077	0.0398	0	a	0	a	0	a	0	a	0.00074355	a	0	a
LWSR-14	18.5995	0	0.00991417	a	0.00750188	a	0	a	0.00165711	a	0	a	0	a
Demequinaceae	3.152	0.0172	0.0113305	a	0.0112528	a	0.00497669	a	0	a	0.0029742	a	0.00272253	a
288-2	1.9317	0.1144	0.0169957	a	0.0150038	a	0.00497669	a	0.00497133	a	0.0074355	a	0.0147016	a
Acidimicrobiales_Incertae_Sedis	0.7255	0.6245	0.0113305	a	0.00937734	a	0.00829449	a	0.00828555	a	0.00371775	a	0.00653406	a
KF-JG30-B3	6.086	0.0002	0.0141631	a	0.00750188	a	0	a	0	a	0.00074355	a	0.00272253	a
Parviterribacteraceae	1.4027	0.2508	0.00283262	a	0	a	0	a	0.00331422	a	0.00074355	a	0.000544505	a
VHS-B3-70	2.2528	0.0696	0.00991417	a	0.00375094	a	0.0016589	a	0.00497133	a	0.00074355	a	0.00163352	a
A0839	2.0661	0.0942	0.0382404	a	0.0168792	a	0.00995339	a	0.00994266	a	0.0171016	a	0.0223247	a
Cryomorphaceae	43.402	0	0.0382404	b	0.0693923	c	0.0348368	b	0.202168	bc	0.00074355	a	0.00217802	a
P3OB-42	19.2492	0	0.18412	b	0.129407	b	0.160913	b	0.177311	b	0.0282549	a	0.0473719	a
Sanguibacteraceae	3.479	0.0104	0.00708155	a	0.00187547	a	0	a	0	a	0.00371775	a	0.00598956	a
Rhodospirillaceae	26.7813	0	0.423477	b	0.324456	bc	0.139347	da	0.152454	cda	0.0654324	a	0.12088	b
Streptosporangiaceae	8.425	0	0.0439056	ab	0.0675169	ab	0.016589	b	0.0231995	b	0.0074355	a	0.00925659	a
Erysipelotrichaceae	11.7139	0	0.0198283	abc	0.0131283	abc	0	c	0	bc	0.00074355	ab	0.00163352	a
MSB-1E8	1.572	0.1975	0.0212447	a	0.00750188	a	0.0149301	a	0.0115998	a	0.0171016	a	0.0239582	a
env.OPS_17	78.9532	0	0.76764	c	0.969617	bc	2.28928	b	1.81951	bc	0.0245371	a	0.0446494	a
Saprospiraceae	34.9826	0	2.77172	a	1.84734	bc	0.419701	da	1.08209	cda	0.469923	a	0.719291	ab
PHOS-HE51	30.8897	0	0.509872	a	0.427607	a	0.0895805	b	0.129255	b	0.0951744	a	0.14865	a
Vulgatibacteraceae	1.2465	0.3126	0.00708155	a	0.00562641	a	0.0016589	a	0	a	0.00223065	a	0.00326703	a
Alicyclobacillaceae	7.5713	0	0.0240773	a	0.0187547	a	0	a	0	a	0.0104097	a	0.00871208	a
Clostridiales_Incertae_Sedis	1.0264	0.4266	0	a	0.00187547	a	0	a	0	a	0.00074355	a	0.000544505	a
mle1-27	17.4426	0	0.113305	b	0.0862716	b	0.114464	b	0.0828555	b	0.014871	a	0.0245027	a
Halomonadaceae	12.5501	0	0.0113305	ab	0.0131283	ab	0	b	0	b	0	ab	0.000544505	a
Polyangiaceae	42.2817	0	1.1118	ab	0.690173	b	0.152619	c	0.208796	c	0.0855082	a	0.150828	ab
Parachlamydiaceae	10.8223	0	0.00991417	a	0.00562641	a	0	a	0	a	0	a	0.00272253	a
Cryptosporangiaceae	6.9773	0	0.0127468	a	0.0131283	a	0	a	0	a	0.0074355	a	0.00816758	a
Plot4-2H12	6.0645	0.0002	0.00141631	a	0	a	0	a	0.00331422	a	0	a	0	a
Coxiellaceae	0.704	0.638	0.00708155	a	0.0112528	a	0.00497669	a	0.00994266	a	0.00520485	a	0.00490055	a
Erythrobacteraceae	77.9396	0	0.382404	da	0.251313	da	2.29591	c	1.75488	bc	0.0929437	a	0.170975	b
DA101_soil_group	3.7349	0.0069	0	a	0	a	0.0016589	a	0.00497133	a	0	a	0.00108901	a
I-10	5.7142	0.0004	0.0354078	ab	0.0337584	ab	0.0182479	b	0.0182282	b	0.00669195	a	0.00871208	a
Solimonadaceae	8.4846	0	0.0368241	abc	0.0262566	abc	0.00663559	c	0.00662844	bc	0.0029742	a	0.00598956	ab
Staphylococcaceae	1.1946	0.3362	0.00283262	a	0.00187547	a	0	a	0	a	0.00074355	a	0.000544505	a
27F-1492R	5.9463	0.0002	0.0113305	a	0.00375094	a	0.0033178	a	0.00165711	a	0.00074355	a	0	a
Bdellovibrionaceae	37.8791	0	0.609013	b	0.53826	b	0.414724	b	0.387764	b	0.059484	a	0.0952884	a
Prevotellaceae	6.5152	0.0002	0.00141631	a	0	a	0	a	0	a	0	a	0	a
AKYH767	15.7902	0	0.385236	a	0.234434	a	0.0846038	b	0.0828555	b	0.0698937	a	0.100733	a
OPB56	25.493	0	0.215279	b	0.204426	b	0.172525	b	0.182282	b	0.0289984	a	0.0424714	a
Simkaniaceae	30.7236	0	0.0141631	a	0.00562641	a	0	a	0	a	0	a	0	a
Acidiferrobacteraceae	1.3303	0.279	0.00849786	a	0.00937734	a	0.00497669	a	0.00331422	a	0.00223065	a	0.00490055	a
JG34-KF-161	4.0459	0.0043	0.0155794	b	0.0187547	ab	0.064697	a	0.029828	ab	0.0200758	ab	0.0217802	ab
Oceanospirillaceae	54.3364	0	0.273348	c	0.399475	bc	0.0912394	da	0.0646273	da	0.014871	a	0.0375709	b
Enterococcaceae	11.8987	0	0	a	0.00187547	a	0	a	0	a	0	a	0	a
NS11-12_marine_group	31.5297	0	0.222361	b	0.268192	bc	0.0663559	bc	0.0961124	c	0.00817905	a	0.0152461	a
Ellin6055	28.5059	0	0.0382404	b	0.028132	b	0.250494	a	0.154111	a	0.0193323	a	0.0359373	a
Solibacteraceae_Subgroup_3	24.1298	0	1.42764	ab	0.765191	ab	0.396477	c	0.391078	bc	0.26396	a	0.421991	ab
Myxococcaceae	2.9506	0.0237	0.0212447	ab	0.0412603	a	0.016589	ab	0.00662844	b	0.0171016	ab	0.0212357	ab
Nannocystaceae	16.5132	0	0.148713	ab	0.091898	a	0.0298602	c	0.0231995	bc	0.02305	a	0.0348483	a
BSV26	12.9672	0	0.059485	ab	0.0206302	a	0	b	0.00331422	ab	0.0104097	a	0.0114346	a
Fibrobacteraceae	41.0909	0	0.314421	b	0.266317	bc	0.0829449	c	0.130912	c	0.0104097	a	0.0255917	a
Holosporaceae	2.8137	0.0291	0.00424893	a	0.00375094	a	0.0016589	a	0	a	0	a	0.00108901	a
Catenulisporaceae	21.7521	0	0.00566524	a	0.0187547	a	0	a	0	a	0	a	0	a
Planctomycetaceae	8.4058	0	0.022661	a	0.0412603	b	0.0182479	a	1.39363	a	0.178452	ab	0.1982	ab
Blastocatellaceae	7.5119	0	0.0509872	a	0.0975244	c	0.0431313	a	2.34315	ab	0.600045	bc	0.499311	bc
Halieaceae	9.773	0	0.00708155	ab	0.0112528	a	0	ab	0.00165711	ab	0.00966615	ab	0.0179687	b
DA111	11.971	0	0.022661	ab	0.028132	ab	0.0215657	b	0.0165711	b	0	ab	0.00435604	a
Desulfarculaceae	5.9829	0.0002	0.00424893	a	0	a	0.0033178	a	0.00165711	a	0	a	0	a
ABS-19	3.1037	0.0185	0.169957	ab	0.138785	ab	0.0796271	b	0.0878269	ab	0.0624582	a	0.102911	ab
KD3-93	30.497	0	0.022661	c	0.101275	c	0.245517	ab	0.164054	bc	0.0029742	a	0.00435604	a
Herpetosiphonaceae	4.5646	0.002	0.0283262	ab	0.00937734	ab	0.0779682	ab	0.0265138	a	0.0416388	ab	0.0958329	b
AKIW781	11.1859	0	0	a	0	a	0.0033178	a	0.00165711	a	0	a	0	a
Blfdi19	11.5615	0	0.116137	ab	0.0900225	b	0.0431313	b	0.0646273	b	0.0171016	a	0.0196022	a
JTB255_marine_benthic_group	4.0734	0.0042	0.0198283	a	0.0150038	a	0.0016589	a	0.00331422	a	0.00371775	a	0.00925659	a
Spongiibacteraceae	2.0262	0.0993	0	a	0.00187547	a	0	a	0	a	0	a	0.000544505	a
7B-8	4.0054	0.0045	0.00141631	a	0	a	0.0016589	a	0.00165711	a	0.0029742	a	0.00871208	a
Hyphomonadaceae	8.8017	0	0.123219	a	0.0675169	ab	0.0182479	c	0.0331422	bc	0.0438694	ab	0.0794977	bc
Caldicoprobacteraceae	1.4491	0.2364	0	a	0.00187547	a	0	a	0	a	0.0014871	a	0.000544505	a
JG35-K1-AG5	5.8007	0.0004	0.00566524	a	0.00187547	a	0.0016589	a	0.00331422	a	0.0089226	a	0.0201467	a
CA002	1.3181	0.2831	0.00283262	a	0.00187547	a	0	a	0	a	0.0014871	a	0.000544505	a
Nocardiaceae	0.9386	0.4794	0.0212447	a	0.0337584	a	0.0215657	a	0.0414278	a	0.029742	a	0.0266808	a
Cyclobacteriaceae	2.7114	0.0339	0.00849786	a	0.0131283	a	0.0215657	a	0.014914	a	0.0029742	a	0.00490055	a
Spirochaetaceae	31.4263	0	0.0750644	ab	0.0975244	ab	0	b	0	b	0.00223065	a	0.00163352	a
Alteromonadaceae	11.8987	0	0	a	0.00187547	a	0	a	0	a	0	a	0	a
D05-2	0.3772	0.8769	0.00141631	a	0	a	0.0016589	a	0.00165711	a	0.0014871	a	0.00108901	a
NS72	1.9167	0.1167	0.0127468	a	0.00187547	a	0.00995339	a	0.00828555	a	0.0089226	a	0.0141571	a
FCPU744	3.8808	0.0054	0.00849786	a	0	a	0	a	0.00165711	a	0.00223065	a	0.00653406	a
MWH-CFBk5	15.6749	0	0.00283262	a	0	a	0	a	0	a	0	a	0	a
Phycisphaeraceae	2.7112	0.0339	0.385236	a	0.292573	a	0.155936	a	0.178968	a	0.317496	a	0.378976	a
FFCH5858	12.8305	0	0	a	0.00375094	a	0.0016589	a	0	a	0	a	0	a
Family_XIII	1.4807	0.2261	0.00141631	a	0	a	0	a	0	a	0.0014871	a	0.00653406	a
Ruminococcaceae	2.3959	0.0556	0	a	0	a	0	a	0	a	0.0014871	a	0.00163352	a
Hyphomicrobiaceae	10.1546	0	0.572189	b	0.378845	b	0.882533	ab	0.765585	a	0.354673	a	0.744883	b
Lachnospiraceae	7.0849	0	0.00566524	a	0.00562641	a	0.0033178	a	0.00165711	a	0.0319726	a	0.0397489	a
KCM-B-60	4.4168	0.0025	0.0141631	a	0.00937734	a	0.0033178	a	0.00331422	a	0.00074355	a	0.00108901	a
01D2Z36	7.5605	0	0	a	0	a	0.0016589	a	0.00662844	a	0.00074355	a	0	a
CCU22	2.5657	0.0423	0	a	0	a	0	a	0.00165711	a	0.00074355	a	0.00272253	a
Neisseriaceae	5.7243	0.0004	0.0722318	ab	0.0675169	ab	0.0033178	ab	0.00994266	ab	0.0111532	a	0.0604401	b
FW13	2.7791	0.0307	0	a	0.00187547	a	0	a	0	a	0	a	0.00108901	a
Clostridiaceae	1.5658	0.1985	0.0325751	a	0.0543886	a	0.179161	a	0.154111	a	0.244628	a	0.277153	a
SJA-28	23.5355	0	0.0793134	a	0.0656414	a	0.00663559	b	0.0115998	b	0.101866	b	0.140482	b
0319-6A21	2.5677	0.0423	0.00708155	a	0.00187547	a	0.016589	a	0.0231995	a	0.0074355	a	0.00925659	a
[Caedibacter]_caryophilus_group	6.2872	0.0002	0.00424893	a	0.0187547	a	0	a	0.00165711	a	0	a	0.00217802	a
Oligoflexaceae	18.4666	0	0.0481545	ab	0.0656414	a	0.00829449	bc	0.00662844	c	0.0014871	a	0.00381154	a
SM2D12	24.0773	0	0.147296	a	0.14066	a	0.00829449	b	0.0115998	b	0.0111532	a	0.0234137	a
AKYH478	3.9363	0.005	0.00283262	a	0	a	0	a	0.00165711	a	0	a	0.00435604	a
Syntrophaceae	2.0514	0.096	0.00283262	a	0.00187547	a	0	a	0	a	0.0029742	a	0.00490055	a
Longimicrobiaceae	14.412	0	0.0722318	b	0.0581395	b	0.207362	a	0.268452	a	0.0356904	a	0.0740527	a
RB446	11.3398	0	0.0113305	ab	0	ab	0	b	0	ab	0	ab	0.00108901	a
Desulfobulbaceae	1.8256	0.1342	0.00141631	a	0	a	0	a	0	a	0.0014871	a	0.00217802	a
JG34-KF-361	2.9783	0.0227	0.00566524	a	0.00187547	a	0.0016589	a	0.00497133	a	0.0014871	a	0.0103456	a
Methylocystaceae	6.5381	0.0002	0	a	0	a	0	a	0.00331422	a	0.0014871	a	0	a
KD3-10	5.3574	0.0005	0.0311588	ab	0.0150038	ab	0.0016589	b	0.00994266	ab	0.0044613	a	0.00598956	a
NS9_marine_group	23.1432	0	0.267683	a	0.168792	ab	0.0232246	c	0.0563418	c	0.0490743	ab	0.0751417	b
Rickettsiaceae	32.6139	0	0.00566524	a	0.0168792	a	0	a	0	a	0	a	0	a
MND8	2.0049	0.1023	0.00141631	a	0.00187547	a	0.00497669	a	0.00165711	a	0	a	0.00108901	a
cvE6	46.975	0	0.00566524	a	0	a	0	a	0	a	0	a	0	a
Eel-36e1D6	3.7907	0.0063	0.00283262	a	0	a	0.00497669	a	0.00497133	a	0	a	0.00108901	a
Salinisphaeraceae	5.2084	0.0007	0.00141631	a	0	a	0.0016589	a	0	a	0	a	0	a
0319-6G20	22.4914	0	0.46455	b	0.378845	b	0.311873	b	0.23531	b	0.0632017	a	0.0903879	a
Verrucomicrobiaceae	6.1456	0.0002	0.00283262	a	0.00562641	a	0.0033178	a	0.258509	a	0.059484	a	0.0762307	a
groundwater_metagenome	NaN	NaN	0	a	0	a	0	a	0	a	0	a	0	a
Sphingobacteriaceae	3.9373	0.005	0.0453219	ab	0.165041	b	0.0713326	a	0.248567	ab	0.0602275	ab	0.140482	ab
bacteriap25	3.9724	0.0048	0.00849786	a	0.00187547	a	0	a	0	a	0.0029742	a	0.00272253	a
Caldilineaceae	6.7551	0	0.00141631	a	0.00187547	a	0.0033178	a	0.155768	a	0.0713808	a	0.0740527	a
JG37-AG-20	29.4465	0	0	a	0.00562641	a	0	a	0	a	0	a	0	a
Aeromonadaceae	5.7861	0.0004	0.0339914	a	0.0187547	ab	0.00829449	ab	0.0695986	ab	0.122686	b	0.105089	b
Mycoplasmataceae	6.5152	0.0002	0.00141631	a	0	a	0	a	0	a	0	a	0	a
Holophagaceae	35.0996	0	0	a	0.0262566	a	0	a	0	a	0	a	0	a
Prolixibacteraceae	3.1848	0.0165	0	a	0	a	0	a	0	a	0.00074355	a	0.00326703	a
Gallionellaceae	3.6439	0.008	0	a	0	a	0	a	0	a	0.00223065	a	0.00217802	a
Sva0725	4.3862	0.0026	0.00424893	a	0.00375094	a	0.0199068	a	0.0115998	a	0.00074355	a	0.00435604	a
Brucellaceae	2.3951	0.0556	0	a	0	a	0.0016589	a	0.00497133	a	0.00371775	a	0.00326703	a
Hypsibius_dujardini	3.3589	0.0125	0	a	0	a	0	a	0.00165711	a	0.00817905	a	0.00490055	a
Family_XI	1.5988	0.1907	0	a	0.00375094	a	0.0016589	a	0.00331422	a	0.0104097	a	0.0370263	a
Euzebyaceae	3.3443	0.0129	0.00141631	a	0.00750188	a	0.0016589	a	0.00331422	a	0	a	0.000544505	a
Chloroflexaceae	1.737	0.1536	0	a	0	a	0.0016589	a	0.00165711	a	0.0074355	a	0.00272253	a
Streptococcaceae	1.2543	0.3103	0.00283262	a	0.00375094	a	0	a	0	a	0.00371775	a	0.00490055	a
AKYG1088	4.0325	0.0044	0	a	0	a	0	a	0.00331422	a	0	a	0.00108901	a
P-102	2.865	0.0272	0	a	0	a	0.0016589	a	0	a	0.00074355	a	0	a
Porphyromonadaceae	2.6077	0.0398	0	a	0	a	0	a	0	a	0.00074355	a	0	a
Family_XII	26.0254	0	0	ab	0.00187547	a	0	ab	0.00828555	a	0.259499	b	0.147016	b
Christensenellaceae	1.597	0.1907	0	a	0	a	0	a	0	a	0.0014871	a	0.000544505	a
Tsukamurellaceae	NaN	NaN	0	a	0	a	0	a	0	a	0	a	0	a
Syntrophobacteraceae	1.4148	0.2471	0	a	0	a	0	a	0	a	0.00074355	a	0.00163352	a
Tepidisphaeraceae	11.4223	0	0.00566524	a	0.0225056	b	0.016589	a	1.34226	a	0.0408952	a	0.0898433	a
Rickettsiales_Incertae_Sedis	8.5208	0	0.0368241	a	0.0187547	a	0.0033178	b	0.00165711	ab	0.00817905	a	0.00490055	a
MN_122.2a	13.2575	0	0	b	0	ab	0.0132712	ab	0	ab	0	ab	0.000544505	a
Thiotrichaceae	2.0406	0.0973	0	a	0	a	0	a	0	a	0.0014871	a	0.00217802	a
Armatimonadaceae	5.9174	0.0002	0	a	0	a	0	a	0.0115998	a	0.00074355	a	0.000544505	a
Deinococcaceae	4.0628	0.0043	0	a	0.00375094	a	0.0497669	a	0.0729129	a	0.0193323	a	0.0724192	a
Mitochondria	7.9451	0	0.0155794	ab	0.0225056	ab	0.00995339	ab	0	b	0.00223065	ab	0.000544505	a
ODP1230B8.23	NaN	NaN	0	a	0	a	0	a	0	a	0	a	0	a
Chlorobiaceae	15.8778	0	0	a	0	a	0.00497669	a	0.00331422	a	0	a	0	a
Trueperaceae	7.0768	0	0	a	0	a	0.0016589	a	0.00331422	a	0	a	0	a
KCM-B-15	9.4917	0	0	a	0	a	0.0016589	a	0	a	0	a	0	a

## Sheet: Rhizosphere fungi
	F	Padj	Ch_WT	Ch_WT_T	Ch_bx	Ch_bx_T	Au_WT	Au_WT_T	Au_bx	Au_bx_T	Re_WT	Re_WT_T	Re_bx	Re_bx_T		LEGEND:
Mortierellaceae	72.8607	0	4.7915	b	5.96581	b	27.7726	a	21.7528	a	46.8452	c	44.2607	c		abundant phyla
Chaetomiaceae	27.8711	0	0.0463843	bc	0.0608067	bc	1.41516	a	1.41478	a	2.3353	c	1.00844	b		Locations are abbreviated with Ch=Changins, Au=Aurora and Re=Reckenholz.
Nectriaceae	16.3239	0	29.955	b	39.146	b	24.9472	b	24.085	b	9.95173	a	10.7113	a		Genotypes are abbreviated with WT=wildtype and bx for the bx1 mutant.
Plectosphaerellaceae	12.1275	0	1.69767	b	1.33775	b	4.72213	a	3.68421	a	3.46097	b	4.27487	b		The columns with the posthoc Tukey test results is indicated with "_T"
Ascomycota inc. sed.	55.6509	0	2.44909	a	2.18904	a	3.28731	a	2.93095	a	11.2224	c	7.35834	b		significant differences
Ascobolaceae	5.7807	0.0003	1.87857	a	1.3918	ab	0.142499	b	0.434573	ab	0.137371	a	0.226934	a
Herpotrichiellaceae	13.3512	0	0.570527	bc	0.479697	bc	1.88197	a	2.28875	a	1.07607	ab	3.94724	c
Ceratobasidiaceae	25.8412	0	14.6343	a	10.0669	bc	0.162154	c	2.17769	c	0.284281	a	0.551734	ab
Didymellaceae	6.0249	0.0002	0.895218	b	0.736437	b	6.62375	a	6.88073	a	4.35961	b	4.62804	b
Microdochiaceae	9.9203	0	2.95004	b	2.37822	a	0.918874	b	0.251086	b	1.20962	b	1.53322	b
Periconiaceae	69.375	0	5.55221	a	2.91872	a	0.398015	b	0.178658	b	0.236583	a	0.309198	a
Glomeraceae	53.8284	0	12.7557	b	9.13452	b	0.624048	c	0.738774	c	0.133555	a	0.612723	b
Lasiosphaeriaceae	2.6408	0.0404	2.74131	a	5.00642	a	1.65102	a	1.36166	a	1.89838	a	1.61974	a
Psathyrellaceae	6.0065	0.0002	5.73774	abc	2.56739	a	0.732151	c	0.169	bc	0.629615	ab	1.5233	bc
Pyronemataceae	8.1442	0	0.162345	b	0.648605	b	1.11542	a	0.777402	ab	0.967317	b	1.66797	b
Saccharomycetales inc. sed.	16.8121	0	0.00463843	a	0.0405378	ab	0.0245688	a	0.0869145	a	2.96873	c	0.517694	b
Didymosphaeriaceae	10.9213	0	0.0185537	ab	0.0135126	a	0.127758	a	0.0241429	a	0.221319	b	0.273739	b
Torulaceae	7.7035	0	1.62345	abc	1.26343	bc	0.61422	c	1.35683	bc	0.314807	ab	0.248209	a
Trichosporonaceae	14.9153	0	0.0139153	a	0.0608067	a	0.0147413	a	0.0386287	a	0.812775	b	0.46947	b
Auriculariaceae	8.13	0	0.0185537	a	0.0135126	a	0	a	0	a	0.0343426	a	0.103539	a
Sporidiobolaceae	5.1359	0.0008	0.111322	a	0.0810756	a	0.0343963	ab	0.00965717	ab	0.864289	b	0.221261	ab
Tremellaceae	7.7105	0	0.134515	bc	0.189176	a	0.530686	ab	0.0434573	abc	0.986397	c	0.910574	c
Onygenaceae	0.9934	0.4804	0.00463843	a	0	a	0	a	0	a	0.00190792	a	0.00283668	a
Thelephoraceae	2.9156	0.0266	0	a	0	a	0	a	0	a	0.00572377	a	0.00283668	a
Bulleribasidiaceae	7.8608	0	0.0695765	a	0.0743193	ab	0.113017	a	0.255915	a	0.675405	b	0.218424	ab
Mrakiaceae	3.2451	0.0157	0.0788534	a	0.0608067	a	0.0343963	a	0.0820859	a	0.188884	a	0.0851003	a
Filobasidiaceae	7.3246	0	0.0742149	ab	0.0337815	a	0.108103	a	0.0627716	a	0.368229	b	0.0964471	a
Debaryomycetaceae	2.9689	0.0245	0.0139153	a	0	a	0	a	0.0144858	a	0.0267109	a	0.070917	a
Pleosporaceae	1.4586	0.2512	0.315414	a	0.155395	a	0.732151	a	0.64703	a	0.372045	a	0.390043	a
Cordycipitaceae	7.1457	0	0.20873	ab	0.405378	ab	0	a	0	ab	1.73621	ab	4.19119	b
Rhizophlyctidaceae	1.4658	0.2501	0.728234	a	0.135126	a	0.196551	a	0.473201	a	0.465533	a	0.52053	a
Bulleraceae	16.6798	0	0.0927687	a	0.067563	abc	0.00491376	ab	0	ab	0.286189	c	0.182966	bc
Myrmecridiaceae	6.1578	0.0002	1.70231	abc	1.58097	abc	0.49629	c	0.482859	bc	0.175529	a	0.259556	ab
Leotiaceae	69.2696	0	0.00463843	ab	0	ab	0	a	0	ab	0.175529	b	0.188639	b
Piskurozymaceae	7.9977	0	0.00463843	ab	0	ab	0.0245688	a	0.00965717	ab	0.0801328	b	0.0425502	ab
Hyaloscyphaceae	2.8507	0.0294	0.23656	a	0.297277	a	0.147413	a	0.197972	a	0.049606	a	0.0992837	a
Orbiliaceae	1.9693	0.1169	0.0185537	a	0.0945882	a	0.0589652	a	0.0144858	a	0.0438822	a	0.0553152	a
Helotiales_fam_Incertae_sedis	2.7334	0.0351	0.0742149	a	0.0945882	a	0.00491376	a	0.0241429	a	0.0343426	a	0.0439685	a
Stachybotryaceae	8.5114	0	0.500951	bc	0.324302	c	0.412756	bc	0.627716	abc	0.0705932	a	0.124814	ab
Mucoraceae	5.7657	0.0003	0	a	0.0067563	a	0.0589652	a	0.0144858	a	0.049606	a	0.0241118	a
Ganodermataceae	14.5724	0	0	b	0	b	0.147413	ab	0.120715	ab	0.00953962	a	0.0141834	a
Hypocreales inc. sed.	13.7293	0	0.139153	c	0.175664	c	1.74439	a	2.14389	a	0.249938	ab	0.604212	bc
Sporormiaceae	5.3523	0.0005	0.0788534	c	0.0540504	abc	0.781288	ab	0.226944	a	0.169805	abc	0.275158	bc
Clavicipitaceae	4.859	0.0011	0.62155	b	0.993176	ab	1.40534	ab	1.0478	ab	0.165989	ab	0.190057	a
Helotiaceae	15.8157	0	0.255114	a	0.209445	a	0	a	0	a	0.0515139	a	0.0680803	a
Hypocreaceae	4.9632	0.0009	1.22919	ab	0.229714	b	1.19404	ab	3.29792	a	0.190792	a	0.495	ab
Bondarzewiaceae	5.4068	0.0005	0	a	0	a	0	a	0	a	0.00763169	a	0.0212751	a
Lentitheciaceae	34.1527	0	0.361798	ab	0.0810756	ab	0	b	0	b	0	ab	0.00425502	a
Chaetosphaeriaceae	18.5269	0	0.0881302	da	0.0202689	cda	1.96551	ab	0.743602	a	0.15645	bc	0.289341	c
Togniniaceae	2.1553	0.0879	0.00463843	a	0	a	0	a	0	a	0.0209872	a	0.0113467	a
Melanommataceae	1.3702	0.2841	0	a	0	a	0	a	0	a	0	a	0.00141834	a
Bionectriaceae	5.8403	0.0003	0.14843	c	0.121613	bc	5.02187	a	4.31676	ab	0.21178	abc	0.44394	abc
Chrysozymaceae	18.2868	0	0.00927687	ab	0	ab	0	a	0	ab	0.0896724	b	0.161691	b
Hydnodontaceae	2.7993	0.0319	0	a	0	a	0	a	0	a	0.00572377	a	0.00992837	a
Ustilaginaceae	5.3754	0.0005	0.0139153	b	0.0067563	ab	0.122844	ab	0.0724288	ab	0.0114475	ab	0.0113467	a
Phaffomycetaceae	7.258	0	0.00463843	ab	0	b	0.0147413	a	0.251086	ab	0.0934883	ab	0.0808453	ab
Pseudeurotiaceae	20.9767	0	0.032469	db	0.067563	dadb	0.972925	a	0.632545	ab	0.108752	bc	0.241118	cda
Magnaporthaceae	2.4421	0.0551	0.602996	a	0.277008	a	0.29974	a	0.0676002	a	0.00763169	a	0.087937	a
Piptocephalidaceae	18.3677	0	0	a	0	a	0	a	0	a	0.0152634	a	0.0496419	a
Cystofilobasidiaceae	22.6011	0	0.0463843	a	0.0337815	ab	0.0491376	a	0.0820859	a	1.59693	c	0.270903	b
Orbiliales_fam_Incertae_sedis	9.2966	0	0.00927687	ab	0.0405378	b	0	ab	0.0627716	ab	0.00190792	a	0.0581519	b
Phaeosphaeriaceae	9.2182	0	0.347883	a	0.432403	b	0.0491376	b	0.333172	b	0.0419743	a	0.0737536	a
Strophariaceae	8.9677	0	0	a	0	a	0.0491376	a	0.0917431	a	0.0476981	a	0.194312	a
Rhizophydiales inc. sed.	3.8932	0.0054	0.213368	a	1.00669	a	0.761633	a	1.00917	a	0.160266	a	0.277994	a
Sclerotiniaceae	2.6359	0.0404	0.0788534	a	0.0878319	a	0	a	0.0289715	a	0.0171713	a	0.0113467	a
Olpidiaceae	6.9772	0	0.306137	ab	0.567529	ab	0.0442239	b	0.0434573	b	0.0591456	ab	0.0070917	a
Rhizophydiaceae	4.9766	0.0009	0	a	0	a	0	a	0	a	0.00953962	a	0.0241118	a
Cantharellales_fam_Incertae_sedis	7.1678	0	0.0139153	b	0.0135126	ab	0.284998	ab	0.0241429	ab	0.0114475	ab	0.00283668	a
Microascaceae	9.7205	0	0	b	0	ab	0.137585	ab	0.0482859	ab	0.00572377	a	0.00992837	a
Nidulariaceae	8.6705	0	0.0231922	ab	0.0067563	ab	0.00491376	a	0	ab	0.171713	ab	0.863769	b
Glomerellaceae	1.749	0.1628	0.00927687	a	0	a	0.00982753	a	0	a	0.00190792	a	0.0269484	a
Diversisporaceae	9.4359	0	0.0139153	a	0	a	0	a	0	a	0.0152634	a	0.0581519	a
Lycoperdaceae	1.5897	0.2088	0	a	0	a	0.00491376	a	0	a	0.00190792	a	0.00425502	a
Coniochaetaceae	2.1435	0.0889	0	a	0	a	0	a	0	a	0.00190792	a	0.00425502	a
Malasseziaceae	4.0554	0.0042	0.00463843	a	0	a	0.0294826	a	0.0193143	a	0.00190792	a	0.00283668	a
Bolbitiaceae	7.0197	0	0.120599	a	0.0270252	a	0.0147413	ab	0.0241429	a	0.049606	ab	0.295015	b
Leptosphaeriaceae	4.1869	0.0035	0.0510228	ab	0.0608067	b	0.191637	ab	0.197972	ab	0.00572377	a	0.0297851	ab
Geminibasidiaceae	1.3702	0.2841	0	a	0	a	0	a	0	a	0	a	0.00141834	a
Halomycetaceae	12.2916	0	0	a	0	a	0	a	0	a	0.00572377	a	0.0283668	a
Ustilentylomataceae	6.698	0	0	a	0	a	0	a	0	a	0.00953962	a	0.0241118	a
Ceratocystidaceae	6.6997	0	0	a	0	a	0.0540514	a	0.111057	a	0.00190792	a	0.00425502	a
Onygenales_fam_Incertae_sedis	NaN	NaN	0	a	0	a	0	a	0	a	0	a	0	a
Cucurbitariaceae	1.0853	0.4278	0.00463843	a	0.0067563	a	0	a	0	a	0.00190792	a	0.00567336	a
Physalacriaceae	0.9078	0.536	0	a	0	a	0	a	0	a	0.00190792	a	0.00283668	a
Trichocomaceae	8.5153	0	0.00463843	ab	0.0067563	b	0.113017	ab	0.835345	ab	0.0171713	a	0.0255301	a
Alphamycetaceae	10.2605	0	0.194814	ab	0.425647	ab	0.00982753	b	0.0144858	b	0	ab	0.0070917	a
Halosphaeriaceae	19.4383	0	0.700404	ab	0.290521	ab	0.0540514	c	0.0676002	bc	0.00572377	a	0.00992837	a
Xylariaceae	1.1588	0.3874	0	a	0	a	0.00491376	a	0	a	0.00381585	a	0.00141834	a
Kondoaceae	2.4781	0.0523	0.00927687	a	0	a	0	a	0	a	0	a	0.00425502	a
Tricholomataceae	18.4546	0	0.157707	ab	2.63496	ab	0	a	0	b	0.0286189	a	0.0354585	a
Wallemiales_fam_Incertae_sedis	1.8143	0.1475	0	a	0	a	0.00491376	a	0.0193143	a	0.00381585	a	0.00425502	a
Coriolaceae	7.8799	0	0	a	0	a	0.0245688	a	0	a	0.0209872	a	0	a
Sordariales_fam_Incertae_sedis	35.7926	0	0.0139153	b	0	b	0.250602	a	0.197972	ab	0	ab	0	ab
Aureobasidiaceae	6.2609	0.0002	0.032469	a	0.0067563	a	0.0294826	a	0.00482858	a	0	a	0.00141834	a
Entylomatales_fam_Incertae_sedis	3.9133	0.0053	0	a	0	a	0	a	0	a	0.00763169	a	0.00283668	a
Powellomycetaceae	2.9917	0.0239	0.032469	ab	0.0540504	ab	0.103189	a	0.338001	ab	0.160266	ab	0.487909	b
Rhizopodaceae	3.678	0.0077	0	a	0.0067563	a	0	a	0.0144858	a	0	a	0.00567336	a
Corticiaceae	1.8869	0.1329	0.00463843	a	0.0270252	a	0.00491376	a	0.0289715	a	0.00381585	a	0.00283668	a
Dothideomycetes_fam_Incertae_sedis	3.1853	0.0173	0.0185537	a	0.0135126	a	0	a	0.00965717	a	0.0114475	a	0.0255301	a
Melanosporaceae	1.5378	0.225	0.00927687	a	0	a	0.00982753	a	0.0144858	a	0	a	0.00567336	a
Saccharomycetaceae	5.1123	0.0008	0	a	0	a	0.00982753	a	0.1014	a	0.00190792	a	0.0113467	a
Pleurotheciaceae	NaN	NaN	0	a	0	a	0	a	0	a	0	a	0	a
Cystofilobasidiales_fam_Incertae_sedis	2.697	0.037	0.00463843	a	0	a	0	a	0	a	0	a	0.0070917	a
Meruliaceae	NaN	NaN	0	a	0	a	0	a	0	a	0	a	0	a
Minutisphaeraceae	NaN	NaN	0	a	0	a	0	a	0	a	0	a	0	a
Chionosphaeraceae	10.0925	0	0	a	0	a	0.00491376	a	0	a	0	a	0	a
Dipodascaceae	26.4428	0	0.0185537	ab	0.0067563	b	0.0540514	a	0.304201	a	0	ab	0	ab
Sympoventuriaceae	5.4352	0.0005	0.00463843	a	0	a	0.00491376	a	0	a	0	a	0	a
Phanerochaetaceae	19.6657	0	0	a	0	a	0.0343963	a	0	a	0	a	0	a
Peniophoraceae	2.7902	0.0322	0.00927687	a	0.0067563	a	0.00491376	a	0.0144858	a	0.00190792	a	0	a
Cystobasidiaceae	NaN	NaN	0	a	0	a	0	a	0	a	0	a	0	a
Cystobasidiomycetes_fam_Incertae_sedis	2.0211	0.1082	0	a	0.0067563	a	0	a	0	a	0	a	0.00141834	a
Teratosphaeriaceae	13.7145	0	0	a	0	a	0	a	0.0144858	a	0	a	0	a
Stephanosporaceae	30.364	0	0.0927687	ab	2.09445	ab	0	a	0	b	0	ab	0.0070917	a
Trichosphaeriaceae	18.9597	0	0	ab	0	b	0	ab	0.106229	ab	0	ab	0.00141834	a
Savoryellales_fam_Incertae_sedis	41.9962	0	0.269029	a	0.121613	ab	0.0196551	b	0.0676002	ab	0	ab	0	ab
Exidiaceae	NaN	NaN	0	a	0	a	0	a	0	a	0	a	0	a
Dictyosporiaceae	29.6486	0	0	b	0	a	0.727237	ab	0.1014	ab	0.024803	a	0.0312035	a
Corynesporascaceae	810.087	0	0	a	0	a	0.854995	a	0.941574	a	0	a	0	a
Phallaceae	134.289	0	0	a	0	b	0.0884477	ab	6.10333	ab	0	ab	0	ab
Leotiomycetes_fam_Incertae_sedis	57.3789	0	0.0695765	bc	0.0135126	c	0.147413	ab	0.251086	a	0	abc	0	abc
Diaporthaceae	105.015	0	0	a	0	a	0.245688	a	0.352487	a	0	a	0	a
Kickxellaceae	5.3393	0.0005	0.0139153	b	0.0202689	ab	0.137585	ab	0.0434573	ab	0.0114475	ab	0.00567336	a
Spizellomycetaceae	5.2119	0.0006	0.0556612	b	0.0270252	b	0.746892	ab	0.661516	ab	0.0228951	a	0.167364	ab
Entolomataceae	7.9703	0	0.00463843	a	0.0540504	a	0	a	0.0338001	a	0	a	0.00141834	a
Aspergillaceae	7.0499	0	0.00463843	ab	0	b	0.0589652	a	0.106229	ab	0.024803	ab	0.0411318	ab
Pluteaceae	1.8436	0.1416	0.0231922	a	0	a	0.00982753	a	0.0144858	a	0	a	0.00425502	a
Botryosphaeriaceae	5.5717	0.0003	0.00463843	a	0.0067563	a	0	a	0.00965717	a	0	a	0	a
Mycosphaerellaceae	7.7587	0	0.0231922	ab	0.0135126	b	0.0147413	ab	0.255915	ab	0.024803	ab	0.00283668	a
Lophiostomataceae	2.4054	0.0583	0	a	0	a	0.0540514	a	0.0772574	a	0	a	0.0482235	a
Xenasmataceae	NaN	NaN	0	a	0	a	0	a	0	a	0	a	0	a
Morosphaeriaceae	9.0691	0	0.0278306	a	0	a	0.0196551	a	0.0144858	a	0	a	0	a
Conioscyphaceae	27.9033	0	0	a	0	a	0.0540514	a	0.00965717	a	0	a	0	a
Geastraceae	10.0925	0	0	a	0	a	0.00491376	a	0	a	0	a	0	a
Cunninghamellaceae	20.4276	0	0	a	0	a	0.00491376	a	0.0241429	a	0	a	0	a
Pezizaceae	4.8332	0.0012	0	a	0.0270252	a	0.171982	a	0.0627716	a	0.0725011	a	0.0964471	a
Irpicaceae	10.0925	0	0	a	0	a	0.00491376	a	0	a	0	a	0	a
Leucosporidiaceae	3.4196	0.0118	0	a	0	a	0	a	0	a	0.00572377	a	0.00425502	a
Pichiaceae	NaN	NaN	0	a	0	a	0	a	0	a	0	a	0	a
Amylocorticiaceae	NaN	NaN	0	a	0	a	0	a	0	a	0	a	0	a
Pleosporales_fam_Incertae_sedis	4.7528	0.0014	0	a	0	a	0.334136	a	0.0434573	a	0	a	0.0241118	a
Cyphellophoraceae	10.4397	0	0	a	0.0067563	a	0.0294826	a	0.00482858	a	0	a	0	a
Sebacinaceae	5.5717	0.0003	0.00463843	a	0.0067563	a	0.00982753	a	0	a	0	a	0	a
Agaricaceae	NaN	NaN	0	a	0	a	0	a	0	a	0	a	0	a
Paraglomeraceae	32.0144	0	0.371075	ab	0.148639	ab	0	b	0	b	0	ab	0.00141834	a
Trichomeriaceae	NaN	NaN	0	a	0	a	0	a	0	a	0	a	0	a
Saccharomycodaceae	124.135	0	0	a	0	a	0	a	0.0820859	a	0	a	0	a
Catenariaceae	23.1832	0	0	a	0	a	0.00982753	a	0.0482859	a	0	a	0	a
Coniothyriaceae	NaN	NaN	0	a	0	a	0	a	0	a	0	a	0	a
Archaeorhizomycetaceae	9.8823	0	0	a	0.0135126	a	0.00491376	a	0	a	0	a	0	a
Polyporaceae	12.332	0	0	a	0	a	0	a	0.00965717	a	0	a	0	a
Phaeococcomycetaceae	NaN	NaN	0	a	0	a	0	a	0	a	0	a	0	a
Botryobasidiaceae	27.0885	0	0	a	0	a	0.00982753	a	0	a	0	a	0	a
Trimorphomycetaceae	1.0225	0.4644	0.00463843	a	0	a	0	a	0.00482858	a	0	a	0.00283668	a
Cuniculitremaceae	NaN	NaN	0	a	0	a	0	a	0	a	0	a	0	a
Boletaceae	13.7145	0	0	a	0	a	0.0147413	a	0	a	0	a	0	a
Serendipitaceae	42.7999	0	0.0510228	ab	0.391865	ab	0	a	0	b	0	ab	0	ab
Cortinariaceae	12.332	0	0	a	0	a	0.00982753	a	0	a	0	a	0	a
Eurotiomycetes_fam_Incertae_sedis	NaN	NaN	0	a	0	a	0	a	0	a	0	a	0	a
Fomitopsidaceae	6.1128	0.0002	0.00463843	a	0.0067563	a	0	a	0	a	0	a	0	a
Archaeosporaceae	17.2323	0	0.00927687	a	0	a	0	a	0	a	0	a	0	a
Hymenochaetales_fam_Incertae_sedis	NaN	NaN	0	a	0	a	0	a	0	a	0	a	0	a
Lophiotremataceae	6.8162	0	0.00463843	a	0	a	0	a	0	a	0	a	0	a
Inocybaceae	NaN	NaN	0	a	0	a	0	a	0	a	0	a	0	a
Ophiocordycipitaceae	6.1128	0.0002	0.00463843	a	0.0067563	a	0	a	0	a	0	a	0	a
Erysiphaceae	13.9766	0	0.0139153	a	0.0135126	a	0	a	0	a	0	a	0	a
Microascales_fam_Incertae_sedis	10.6154	0	0.0231922	a	0	a	0	a	0	a	0	a	0	a

## Sheet: Root Bacteria
	F	Padj	Ch_WT	Ch_WT_T	Ch_bx	Ch_bx_T	Au_WT	Au_WT_T	Au_bx	Au_bx_T	Re_WT	Re_WT_T	Re_bx	Re_bx_T		LEGEND:
Streptomycetaceae	162.053	0	16.6349	c	15.4947	c	5.20652	da	4.58869	da	0.115116	a	0.31039	b		abundant phyla
Flavobacteriaceae	16.6627	0	5.55966	a	7.08488	ab	0.902351	bc	2.3189	c	7.72838	c	10.6173	c		Locations are abbreviated with Ch=Changins, Au=Aurora and Re=Reckenholz.
Pseudomonadaceae	24.101	0	3.87926	a	7.82301	a	3.35734	a	5.78724	a	29.4796	b	29.1761	b		Genotypes are abbreviated with WT=wildtype and bx for the bx1 mutant.
Oxalobacteraceae	3.3973	0.0113	6.11364	a	9.87793	a	8.32239	a	10.3923	a	6.77051	a	6.84775	a		The columns with the posthoc Tukey test results is indicated with "_T"
Pseudonocardiaceae	117.164	0	8.72869	c	6.60028	c	6.86295	c	6.7148	c	0.109431	a	0.216011	b		significant differences
Xanthomonadaceae	13.4279	0	1.5	bc	2.07946	bc	2.92523	a	3.09005	ab	3.45347	c	3.92	c
Xanthomonadales_Incertae_Sedis	96.7858	0	1.51136	c	1.62962	c	1.80682	c	1.38043	c	0.0810073	a	0.160494	b
Comamonadaceae	34.7231	0	7.44318	c	7.22596	c	15.8293	b	16.3869	b	2.91413	a	4.87943	b
Gemmatimonadaceae	38.4162	0	0.382102	b	0.349643	b	0.366448	b	0.267355	b	0.0923768	a	0.0827706	a
Rhizobiaceae	18.5334	0	2.01278	da	5.09539	da	8.55751	a	8.24255	bcda	3.04062	ab	4.56752	c
Nitrosomonadaceae	22.0014	0	0.411932	b	0.378269	b	0.43423	b	0.381936	b	0.122932	a	0.122642	a
Cytophagaceae	65.4848	0	1.08097	b	1.33928	b	1.8513	b	1.34769	b	0.112984	a	0.130212	a
Sphingomonadaceae	26.0149	0	2.05824	c	2.61312	c	9.26499	a	7.36046	ab	2.75567	ab	3.43246	b
Enterobacteriaceae	10.0221	0	1.38494	ab	2.48022	abc	3.81911	a	6.29467	a	24.0919	c	15.9177	bc
Paenibacillaceae	141.789	0	0.62358	a	0.899667	a	0.0699004	b	0.0691123	b	7.28853	c	5.88378	c
Rhodocyclaceae	2.5299	0.0453	0.0795455	a	0.0899667	a	0.0444821	a	0.0491061	a	0.0198965	a	0.0484511	a
Rhodobiaceae	21.7487	0	0.0951705	b	0.0654303	b	0.150392	b	0.0836622	b	0.0149224	a	0.0146363	a
Glycomycetaceae	47.2296	0	0.377841	b	0.218783	b	0.190638	b	0.163687	b	0	ab	0.00555169	a
Kineosporiaceae	28.9097	0	0.360795	bc	0.102235	abc	0.0529549	da	0.0309186	cda	0.01208	ab	0.00454229	a
Corynebacteriaceae	12.3712	0	0.0326705	ab	0.0122682	ab	0.00847278	b	0	ab	0	ab	0.000504699	a
Gaiellaceae	51.9792	0	1.39347	b	0.860817	b	0.347384	c	0.263718	bc	0.0490308	a	0.0494605	a
BIrii41	105.894	0	1.09517	b	1.31678	b	1.26668	b	0.911191	b	0.0170542	a	0.0277584	a
Intrasporangiaceae	36.214	0	1.39347	b	0.930337	b	0.82186	b	0.594729	b	0.125064	a	0.186739	a
Acidimicrobiaceae	49.2996	0	0.609375	b	0.380314	b	0.510485	b	0.261899	b	0.0376613	a	0.0494605	a
Micromonosporaceae	123.886	0	5.75426	cda	2.78079	c	1.29422	db	0.934834	dadb	0.0838497	a	0.161504	b
Propionibacteriaceae	52.1572	0	0.46875	bc	0.2699	ab	0.0783732	da	0.0309186	cda	0.0106589	a	0.0161504	a
Cellulomonadaceae	7.3893	0	0.269886	a	0.359867	a	0.0635459	ab	0.063656	b	0.311949	b	0.477445	b
S1-80	11.2487	0	0.00426136	a	0.00613409	a	0.00211819	a	0	a	0	a	0	a
Rhodospirillales_Incertae_Sedis	34.7036	0	0.238636	cda	0.210604	bc	0.108028	da	0.0745685	cda	0.0149224	a	0.0282631	ab
Mycobacteriaceae	38.9105	0	0.701705	bc	0.363956	b	0.220292	c	0.170962	bc	0.0248707	a	0.0534981	a
Bacillaceae	54.581	0	1.71875	c	0.846505	b	1.03368	c	0.234618	c	0.0611108	a	0.0953881	ab
Sandaracinaceae	57.4397	0	0.25	cda	0.278079	c	0.103792	da	0.0691123	da	0.00355295	a	0.0166551	b
Bradyrhizobiaceae	18.1812	0	0.683239	da	0.650214	cda	1.69879	bc	1.19128	abc	0.331846	a	0.587469	b
Gsoil-1167	41.1288	0	0.09375	a	0.0245364	a	0.00635459	b	0.00363749	ab	0	ab	0	ab
Xanthobacteraceae	37.7218	0	0.392045	b	0.302615	b	0.366448	b	0.27463	b	0.0575578	a	0.0651061	a
Acetobacteraceae	4.6229	0.0017	0.0454545	ab	0.0368045	ab	0.0360093	b	0.0272812	ab	0.0127906	a	0.0166551	ab
Phaselicystidaceae	37.0096	0	0.119318	c	0.136995	c	0.158865	c	0.0891185	c	0.000710591	a	0.0126175	b
Elev-16S-1332	94.9981	0	1.39062	b	0.603186	b	0.190638	c	0.118218	c	0.0198965	a	0.0328054	a
YNPFFP1	71.2438	0	0.0880682	a	0.020447	a	0.00847278	b	0.00545623	a	0	ab	0	ab
Sporichthyaceae	34.2059	0	0.224432	b	0.141084	b	0.167337	b	0.0982122	b	0.00710591	a	0.00403759	a
Limnochordaceae	66.3182	0	0.0284091	a	0.0122682	a	0	a	0	a	0	a	0	a
Thermomonosporaceae	50.9204	0	0.913352	c	0.713599	c	0.222411	da	0.238255	cda	0.0198965	a	0.0540028	b
Micrococcaceae	3.3389	0.0124	0.65767	a	0.400761	a	1.0125	a	0.576542	a	0.530101	a	0.843856	a
Nakamurellaceae	20.2263	0	0.171875	ab	0.126771	a	0.0254183	c	0.0109125	bc	0.00923768	a	0.00757048	a
Methylobacteriaceae	16.5391	0	0.200284	c	0.110414	abc	0.213938	c	0.100031	bc	0.0412143	a	0.0514793	ab
Acidobacteriaceae_Subgroup_1	13.3883	0	0.0426136	ab	0.0327152	ab	0.00635459	b	0.00181874	b	0.00213177	a	0.000504699	a
Aurantimonadaceae	2.8469	0.0276	0.00852273	a	0	a	0.00211819	a	0.00181874	a	0.0078165	a	0.0105987	a
Thermoactinomycetaceae	33.7313	0	0.198864	a	0.0940561	a	0.00423639	b	0.00545623	b	0.00213177	a	0.00353289	a
Phyllobacteriaceae	48.5251	0	0.262784	da	0.329196	cda	0.849396	c	0.525617	cda	0.0511625	a	0.109015	b
0319-6M6	47.1798	0	0.417614	b	0.151308	b	0.0593095	c	0.0345561	bc	0.00639532	a	0.00807518	a
Alcaligenaceae	3.6311	0.0079	0.264205	a	0.453923	a	0.254183	a	0.561992	a	0.370218	a	0.420414	a
Rhodothermaceae	2.7447	0.0321	0	a	0	a	0.00423639	a	0.00181874	a	0	a	0.000504699	a
TM146	14.8025	0	0.0284091	ab	0.0122682	ab	0.00211819	b	0	ab	0	ab	0.000504699	a
Haliangiaceae	79.9836	0	0.87642	cda	0.449833	c	0.542258	da	0.329193	cda	0.0220283	a	0.046937	b
Cellvibrionaceae	8.3274	0	0.0965909	a	0.16562	abc	0.00211819	bc	0.0509248	c	0.0213177	ab	0.0757048	c
Family_XVIII	55.5983	0	0.0213068	ab	0.0020447	ab	0	b	0	a	0	ab	0	ab
Microbacteriaceae	2.0763	0.0934	2.77273	a	1.66643	a	2.3279	a	1.42226	a	1.94702	a	1.92896	a
Geodermatophilaceae	46.0475	0	0.502841	b	0.261721	b	0.141919	c	0.085481	bc	0.0184754	a	0.0272537	a
Rhodobacteraceae	5.4405	0.0005	0.12358	ab	0.112458	ab	0.0508367	b	0.0618373	b	0.0206071	a	0.0590498	b
Solirubrobacteraceae	50.3781	0	0.443182	bc	0.220827	b	0.190638	c	0.118218	bc	0.0078165	a	0.00807518	a
Frankiaceae	48.3387	0	0.0397727	a	0.0265811	ab	0.00211819	b	0	b	0	ab	0	ab
MNC12	8.9525	0	0.00994318	a	0.0122682	a	0.0127092	a	0.01455	a	0	a	0.00252349	a
FFCH7168	33.5595	0	0.129261	cda	0.108369	da	0.269011	c	0.560173	bc	0.0234495	a	0.0423947	ab
BCf3-20	3.7665	0.0064	0.0113636	a	0.0020447	a	0.00635459	a	0.00909372	a	0.00142118	a	0.0010094	a
Promicromonosporaceae	36.7247	0	1.44744	b	1.21455	ab	0.279602	c	0.161868	c	0.0660849	a	0.0878176	ab
Roseiflexaceae	13.0967	0	1.08807	bc	0.924203	c	1.07181	bc	1.92423	bc	0.304843	a	0.481987	ab
Peptostreptococcaceae	40.3528	0	0.161932	a	0.087922	a	0.00211819	b	0.00181874	b	0.0078165	a	0.00958928	a
Anaerolineaceae	4.941	0.0011	0.0113636	a	0.0102235	a	0.0148274	a	0.00363749	a	0.000710591	a	0.000504699	a
Geobacteraceae	14.795	0	0.0440341	abc	0.0327152	ab	0	c	0.00363749	bc	0.00355295	a	0.00454229	a
Caulobacteraceae	32.5736	0	0.546875	c	0.84037	c	2.22411	a	2.06064	ab	0.62532	a	0.899373	b
Leptospiraceae	28.9391	0	0.0241477	ab	0.0327152	ab	0	b	0	b	0	ab	0.0010094	a
Methylophilaceae	7.0523	0	0.545455	a	0.314883	a	0.12921	b	0.1455	ab	0.338952	b	0.390132	b
Archangiaceae	14.6827	0	0.0767045	ab	0.0449833	ab	0.0169456	b	0.0218249	b	0.00213177	a	0.00504699	a
Rhizobiales_Incertae_Sedis	26.1675	0	0.09375	b	0.136995	b	0.139801	b	0.0618373	b	0.00923768	a	0.0105987	a
Nocardioidaceae	56.738	0	3.1321	c	1.6971	c	3.1201	c	2.24979	c	0.239469	a	0.457257	b
FFCH11085	11.5551	0	0.00284091	a	0.0020447	a	0.010591	a	0	a	0	a	0	a
Chitinophagaceae	8.5519	0	0.28125	b	0.421208	b	1.03156	ab	0.769329	ab	0.112984	a	0.156961	a
Burkholderiaceae	29.9478	0	0.252841	b	0.249453	b	0.17581	b	0.632923	b	0.00852709	a	0.0121128	a
OM1_clade	12.9837	0	0.0710227	ab	0.0797432	a	0.0148274	b	0.00545623	b	0.00639532	a	0.00403759	a
Nitrospiraceae	35.1188	0	0.232955	bc	0.255587	b	0.0932006	c	0.0672935	c	0.0241601	a	0.0227114	a
Planococcaceae	30.7497	0	0.190341	bc	0.0961008	ab	0.0402457	da	0.01455	cda	0.00710591	a	0.0126175	ab
Fimbriimonadaceae	0.8397	0.566	0.0383523	a	0.0306705	a	0.0402457	a	0.0454686	a	0.0234495	a	0.0282631	a
Bacteriovoracaceae	3.139	0.0172	0.115057	a	0.143129	a	0.120737	a	0.132768	a	0.0440566	a	0.093874	a
Desulfurellaceae	12.7897	0	0.105114	bc	0.0838326	abc	0.0741368	c	0.0472873	c	0.0319766	ab	0.0242255	a
ncd2191h07c1	20.7438	0	0.0383523	abc	0.0163576	ab	0.00423639	c	0.00181874	bc	0	abc	0.000504699	a
Moraxellaceae	12.4175	0	0.0909091	ab	0.0961008	ab	0.0402457	b	0.0236437	b	0.0106589	a	0.0196833	a
alphaI_cluster	4.6192	0.0017	0.0142045	a	0.0122682	a	0.0190638	a	0.00727498	a	0.00142118	a	0.00252349	a
Oscillochloridaceae	18.754	0	0.046875	bc	0.0511174	c	0.163101	ab	0.451049	ab	0.0170542	a	0.0358336	a
Iamiaceae	27.7585	0	0.146307	b	0.0817879	b	0.116501	b	0.0581998	b	0.0127906	a	0.010094	a
Chthoniobacteraceae	3.4532	0.0104	0.00568182	a	0.0020447	a	0.0169456	a	0.00363749	a	0.000710591	a	0.00201879	a
Gracilibacteraceae	10.1753	0	0.0227273	ab	0.0102235	ab	0	b	0	ab	0.00213177	a	0.00201879	a
Desulfuromonadaceae	0.4713	0.8337	0.00142045	a	0.0020447	a	0	a	0.00181874	a	0.000710591	a	0.0015141	a
p35j06ok	13.9386	0	0	a	0.0020447	a	0	a	0	a	0	a	0	a
Eubacteriaceae	4.4736	0.0021	0.00284091	a	0.00613409	a	0	a	0	a	0	a	0.000504699	a
Acidothermaceae	22.6711	0	0.0284091	ab	0.0163576	ab	0.00211819	b	0	b	0	ab	0.000504699	a
Patulibacteraceae	4.2711	0.0029	0.00568182	a	0.00408939	a	0.00211819	a	0	a	0	a	0.000504699	a
Beijerinckiaceae	1.8953	0.1233	0.00568182	a	0	a	0.00423639	a	0.00363749	a	0.00284236	a	0.0010094	a
MNG7	2.2879	0.0668	0.00852273	a	0.0102235	a	0.00211819	a	0.00363749	a	0.000710591	a	0.00201879	a
Rubrobacteriaceae	48.2957	0	0.242898	a	0.0981455	ab	0.00847278	b	0	b	0.00142118	a	0.000504699	a
Clostridiales_vadinBB60_group	14.8125	0	0.00426136	a	0.00408939	a	0	a	0	a	0	a	0	a
LWSR-14	17.424	0	0.00568182	a	0.00817879	a	0	a	0	a	0	a	0	a
Demequinaceae	7.7792	0	0.0284091	ab	0.0143129	ab	0.00211819	b	0	ab	0.00142118	a	0.00403759	a
288-2	34.3062	0	0.15767	ab	0.0654303	abc	0.00847278	c	0	bc	0.00284236	a	0.00403759	a
Acidimicrobiales_Incertae_Sedis	4.0277	0.0043	0.0227273	a	0.00817879	a	0.00211819	a	0	a	0.00284236	a	0.00555169	a
KF-JG30-B3	3.9866	0.0045	0.00568182	a	0.0020447	a	0.00211819	a	0	a	0	a	0.000504699	a
Parviterribacteraceae	7.2026	0	0.0142045	ab	0.00817879	ab	0.00423639	b	0.00363749	ab	0	ab	0.0010094	a
VHS-B3-70	14.4712	0	0.00284091	a	0	a	0	a	0.00363749	a	0	a	0	a
A0839	0.9008	0.5249	0.00284091	a	0.00817879	a	0.00423639	a	0.00727498	a	0.00213177	a	0.00403759	a
Cryomorphaceae	6.5211	0.0002	0.0113636	ab	0.0184023	b	0.0148274	ab	0.0545623	ab	0.00497414	a	0.00252349	a
P3OB-42	13.5032	0	0.0383523	c	0.0572515	c	0.0889642	bc	0.0545623	c	0.00568472	a	0.0105987	ab
Sanguibacteraceae	10.4642	0	0.0198864	ab	0.0020447	ab	0	a	0	ab	0.183332	b	0.0873129	ab
Rhodospirillaceae	3.1254	0.0175	0.443182	a	0.408939	a	0.169456	a	0.127312	a	0.191149	a	0.269509	a
Streptosporangiaceae	19.3903	0	0.458807	b	0.181978	b	0.294429	b	0.161868	b	0.00426354	a	0.0126175	a
Erysipelotrichaceae	11.403	0	0.0127841	ab	0.0122682	ab	0.00211819	b	0.00545623	b	0.000710591	a	0	ab
MSB-1E8	15.8268	0	0.0823864	ab	0.0715644	a	0.010591	b	0.00363749	b	0.00284236	a	0.00454229	a
env.OPS_17	42.7081	0	0.127841	b	0.226961	b	0.300784	b	0.31828	b	0.00568472	a	0.0141316	a
Saprospiraceae	9.1449	0	0.133523	ab	0.139039	ab	0.076255	b	0.0691123	b	0.0447672	a	0.0428994	a
PHOS-HE51	2.3447	0.0613	0.0255682	a	0.0388492	a	0.010591	a	0.0163687	a	0.0170542	a	0.0146363	a
Vulgatibacteraceae	0.5987	0.7371	0.00142045	a	0	a	0	a	0.00181874	a	0.000710591	a	0.000504699	a
Alicyclobacillaceae	29.8115	0	0.136364	ab	0.0552068	abc	0.00211819	c	0	bc	0.00355295	a	0.0010094	a
Clostridiales_Incertae_Sedis	10.0449	0	0.0113636	ab	0.00613409	ab	0	b	0	ab	0	ab	0.000504699	a
mle1-27	13.4891	0	0.0596591	c	0.0224917	abc	0.0275365	c	0.0163687	bc	0.00213177	ab	0.00201879	a
Halomonadaceae	15.4961	0	0	a	0.00408939	a	0	a	0	a	0	a	0	a
Polyangiaceae	82.5828	0	0.430398	b	0.431431	b	0.135564	c	0.129131	c	0.0191859	a	0.0222067	a
Parachlamydiaceae	5.0303	0.0009	0.00284091	ab	0.0163576	ab	0	ab	0	b	0.00355295	ab	0.0015141	a
Cryptosporangiaceae	12.6359	0	0.0497159	b	0.0286258	b	0.0338911	b	0.0381936	b	0.00284236	a	0.00504699	a
Plot4-2H12	NaN	NaN	0	a	0	a	0	a	0	a	0	a	0	a
Coxiellaceae	1.3261	0.2948	0	a	0	a	0.00423639	a	0.00181874	a	0.00142118	a	0.0015141	a
Erythrobacteraceae	48.8998	0	0.215909	da	0.237185	cda	0.612158	c	0.467417	cda	0.0241601	a	0.051984	b
DA101_soil_group	13.9386	0	0	a	0	a	0.00211819	a	0	a	0	a	0	a
I-10	4.6574	0.0016	0.0142045	ab	0.00817879	ab	0.00635459	b	0.00363749	ab	0.000710591	ab	0.0010094	a
Solimonadaceae	0.6428	0.7084	0.00142045	a	0	a	0.00211819	a	0	a	0.00142118	a	0.000504699	a
Staphylococcaceae	10.069	0	0.0241477	ab	0.0122682	ab	0.00635459	b	0.00181874	ab	0	ab	0.0010094	a
27F-1492R	4.8083	0.0013	0	a	0.0020447	a	0.00423639	a	0	a	0.000710591	a	0	a
Bdellovibrionaceae	7.6882	0	0.173295	b	0.192202	b	0.326202	b	0.283724	b	0.0596896	a	0.195823	b
Prevotellaceae	NaN	NaN	0	a	0	a	0	a	0	a	0	a	0	a
AKYH767	2.1272	0.0863	0.0269886	a	0.0184023	a	0.0233001	a	0.01455	a	0.0113694	a	0.010094	a
OPB56	3.601	0.0083	0.0142045	a	0.0224917	a	0.021182	a	0.01455	a	0.00355295	a	0.00656108	a
Simkaniaceae	6.9667	0	0.00142045	a	0	a	0	a	0	a	0	a	0	a
Acidiferrobacteraceae	0.62	0.7234	0.00142045	a	0.00408939	a	0.00423639	a	0.00363749	a	0.00213177	a	0.0010094	a
JG34-KF-161	3.5863	0.0084	0.0113636	a	0.0163576	a	0.0169456	a	0.00363749	a	0.00284236	a	0.00504699	a
Oceanospirillaceae	13.135	0	0.0411932	c	0.0899667	bc	0.0571913	bc	0.0345561	c	0.00852709	a	0.0146363	ab
Enterococcaceae	1.6052	0.1948	0	a	0	a	0	a	0	a	0.000710591	a	0.0105987	a
NS11-12_marine_group	4.4218	0.0023	0.0255682	ab	0.0388492	ab	0.0233001	ab	0.0127312	b	0.00497414	a	0.0146363	ab
Ellin6055	17.0413	0	0.015625	b	0.0143129	b	0.0699004	ab	0.0491061	ab	0.000710591	a	0.00252349	a
Solibacteraceae_Subgroup_3	25.6556	0	0.174716	b	0.196291	b	0.116501	b	0.0872997	b	0.0326872	a	0.0358336	a
Myxococcaceae	12.258	0	0.0525568	ab	0.0429386	ab	0.00211819	b	0.0127312	b	0.00213177	a	0.00302819	a
Nannocystaceae	11.9978	0	0.0454545	abc	0.0306705	ab	0.0169456	c	0.00181874	bc	0.00213177	a	0.00908458	ab
BSV26	1.3625	0.2815	0.00426136	a	0	a	0	a	0.00363749	a	0.00213177	a	0.0015141	a
Fibrobacteraceae	36.545	0	0.0667614	b	0.110414	b	0.171574	b	0.214612	b	0.00213177	a	0.00302819	a
Holosporaceae	4.5554	0.0019	0.00284091	a	0.0020447	a	0.00847278	a	0	a	0	a	0.000504699	a
Catenulisporaceae	19.7348	0	0.0184659	a	0.0184023	a	0	a	0	a	0	a	0	a
Planctomycetaceae	0.4261	0.8641	0.0369318	a	0.0102235	a	0.0169456	a	0.0290999	a	0.0262919	a	0.0328054	a
Blastocatellaceae	0.7977	0.5943	0.0113636	a	0.0102235	a	0.0190638	a	0.00727498	a	0.00994827	a	0.00605639	a
Halieaceae	1.3533	0.2842	0.00142045	a	0.0020447	a	0	a	0	a	0.00213177	a	0.00252349	a
DA111	3.9084	0.0051	0.015625	a	0.0020447	a	0.00847278	a	0.00363749	a	0.00142118	a	0.000504699	a
Desulfarculaceae	13.9386	0	0	a	0	a	0.00211819	a	0	a	0	a	0	a
ABS-19	23.4833	0	0.12358	b	0.102235	b	0.165219	b	0.13095	b	0.00852709	a	0.0211973	a
KD3-93	11.5185	0	0	b	0.0020447	ab	0.0127092	ab	0.00545623	ab	0.00142118	a	0	ab
Herpetosiphonaceae	9.4643	0	0.0170455	bc	0.0449833	c	0.108028	ab	0.23098	abc	0.0135012	a	0.0277584	ab
AKIW781	30.0928	0	0.00426136	ab	0	b	0.00847278	a	0.0218249	ab	0	ab	0	ab
Blfdi19	6.1168	0.0002	0.0127841	a	0.00408939	a	0.0169456	a	0.00545623	a	0	a	0.00302819	a
JTB255_marine_benthic_group	6.9667	0	0.00142045	a	0	a	0	a	0	a	0	a	0	a
Spongiibacteraceae	1.1679	0.3663	0	a	0	a	0	a	0	a	0.000710591	a	0.0015141	a
7B-8	2.6474	0.0376	0.00426136	a	0	a	0	a	0	a	0.00142118	a	0.00252349	a
Hyphomonadaceae	4.2738	0.0029	0.0284091	a	0.0408939	a	0.010591	a	0.00545623	a	0.0106589	a	0.0105987	a
Caldicoprobacteraceae	16.8833	0	0.00426136	a	0.0020447	a	0	a	0	a	0	a	0	a
JG35-K1-AG5	1.7489	0.1555	0.0127841	a	0.00817879	a	0.00423639	a	0.00545623	a	0.00284236	a	0.0116081	a
CA002	4.5426	0.0019	0.00142045	a	0.0143129	a	0	a	0	a	0.00142118	a	0.00252349	a
Nocardiaceae	7.2809	0	0.078125	ab	0.147218	ab	0.0783732	ab	0.0436499	b	0.0291342	a	0.0287678	a
Cyclobacteriaceae	16.2742	0	0.0213068	b	0.0143129	b	0.0910824	b	0.0381936	ab	0.00142118	a	0.00252349	a
Spirochaetaceae	45.2625	0	0.0639205	a	0.130861	a	0.00211819	b	0.00181874	b	0	ab	0.000504699	a
Alteromonadaceae	13.8764	0	0.0127841	a	0	a	0	a	0	a	0	a	0	a
D05-2	5.2069	0.0008	0.00568182	a	0	a	0.00635459	a	0	a	0	a	0.00201879	a
NS72	2.0216	0.1017	0.00710227	a	0.00817879	a	0.00211819	a	0	a	0.00142118	a	0.0015141	a
FCPU744	35.9182	0	0.0397727	ab	0.0184023	ab	0	b	0	b	0.00284236	a	0	ab
MWH-CFBk5	11.0324	0	0.00284091	a	0.00408939	a	0	a	0	a	0	a	0	a
Phycisphaeraceae	4.0621	0.004	0.046875	ab	0.0817879	ab	0.0233001	ab	0.0563811	b	0.0206071	a	0.0398712	ab
FFCH5858	5.0217	0.0009	0.00142045	a	0	a	0.00211819	a	0.00181874	a	0	a	0	a
Family_XIII	2.7484	0.0321	0.00568182	a	0.00408939	a	0	a	0	a	0.000710591	a	0.000504699	a
Ruminococcaceae	18.419	0	0.0227273	ab	0.00613409	ab	0	b	0	ab	0.000710591	a	0	ab
Hyphomicrobiaceae	9.4493	0	0.877841	c	1.02235	bc	2.38085	ab	1.75509	abc	0.642374	a	1.01444	ab
Lachnospiraceae	68.2688	0	0.0596591	ab	0.047028	ab	0	a	0	a	1.402	b	0.991228	b
KCM-B-60	8.0151	0	0.00284091	a	0.0020447	a	0.00211819	a	0	a	0	a	0	a
01D2Z36	9.0113	0	0.00284091	b	0	b	0.010591	ab	0.0109125	ab	0	ab	0.000504699	a
CCU22	10.6904	0	0	a	0	a	0	a	0.00181874	a	0	a	0	a
Neisseriaceae	3.3125	0.013	0.00568182	a	0.00817879	a	0	a	0.00363749	a	0.00142118	a	0.0116081	a
FW13	2.7588	0.0316	0.00284091	a	0.0020447	a	0	a	0	a	0.000710591	a	0	a
Clostridiaceae	17.3939	0	0.24858	a	0.163576	a	0.00423639	bc	0.00909372	b	0.96214	c	0.440602	bc
SJA-28	1.9927	0.1062	0.0127841	a	0.0143129	a	0.00423639	a	0.00545623	a	0.0142118	a	0.015141	a
0319-6A21	2.8441	0.0276	0.00426136	a	0	a	0.00211819	a	0.00181874	a	0	a	0.000504699	a
[Caedibacter]_caryophilus_group	6.2215	0.0002	0	a	0.00613409	a	0	a	0	a	0	a	0.0015141	a
Oligoflexaceae	34.4731	0	0.015625	ab	0.0122682	a	0.00423639	b	0.00181874	b	0	ab	0	ab
SM2D12	8.8932	0	0.0355114	ab	0.0429386	ab	0.0233001	b	0.0254624	b	0.00568472	a	0.00656108	a
AKYH478	1.951	0.1132	0	a	0.0020447	a	0	a	0	a	0	a	0.000504699	a
Syntrophaceae	5.1095	0.0008	0	a	0.00408939	a	0	a	0.00181874	a	0.00142118	a	0	a
Longimicrobiaceae	7.4292	0	0.0213068	c	0.0184023	bc	0.0550731	abc	0.0327374	abc	0.00923768	ab	0.00757048	a
RB446	1.4092	0.2633	0.00142045	a	0.0020447	a	0	a	0.00181874	a	0	a	0.000504699	a
Desulfobulbaceae	NaN	NaN	0	a	0	a	0	a	0	a	0	a	0	a
JG34-KF-361	8.577	0	0.00426136	b	0	ab	0.010591	ab	0	ab	0	ab	0.0010094	a
Methylocystaceae	29.9777	0	0.00568182	c	0	bc	0.0487185	ab	0.0309186	abc	0	abc	0.000504699	a
KD3-10	4.3227	0.0027	0.015625	a	0.00817879	a	0.00847278	a	0.00545623	a	0.000710591	a	0.0015141	a
NS9_marine_group	3.8006	0.006	0.0241477	a	0.0184023	a	0.00847278	a	0.00181874	a	0.00710591	a	0.00504699	a
Rickettsiaceae	3.9395	0.0049	0.00852273	a	0.0245364	a	0	a	0	a	0.00213177	a	0.00201879	a
MND8	8.6165	0	0.00142045	a	0.00408939	a	0.00423639	a	0	a	0	a	0	a
cvE6	13.9386	0	0	a	0.0020447	a	0	a	0	a	0	a	0	a
Eel-36e1D6	NaN	NaN	0	a	0	a	0	a	0	a	0	a	0	a
Salinisphaeraceae	13.9386	0	0	a	0	a	0.00211819	a	0	a	0	a	0	a
0319-6G20	32.4149	0	0.12358	b	0.163576	b	0.218174	b	0.132768	b	0.00923768	a	0.0166551	a
Verrucomicrobiaceae	1.1397	0.3799	0.00852273	a	0.00613409	a	0.0190638	a	0.0163687	a	0.00568472	a	0.00504699	a
groundwater_metagenome	1.1901	0.3562	0	a	0	a	0	a	0	a	0	a	0.000504699	a
Sphingobacteriaceae	3.0616	0.0194	0.0497159	a	0.216738	a	0.0677823	a	0.250987	a	0.193991	a	0.177654	a
bacteriap25	3.5306	0.0093	0	a	0.0020447	a	0	a	0	a	0	a	0.0015141	a
Caldilineaceae	2.1847	0.0789	0.00142045	a	0	a	0.00211819	a	0.00181874	a	0.00213177	a	0	a
JG37-AG-20	12.2903	0	0.00568182	a	0.00408939	a	0	a	0	a	0	a	0	a
Aeromonadaceae	42.577	0	0.00568182	a	0.00613409	a	0.00211819	a	0.0418311	a	1.19308	b	1.04775	b
Mycoplasmataceae	6.9667	0	0.00142045	a	0	a	0	a	0	a	0	a	0	a
Holophagaceae	22.4462	0	0	a	0.0143129	a	0	a	0	a	0	a	0	a
Prolixibacteraceae	1.1083	0.3957	0	a	0	a	0	a	0	a	0.000710591	a	0.0010094	a
Gallionellaceae	2.3001	0.0658	0	a	0	a	0	a	0	a	0.000710591	a	0	a
Sva0725	4.9928	0.0009	0.00852273	a	0.0020447	a	0.010591	a	0.00727498	a	0.00142118	a	0	a
Brucellaceae	4.6605	0.0016	0.00284091	a	0.0163576	a	0.0720186	a	0.063656	a	0.015633	a	0.00908458	a
Hypsibius_dujardini	2.5463	0.0443	0.00426136	a	0.0020447	a	0	a	0	a	0	a	0.000504699	a
Family_XI	1.2405	0.3337	0.00284091	a	0.00408939	a	0	a	0	a	0.00355295	a	0.00252349	a
Euzebyaceae	12.5867	0	0.0113636	a	0.0020447	a	0.010591	a	0.00545623	a	0	a	0	a
Chloroflexaceae	10.653	0	0.00142045	a	0.0020447	a	0.00211819	a	0.00909372	a	0	a	0	a
Streptococcaceae	3.1736	0.0162	0.00142045	a	0	a	0	a	0.00363749	a	0.10801	a	0.031796	a
AKYG1088	NaN	NaN	0	a	0	a	0	a	0	a	0	a	0	a
P-102	10.6904	0	0	a	0	a	0	a	0.00181874	a	0	a	0	a
Porphyromonadaceae	NaN	NaN	0	a	0	a	0	a	0	a	0	a	0	a
Family_XII	25.0351	0	0	a	0.00408939	a	0.0275365	ab	0.0327374	a	0.195412	b	0.366916	b
Christensenellaceae	54.4607	0	0.00568182	a	0	a	0	a	0	a	0	a	0	a
Tsukamurellaceae	NaN	NaN	0	a	0	a	0	a	0	a	0	a	0	a
Syntrophobacteraceae	1.1901	0.3562	0	a	0	a	0	a	0	a	0	a	0.000504699	a
Tepidisphaeraceae	3.8809	0.0054	0.00142045	a	0.0020447	a	0.00423639	a	0.0200062	a	0.00213177	a	0.000504699	a
Rickettsiales_Incertae_Sedis	4.5347	0.002	0.00710227	a	0.0143129	a	0.00423639	a	0.00909372	a	0.0305554	a	0.0454229	a
MN_122.2a	13.9386	0	0	a	0	a	0.00211819	a	0	a	0	a	0	a
Thiotrichaceae	0.7114	0.6573	0	a	0	a	0	a	0	a	0.000710591	a	0.000504699	a
Armatimonadaceae	NaN	NaN	0	a	0	a	0	a	0	a	0	a	0	a
Deinococcaceae	14.2366	0	0.00142045	ab	0	b	0.0275365	a	0.154593	ab	0.000710591	a	0.00857988	a
Mitochondria	54.2811	0	0.0497159	ab	0.0245364	c	0.00423639	b	0.560173	b	0.00142118	a	0.000504699	a
ODP1230B8.23	NaN	NaN	0	a	0	a	0	a	0	a	0	a	0	a
Chlorobiaceae	57.2592	0	0	a	0	a	0	a	0.00545623	a	0	a	0	a
Trueperaceae	NaN	NaN	0	a	0	a	0	a	0	a	0	a	0	a
KCM-B-15	15.4961	0	0	a	0	a	0.00423639	a	0	a	0	a	0	a

## Sheet: Root fungi
	F	Padj	Ch_WT	Ch_WT_T	Ch_bx	Ch_bx_T	Au_WT	Au_WT_T	Au_bx	Au_bx_T	Re_WT	Re_WT_T	Re_bx	Re_bx_T		LEGEND:
Mortierellaceae	28.1151	0	0.893272	c	0.811498	b	18.5271	a	5.5332	ab	0.727166	a	0.960453	a		abundant phyla
Chaetomiaceae	17.4011	0	0.0250116	bc	0.0146656	c	1.48782	a	2.70715	a	0.700002	bc	0.338695	b		Locations are abbreviated with Ch=Changins, Au=Aurora and Re=Reckenholz.
Nectriaceae	8.3718	0	35.1235	a	61.3659	a	26.3818	ab	32.3944	b	23.0332	a	35.0672	a		Genotypes are abbreviated with WT=wildtype and bx for the bx1 mutant.
Plectosphaerellaceae	14.9382	0	2.97281	ab	1.28569	a	1.67068	bc	0.548747	ab	12.4182	da	9.52272	cda		The columns with the posthoc Tukey test results is indicated with "_T"
Ascomycota inc. sed.	30.6036	0	1.45425	a	1.03148	a	0.124678	b	0.17377	b	6.57375	c	4.88571	c		significant differences
Ascobolaceae	2.3462	0.0906	0.200093	a	0.23465	a	0.157925	a	0.128041	a	0.185971	a	0.819739	a
Herpotrichiellaceae	16.2586	0	0.421624	b	0.141768	b	8.62771	a	14.1302	a	1.79493	b	5.89689	b
Ceratobasidiaceae	8.1587	0	23.2429	a	7.851	bc	0.340786	c	10.289	bc	1.01761	ab	4.11015	bc
Didymellaceae	26.5996	0	0.100046	b	0.190653	a	5.8848	a	0.850558	a	18.712	b	7.17967	b
Microdochiaceae	25.5519	0	6.5459	a	3.06512	a	0.598454	bc	0.475581	b	24.7654	da	16.6157	cda
Periconiaceae	7.2014	0	9.37578	ab	2.65937	a	6.93209	b	4.21621	a	2.16687	a	3.54566	a
Glomeraceae	32.8311	0	10.4084	b	5.89069	b	3.31643	b	4.38083	b	0.0355225	a	0.125988	a
Lasiosphaeriaceae	2.2825	0.0997	1.47211	a	4.39969	a	3.19175	a	1.38101	a	1.40418	a	2.2956	a
Psathyrellaceae	1.9366	0.1748	2.48687	a	2.65448	a	0.432217	a	2.43278	a	0.883883	a	3.11206	a
Pyronemataceae	3.1213	0.028	0.00714618	a	0.0244427	a	0.0332474	a	0.00914578	a	0.0564181	a	0.0327241	a
Saccharomycetales inc. sed.	27.8115	0	0.00357309	ab	0	a	0	a	0.00914578	ab	0.587166	b	0.0539948	a
Didymosphaeriaceae	4.8798	0.0019	0	a	0	a	0.0332474	a	0.00914578	a	0.0856719	a	0.0719931	a
Torulaceae	9.6888	0	0.496659	ab	0.9386	a	0.207797	bc	0.100604	c	0.415822	bc	0.394326	bc
Trichosporonaceae	9.269	0	0.00714618	ab	0.0439969	ab	0	a	0	ab	0.501494	b	0.204526	ab
Auriculariaceae	6.8664	0	0.00714618	a	0.00488854	a	0	a	0	a	0.00417912	a	0.0867189	a
Sporidiobolaceae	3.0118	0.0328	0.0214385	a	0.0488854	a	0	a	0.0731663	a	0.0313434	a	0.0212707	a
Tremellaceae	3.1318	0.0279	0.0285847	a	0.053774	a	0.0166237	a	0.00914578	a	0.114926	a	0.0212707	a
Onygenaceae	NaN	NaN	0	a	0	a	0	a	0	a	0	a	0	a
Thelephoraceae	1.2589	0.4791	0	a	0	a	0	a	0	a	0	a	0.00163621	a
Bulleribasidiaceae	2.5889	0.0617	0.0107193	a	0.0146656	a	0	a	0.00914578	a	0.0208956	a	0.0130896	a
Mrakiaceae	0.2774	1	0.0107193	a	0.00977708	a	0.00831186	a	0.00914578	a	0.00417912	a	0.00327241	a
Filobasidiaceae	6.157	0.0003	0.00714618	ab	0.00488854	b	0.0166237	ab	0.164624	ab	0.0125374	ab	0.00327241	a
Debaryomycetaceae	2.7456	0.049	0	a	0	a	0	a	0	a	0.00208956	a	0	a
Pleosporaceae	13.3059	0	0.0357309	b	0.0195542	b	1.98653	a	0.905433	a	0.643584	b	0.399234	b
Cordycipitaceae	4.415	0.0036	0.039304	a	0.0146656	a	0	a	0	a	0.018806	a	0.0196345	a
Rhizophlyctidaceae	5.7573	0.0005	0.0321578	ab	0.0146656	b	0	ab	0.100604	ab	0.00626867	ab	0.00327241	a
Bulleraceae	2.6862	0.0536	0.00357309	a	0.00488854	a	0	a	0	a	0.0334329	a	0.0130896	a
Myrmecridiaceae	0.8187	0.8376	1.99736	a	0.752835	a	1.37977	a	2.36876	a	1.40836	a	1.7442	a
Leotiaceae	1.8319	0.203	0	a	0	a	0	a	0	a	0.00417912	a	0.00327241	a
Piskurozymaceae	1.8606	0.1958	0.0107193	a	0	a	0.00831186	a	0.00914578	a	0	a	0.0130896	a
Hyaloscyphaceae	5.8845	0.0005	0.135777	ab	0.420415	ab	0.116366	ab	0.201207	b	0.0605972	a	0.15544	ab
Orbiliaceae	6.6906	0	0	a	0.0488854	a	0.0748067	a	0.0457289	a	0.0104478	a	0.00163621	a
Helotiales_fam_Incertae_sedis	4.4652	0.0034	0.0321578	a	0.053774	a	0	a	0.0274374	a	0.0355225	a	0.0850827	a
Stachybotryaceae	0.598	1	0.207239	a	0.141768	a	0.124678	a	0.137187	a	0.119105	a	0.0948999	a
Mucoraceae	6.1524	0.0003	0	a	0	a	0.108054	a	0.00914578	a	0.0104478	a	0.00163621	a
Ganodermataceae	1.3826	0.4053	0.00357309	a	0	a	0	a	0	a	0	a	0.00163621	a
Hypocreales inc. sed.	7.0842	0	0.0786079	ab	0.366641	b	0.374034	ab	3.10042	ab	0.223583	b	0.0294517	a
Sporormiaceae	6.6985	0	0.00714618	ab	0.00977708	ab	0.0415593	a	0.246936	a	0.0731345	ab	0.305971	b
Clavicipitaceae	14.257	0	0.164362	c	0.161322	bc	0.108054	c	0.100604	c	0.00417912	a	0.00981724	ab
Helotiaceae	3.1627	0.0268	0.135777	a	0.053774	a	0	a	0	a	0.018806	a	0.0425414	a
Hypocreaceae	6.053	0.0003	0.303712	ab	0.161322	b	0.124678	b	0.69508	ab	0.0250747	a	0.0294517	a
Bondarzewiaceae	NaN	NaN	0	a	0	a	0	a	0	a	0	a	0	a
Lentitheciaceae	7.2007	0	0.0535963	ab	0	ab	0.00831186	b	0.00914578	ab	0.00208956	ab	0.00327241	a
Chaetosphaeriaceae	9.1737	0	0.0178654	b	0	ab	0.22442	ab	0.0731663	ab	0.00208956	a	0.0179983	a
Togniniaceae	NaN	NaN	0	a	0	a	0	a	0	a	0	a	0	a
Melanommataceae	NaN	NaN	0	a	0	a	0	a	0	a	0	a	0	a
Bionectriaceae	3.1136	0.028	0.0250116	a	0.127102	a	0.531959	a	0.310957	a	0.0208956	a	0.0605396	a
Chrysozymaceae	5.2328	0.001	0	a	0	a	0	a	0	a	0.0250747	a	0.00981724	a
Hydnodontaceae	NaN	NaN	0	a	0	a	0	a	0	a	0	a	0	a
Ustilaginaceae	NaN	NaN	0	a	0	a	0	a	0	a	0	a	0	a
Phaffomycetaceae	3.3856	0.0191	0	a	0	a	0	a	0	a	0.0208956	a	0.00654482	a
Pseudeurotiaceae	12.9747	0	0.142924	ab	0.0342198	a	0.00831186	b	0.0182916	ab	0.00417912	a	0.00654482	a
Magnaporthaceae	4.0428	0.0067	0.325151	b	0.0831052	ab	12.5758	ab	0.93287	ab	0.0313434	a	0.855736	ab
Piptocephalidaceae	NaN	NaN	0	a	0	a	0	a	0	a	0	a	0	a
Cystofilobasidiaceae	13.0551	0	0.082181	ab	0.0831052	ab	0	a	0	ab	0.75851	b	0.152167	a
Orbiliales_fam_Incertae_sedis	7.6344	0	0.00357309	a	0	a	0	a	0	a	0	a	0.0147259	a
Phaeosphaeriaceae	1.8093	0.2085	0.0893272	a	0.112436	a	0.0831186	a	0.137187	a	0.0229851	a	0.0490862	a
Strophariaceae	1.1713	0.5349	0.00357309	a	0	a	0	a	0	a	0.00208956	a	0.00490862	a
Rhizophydiales inc. sed.	6.1272	0.0003	0.0321578	a	0.0293312	a	0.00831186	a	0.0274374	a	0	a	0.00163621	a
Sclerotiniaceae	135.83	0	0	a	0.0439969	a	0	a	0	a	0	a	0	a
Olpidiaceae	27.1852	0	0.235824	ab	0.107548	ab	0	b	0	b	0	ab	0.00327241	a
Rhizophydiaceae	6.3697	0.0003	0.00357309	a	0	a	0	a	0	a	0	a	0	a
Cantharellales_fam_Incertae_sedis	3.4065	0.0187	0.0250116	a	0.00488854	a	0.0166237	a	0	a	0.00208956	a	0.00163621	a
Microascaceae	NaN	NaN	0	a	0	a	0	a	0	a	0	a	0	a
Nidulariaceae	6.55	0.0003	0.00714618	a	0	a	0	a	0	a	0.0752241	a	0.283064	a
Glomerellaceae	3.2104	0.0254	0	a	0	a	0	a	0.00914578	a	0.00208956	a	0	a
Diversisporaceae	2.8104	0.0454	0.00714618	a	0	a	0	a	0	a	0	a	0.00981724	a
Lycoperdaceae	NaN	NaN	0	a	0	a	0	a	0	a	0	a	0	a
Coniochaetaceae	NaN	NaN	0	a	0	a	0	a	0	a	0	a	0	a
Malasseziaceae	NaN	NaN	0	a	0	a	0	a	0	a	0	a	0	a
Bolbitiaceae	0.8174	0.8376	0.00357309	a	0	a	0	a	0.0274374	a	0.00417912	a	0.00654482	a
Leptosphaeriaceae	1.25	0.4807	0.0142924	a	0.0146656	a	0.058183	a	0.0731663	a	0.00417912	a	0.0179983	a
Geminibasidiaceae	6.3697	0.0003	0.00357309	a	0	a	0	a	0	a	0	a	0	a
Halomycetaceae	NaN	NaN	0	a	0	a	0	a	0	a	0	a	0	a
Ustilentylomataceae	NaN	NaN	0	a	0	a	0	a	0	a	0	a	0	a
Ceratocystidaceae	47.0979	0	0	a	0	a	0.0166237	a	0	a	0	a	0	a
Onygenales_fam_Incertae_sedis	NaN	NaN	0	a	0	a	0	a	0	a	0	a	0	a
Cucurbitariaceae	2.7456	0.049	0	a	0	a	0	a	0	a	0.00208956	a	0	a
Physalacriaceae	NaN	NaN	0	a	0	a	0	a	0	a	0	a	0	a
Trichocomaceae	68.0359	0	0	a	0	b	0.0249356	ab	0.146333	ab	0	ab	0	ab
Alphamycetaceae	5.6673	0.0005	0.00357309	a	0.00488854	a	0	a	0	a	0	a	0	a
Halosphaeriaceae	11.1442	0	0.0893272	ab	0.0488854	ab	0.0249356	b	0.0274374	ab	0	ab	0.00818103	a
Xylariaceae	1.2589	0.4791	0	a	0	a	0	a	0	a	0	a	0.00163621	a
Kondoaceae	2.381	0.0864	0.00357309	a	0	a	0	a	0	a	0.00208956	a	0	a
Tricholomataceae	19.0029	0	0.110766	ab	2.66425	a	0	a	0.00914578	b	0.0355225	a	0.122715	a
Wallemiales_fam_Incertae_sedis	15.839	0	0	a	0	a	0.00831186	a	0	a	0	a	0	a
Coriolaceae	NaN	NaN	0	a	0	a	0	a	0	a	0	a	0	a
Sordariales_fam_Incertae_sedis	2.6095	0.0602	0.00714618	a	0.00488854	a	0.0166237	a	0.0548747	a	0.00208956	a	0.00163621	a
Aureobasidiaceae	NaN	NaN	0	a	0	a	0	a	0	a	0	a	0	a
Entylomatales_fam_Incertae_sedis	NaN	NaN	0	a	0	a	0	a	0	a	0	a	0	a
Powellomycetaceae	1.113	0.5764	0	a	0.00488854	a	0.0249356	a	0.00914578	a	0.00208956	a	0.00327241	a
Rhizopodaceae	NaN	NaN	0	a	0	a	0	a	0	a	0	a	0	a
Corticiaceae	NaN	NaN	0	a	0	a	0	a	0	a	0	a	0	a
Dothideomycetes_fam_Incertae_sedis	3.1869	0.0261	0	a	0	a	0.0249356	a	0	a	0.00417912	a	0.00490862	a
Melanosporaceae	NaN	NaN	0	a	0	a	0	a	0	a	0	a	0	a
Saccharomycetaceae	NaN	NaN	0	a	0	a	0	a	0	a	0	a	0	a
Pleurotheciaceae	NaN	NaN	0	a	0	a	0	a	0	a	0	a	0	a
Cystofilobasidiales_fam_Incertae_sedis	NaN	NaN	0	a	0	a	0	a	0	a	0	a	0	a
Meruliaceae	NaN	NaN	0	a	0	a	0	a	0	a	0	a	0	a
Minutisphaeraceae	NaN	NaN	0	a	0	a	0	a	0	a	0	a	0	a
Chionosphaeraceae	6.3697	0.0003	0.00357309	a	0	a	0	a	0	a	0	a	0	a
Dipodascaceae	17.124	0	0	a	0	a	0.0332474	a	0.00914578	a	0	a	0	a
Sympoventuriaceae	NaN	NaN	0	a	0	a	0	a	0	a	0	a	0	a
Phanerochaetaceae	NaN	NaN	0	a	0	a	0	a	0	a	0	a	0	a
Peniophoraceae	NaN	NaN	0	a	0	a	0	a	0	a	0	a	0	a
Cystobasidiaceae	NaN	NaN	0	a	0	a	0	a	0	a	0	a	0	a
Cystobasidiomycetes_fam_Incertae_sedis	NaN	NaN	0	a	0	a	0	a	0	a	0	a	0	a
Teratosphaeriaceae	NaN	NaN	0	a	0	a	0	a	0	a	0	a	0	a
Stephanosporaceae	35.1463	0	0.00357309	ab	1.33457	ab	0	a	0	b	0	ab	0.00490862	a
Trichosphaeriaceae	NaN	NaN	0	a	0	a	0	a	0	a	0	a	0	a
Savoryellales_fam_Incertae_sedis	8.6614	0	0.0285847	ab	0.0244427	ab	0.0249356	b	0	ab	0	ab	0.00163621	a
Exidiaceae	NaN	NaN	0	a	0	a	0	a	0	a	0	a	0	a
Dictyosporiaceae	25.7343	0	0	b	0	b	0.332474	ab	0.146333	ab	0	ab	0.00163621	a
Corynesporascaceae	28.0377	0	0	a	0	a	0.0249356	a	0.0182916	a	0	a	0	a
Phallaceae	332.459	0	0	a	0	b	0.0249356	ab	5.91732	ab	0	ab	0	ab
Leotiomycetes_fam_Incertae_sedis	14.8446	0	0.0250116	a	0.0684396	a	0	a	0.00914578	a	0	a	0	a
Diaporthaceae	405.525	0	0	a	0	a	3.06708	a	3.67661	a	0	a	0	a
Kickxellaceae	10.1792	0	0.00714618	a	0	a	0.00831186	a	0.0182916	a	0	a	0	a
Spizellomycetaceae	10.3039	0	0.0107193	a	0.0146656	a	0.00831186	a	0	a	0	a	0	a
Entolomataceae	13.9669	0	0.00357309	a	0.0293312	a	0	a	0	a	0	a	0	a
Aspergillaceae	0.9645	0.7031	0.00357309	a	0	a	0.00831186	a	0.0182916	a	0.00208956	a	0.00163621	a
Pluteaceae	11.9908	0	0	a	0	a	0	a	0.00914578	a	0	a	0	a
Botryosphaeriaceae	11.9908	0	0	a	0	a	0	a	0.00914578	a	0	a	0	a
Mycosphaerellaceae	9.5733	0	0	a	0	a	0.00831186	a	0.00914578	a	0	a	0	a
Lophiostomataceae	NaN	NaN	0	a	0	a	0	a	0	a	0	a	0	a
Xenasmataceae	11.9908	0	0	a	0	a	0	a	0.00914578	a	0	a	0	a
Morosphaeriaceae	15.6406	0	0.0643156	a	0	a	0.0166237	a	0.109749	a	0	a	0	a
Conioscyphaceae	15.839	0	0	a	0	a	0.00831186	a	0	a	0	a	0	a
Geastraceae	NaN	NaN	0	a	0	a	0	a	0	a	0	a	0	a
Cunninghamellaceae	11.9908	0	0	a	0	a	0	a	0.00914578	a	0	a	0	a
Pezizaceae	6.356	0.0003	0	a	0	a	0.0997423	a	0.155478	a	0.00835823	a	0.00327241	a
Irpicaceae	NaN	NaN	0	a	0	a	0	a	0	a	0	a	0	a
Leucosporidiaceae	2.7456	0.049	0	a	0	a	0	a	0	a	0.00208956	a	0	a
Pichiaceae	11.9908	0	0	a	0.00488854	a	0	a	0	a	0	a	0	a
Amylocorticiaceae	NaN	NaN	0	a	0	a	0	a	0	a	0	a	0	a
Pleosporales_fam_Incertae_sedis	40.4318	0	0	b	0	a	0.232732	ab	0.0182916	ab	0	ab	0	ab
Cyphellophoraceae	11.9908	0	0	a	0	a	0	a	0.00914578	a	0	a	0	a
Sebacinaceae	NaN	NaN	0	a	0	a	0	a	0	a	0	a	0	a
Agaricaceae	NaN	NaN	0	a	0	a	0	a	0	a	0	a	0	a
Paraglomeraceae	4.7284	0.0023	0.0214385	a	0.0293312	a	0.00831186	a	0	a	0.00208956	a	0.00163621	a
Trichomeriaceae	NaN	NaN	0	a	0	a	0	a	0	a	0	a	0	a
Saccharomycodaceae	NaN	NaN	0	a	0	a	0	a	0	a	0	a	0	a
Catenariaceae	NaN	NaN	0	a	0	a	0	a	0	a	0	a	0	a
Coniothyriaceae	NaN	NaN	0	a	0	a	0	a	0	a	0	a	0	a
Archaeorhizomycetaceae	NaN	NaN	0	a	0	a	0	a	0	a	0	a	0	a
Polyporaceae	NaN	NaN	0	a	0	a	0	a	0	a	0	a	0	a
Phaeococcomycetaceae	NaN	NaN	0	a	0	a	0	a	0	a	0	a	0	a
Botryobasidiaceae	NaN	NaN	0	a	0	a	0	a	0	a	0	a	0	a
Trimorphomycetaceae	3.555	0.0147	0	a	0	a	0	a	0	a	0.00835823	a	0	a
Cuniculitremaceae	NaN	NaN	0	a	0	a	0	a	0	a	0	a	0	a
Boletaceae	NaN	NaN	0	a	0	a	0	a	0	a	0	a	0	a
Serendipitaceae	36.97	0	0.0178654	ab	0.156433	ab	0	a	0	b	0	ab	0	ab
Cortinariaceae	NaN	NaN	0	a	0	a	0	a	0	a	0	a	0	a
Eurotiomycetes_fam_Incertae_sedis	NaN	NaN	0	a	0	a	0	a	0	a	0	a	0	a
Fomitopsidaceae	NaN	NaN	0	a	0	a	0	a	0	a	0	a	0	a
Archaeosporaceae	5.6673	0.0005	0.00357309	a	0.00488854	a	0	a	0	a	0	a	0	a
Hymenochaetales_fam_Incertae_sedis	NaN	NaN	0	a	0	a	0	a	0	a	0	a	0	a
Lophiotremataceae	6.3697	0.0003	0.00357309	a	0	a	0	a	0	a	0	a	0	a
Inocybaceae	NaN	NaN	0	a	0	a	0	a	0	a	0	a	0	a
Ophiocordycipitaceae	6.3697	0.0003	0.00357309	a	0	a	0	a	0	a	0	a	0	a
Erysiphaceae	NaN	NaN	0	a	0	a	0	a	0	a	0	a	0	a
Microascales_fam_Incertae_sedis	NaN	NaN	0	a	0	a	0	a	0	a	0	a	0	a
