# Supplementary material for: Specific and conserved patterns of microbiota-structuring by maize benzoxazinoids in the field
Source: Microbiome. 2021 May 7;9:103. doi: 10.1186/s40168-021-01049-2 (PMC8106187; doi:10.1186/s40168-021-01049-2)
Supplement: Supplementary file 3 — Additional file 2: Experimental design with the sample-to-barcode assignments. [file 40168_2021_1049_MOESM3_ESM.txt]

location	background	genotype	compartment	rep	field_ID	DNA_extract_ID	MiSeq_bac	padding_seq_bac	bc_799F_ID	bc_799F_seq	bc_1193R_ID	bc_1193R_seq	sample_ID_bac	MiSeq_fungi	padding_seq_fun	bc_ITS1F_ID	bc_ITS1F_seq	bc_ITS2_ID	bc_ITS2_seq	sample_ID_fun
Changins	B73	bx1	rhizo	5	70	17	run02	no	F24_799F	GATGACAACMGGATTAGATACCCKG	R3_1193R	GACACAGTACGTCATCCCCACCTTCC	R3_1193R_F24_799F	run11	GGTAG	F47_ITS1F	ACAACAGCCTTGGTCATTTAGAGGAAGTAA	R14_ITS2	GATCTCAGGCTGCGTTCTTCATCGATGC	R14_ITS2_F47_ITS1F_changins
Changins	B73	bx1	rhizo	3	51	11	run02	no	F30_799F	GTAACCAACMGGATTAGATACCCKG	R3_1193R	GACACAGTACGTCATCCCCACCTTCC	R3_1193R_F30_799F	run11	GGTAG	F48_ITS1F	CAACACAGCTTGGTCATTTAGAGGAAGTAA	R12_ITS2	GGTACTTCGCTGCGTTCTTCATCGATGC	R12_ITS2_F48_ITS1F_changins
Changins	B73	bx1	rhizo	1	11	1	run02	no	F31_799F	TATGCGAACMGGATTAGATACCCKG	R3_1193R	GACACAGTACGTCATCCCCACCTTCC	R3_1193R_F31_799F	run11	GGTAG	F48_ITS1F	CAACACAGCTTGGTCATTTAGAGGAAGTAA	R13_ITS2	GCTTCACAGCTGCGTTCTTCATCGATGC	R13_ITS2_F48_ITS1F_changins
Changins	B73	bx1	rhizo	4	65	15	run02	no	F33_799F	TCCTTGAACMGGATTAGATACCCKG	R3_1193R	GACACAGTACGTCATCCCCACCTTCC	R3_1193R_F33_799F	run11	GGTAG	F49_ITS1F	GCCAATACCTTGGTCATTTAGAGGAAGTAA	R7_ITS2	TTCGGCTAGCTGCGTTCTTCATCGATGC	R7_ITS2_F49_ITS1F_changins
Changins	B73	bx1	rhizo	6	100	21	run02	no	F17_799F	CCGTTAAACMGGATTAGATACCCKG	R4_1193R	CGTCAAGAACGTCATCCCCACCTTCC	R4_1193R_F17_799F	run11	GGTAG	F49_ITS1F	GCCAATACCTTGGTCATTTAGAGGAAGTAA	R13_ITS2	GCTTCACAGCTGCGTTCTTCATCGATGC	R13_ITS2_F49_ITS1F_changins
Changins	B73	bx1	rhizo	7	212	31	run02	no	F27_799F	GCTTGAAACMGGATTAGATACCCKG	R4_1193R	CGTCAAGAACGTCATCCCCACCTTCC	R4_1193R_F27_799F	run11	GGTAG	F51_ITS1F	AACAACCGCTTGGTCATTTAGAGGAAGTAA	R9_ITS2	TCTTCGACGCTGCGTTCTTCATCGATGC	R9_ITS2_F51_ITS1F_changins
Changins	B73	bx1	rhizo	2	27	7	run02	no	F30_799F	GTAACCAACMGGATTAGATACCCKG	R4_1193R	CGTCAAGAACGTCATCCCCACCTTCC	R4_1193R_F30_799F	run11	GGTAG	F51_ITS1F	AACAACCGCTTGGTCATTTAGAGGAAGTAA	R12_ITS2	GGTACTTCGCTGCGTTCTTCATCGATGC	R12_ITS2_F51_ITS1F_changins
Changins	B73	WT	rhizo	3	48	9	run02	no	F20_799F	CGAGTTAACMGGATTAGATACCCKG	R3_1193R	GACACAGTACGTCATCCCCACCTTCC	R3_1193R_F20_799F	run11	GGTAG	F47_ITS1F	ACAACAGCCTTGGTCATTTAGAGGAAGTAA	R10_ITS2	TATGCGGTGCTGCGTTCTTCATCGATGC	R10_ITS2_F47_ITS1F_changins
Changins	B73	WT	rhizo	10	268	33	run02	no	F21_799F	GAACGTAACMGGATTAGATACCCKG	R3_1193R	GACACAGTACGTCATCCCCACCTTCC	R3_1193R_F21_799F	run11	GGTAG	F47_ITS1F	ACAACAGCCTTGGTCATTTAGAGGAAGTAA	R11_ITS2	GTGATCCAGCTGCGTTCTTCATCGATGC	R11_ITS2_F47_ITS1F_changins
Changins	B73	WT	rhizo	7	146	25	run02	no	F22_799F	GACTTCAACMGGATTAGATACCCKG	R3_1193R	GACACAGTACGTCATCCCCACCTTCC	R3_1193R_F22_799F	run11	GGTAG	F47_ITS1F	ACAACAGCCTTGGTCATTTAGAGGAAGTAA	R12_ITS2	GGTACTTCGCTGCGTTCTTCATCGATGC	R12_ITS2_F47_ITS1F_changins
Changins	B73	WT	rhizo	1	18	3	run02	no	F23_799F	GAGTCAAACMGGATTAGATACCCKG	R3_1193R	GACACAGTACGTCATCCCCACCTTCC	R3_1193R_F23_799F	run11	GGTAG	F47_ITS1F	ACAACAGCCTTGGTCATTTAGAGGAAGTAA	R13_ITS2	GCTTCACAGCTGCGTTCTTCATCGATGC	R13_ITS2_F47_ITS1F_changins
Changins	B73	WT	rhizo	5	97	19	run02	no	F35_799F	TCTAGCAACMGGATTAGATACCCKG	R3_1193R	GACACAGTACGTCATCCCCACCTTCC	R3_1193R_F35_799F	run11	GGTAG	F49_ITS1F	GCCAATACCTTGGTCATTTAGAGGAAGTAA	R9_ITS2	TCTTCGACGCTGCGTTCTTCATCGATGC	R9_ITS2_F49_ITS1F_changins
Changins	B73	WT	rhizo	4	64	13	run02	no	F19_799F	CCTTCTAACMGGATTAGATACCCKG	R4_1193R	CGTCAAGAACGTCATCCCCACCTTCC	R4_1193R_F19_799F	run11	GGTAG	F50_ITS1F	TAACGTCGCTTGGTCATTTAGAGGAAGTAA	R7_ITS2	TTCGGCTAGCTGCGTTCTTCATCGATGC	R7_ITS2_F50_ITS1F_changins
Changins	B73	WT	rhizo	2	20	5	run02	no	F20_799F	CGAGTTAACMGGATTAGATACCCKG	R4_1193R	CGTCAAGAACGTCATCCCCACCTTCC	R4_1193R_F20_799F	run11	GGTAG	F50_ITS1F	TAACGTCGCTTGGTCATTTAGAGGAAGTAA	R8_ITS2	TGTCACACGCTGCGTTCTTCATCGATGC	R8_ITS2_F50_ITS1F_changins
Changins	B73	WT	rhizo	6	133	23	run02	no	F24_799F	GATGACAACMGGATTAGATACCCKG	R4_1193R	CGTCAAGAACGTCATCCCCACCTTCC	R4_1193R_F24_799F	run11	GGTAG	F50_ITS1F	TAACGTCGCTTGGTCATTTAGAGGAAGTAA	R12_ITS2	GGTACTTCGCTGCGTTCTTCATCGATGC	R12_ITS2_F50_ITS1F_changins
Changins	B73	WT	rhizo	8	190	27	run02	no	F26_799F	GCCATTAACMGGATTAGATACCCKG	R4_1193R	CGTCAAGAACGTCATCCCCACCTTCC	R4_1193R_F26_799F	run11	GGTAG	F51_ITS1F	AACAACCGCTTGGTCATTTAGAGGAAGTAA	R8_ITS2	TGTCACACGCTGCGTTCTTCATCGATGC	R8_ITS2_F51_ITS1F_changins
Changins	B73	WT	rhizo	9	194	29	run02	no	F32_799F	TCAGAGAACMGGATTAGATACCCKG	R4_1193R	CGTCAAGAACGTCATCCCCACCTTCC	R4_1193R_F32_799F	run11	GGTAG	F51_ITS1F	AACAACCGCTTGGTCATTTAGAGGAAGTAA	R14_ITS2	GATCTCAGGCTGCGTTCTTCATCGATGC	R14_ITS2_F51_ITS1F_changins
Changins	B73	bx1	root	1	11	2	run02	no	F26_799F	GCCATTAACMGGATTAGATACCCKG	R3_1193R	GACACAGTACGTCATCCCCACCTTCC	R3_1193R_F26_799F	run11	GGTAG	F48_ITS1F	CAACACAGCTTGGTCATTTAGAGGAAGTAA	R8_ITS2	TGTCACACGCTGCGTTCTTCATCGATGC	R8_ITS2_F48_ITS1F_changins
Changins	B73	bx1	root	6	100	22	run02	no	F32_799F	TCAGAGAACMGGATTAGATACCCKG	R3_1193R	GACACAGTACGTCATCCCCACCTTCC	R3_1193R_F32_799F	run11	GGTAG	F48_ITS1F	CAACACAGCTTGGTCATTTAGAGGAAGTAA	R14_ITS2	GATCTCAGGCTGCGTTCTTCATCGATGC	R14_ITS2_F48_ITS1F_changins
Changins	B73	bx1	root	4	65	16	run02	no	F36_799F	TGACCAAACMGGATTAGATACCCKG	R3_1193R	GACACAGTACGTCATCCCCACCTTCC	R3_1193R_F36_799F	run11	GGTAG	F49_ITS1F	GCCAATACCTTGGTCATTTAGAGGAAGTAA	R10_ITS2	TATGCGGTGCTGCGTTCTTCATCGATGC	R10_ITS2_F49_ITS1F_changins
Changins	B73	bx1	root	3	51	12	run02	no	F23_799F	GAGTCAAACMGGATTAGATACCCKG	R4_1193R	CGTCAAGAACGTCATCCCCACCTTCC	R4_1193R_F23_799F	run11	GGTAG	F50_ITS1F	TAACGTCGCTTGGTCATTTAGAGGAAGTAA	R11_ITS2	GTGATCCAGCTGCGTTCTTCATCGATGC	R11_ITS2_F50_ITS1F_changins
Changins	B73	bx1	root	7	212	32	run02	no	F25_799F	GCACTAAACMGGATTAGATACCCKG	R4_1193R	CGTCAAGAACGTCATCCCCACCTTCC	R4_1193R_F25_799F	run11	GGTAG	F51_ITS1F	AACAACCGCTTGGTCATTTAGAGGAAGTAA	R7_ITS2	TTCGGCTAGCTGCGTTCTTCATCGATGC	R7_ITS2_F51_ITS1F_changins
Changins	B73	bx1	root	2	27	8	run02	no	F29_799F	GGATCTAACMGGATTAGATACCCKG	R4_1193R	CGTCAAGAACGTCATCCCCACCTTCC	R4_1193R_F29_799F	run11	GGTAG	F51_ITS1F	AACAACCGCTTGGTCATTTAGAGGAAGTAA	R11_ITS2	GTGATCCAGCTGCGTTCTTCATCGATGC	R11_ITS2_F51_ITS1F_changins
Changins	B73	bx1	root	5	70	18	run02	no	F34_799F	TCGACTAACMGGATTAGATACCCKG	R4_1193R	CGTCAAGAACGTCATCCCCACCTTCC	R4_1193R_F34_799F	run11	GGTAG	F52_ITS1F	CCACATTGCTTGGTCATTTAGAGGAAGTAA	R8_ITS2	TGTCACACGCTGCGTTCTTCATCGATGC	R8_ITS2_F52_ITS1F_changins
Changins	B73	WT	root	10	268	34	run02	no	F17_799F	CCGTTAAACMGGATTAGATACCCKG	R3_1193R	GACACAGTACGTCATCCCCACCTTCC	R3_1193R_F17_799F	run11	GGTAG	F47_ITS1F	ACAACAGCCTTGGTCATTTAGAGGAAGTAA	R7_ITS2	TTCGGCTAGCTGCGTTCTTCATCGATGC	R7_ITS2_F47_ITS1F_changins
Changins	B73	WT	root	8	190	28	run02	no	F19_799F	CCTTCTAACMGGATTAGATACCCKG	R3_1193R	GACACAGTACGTCATCCCCACCTTCC	R3_1193R_F19_799F	run11	GGTAG	F47_ITS1F	ACAACAGCCTTGGTCATTTAGAGGAAGTAA	R9_ITS2	TCTTCGACGCTGCGTTCTTCATCGATGC	R9_ITS2_F47_ITS1F_changins
Changins	B73	WT	root	2	20	6	run02	no	F34_799F	TCGACTAACMGGATTAGATACCCKG	R3_1193R	GACACAGTACGTCATCCCCACCTTCC	R3_1193R_F34_799F	run11	GGTAG	F49_ITS1F	GCCAATACCTTGGTCATTTAGAGGAAGTAA	R8_ITS2	TGTCACACGCTGCGTTCTTCATCGATGC	R8_ITS2_F49_ITS1F_changins
Changins	B73	WT	root	9	194	30	run02	no	F38_799F	TGGTGAAACMGGATTAGATACCCKG	R3_1193R	GACACAGTACGTCATCCCCACCTTCC	R3_1193R_F38_799F	run11	GGTAG	F49_ITS1F	GCCAATACCTTGGTCATTTAGAGGAAGTAA	R12_ITS2	GGTACTTCGCTGCGTTCTTCATCGATGC	R12_ITS2_F49_ITS1F_changins
Changins	B73	WT	root	4	64	14	run02	no	F18_799F	CCTAAGAACMGGATTAGATACCCKG	R4_1193R	CGTCAAGAACGTCATCCCCACCTTCC	R4_1193R_F18_799F	run11	GGTAG	F49_ITS1F	GCCAATACCTTGGTCATTTAGAGGAAGTAA	R14_ITS2	GATCTCAGGCTGCGTTCTTCATCGATGC	R14_ITS2_F49_ITS1F_changins
Changins	B73	WT	root	7	146	26	run02	no	F21_799F	GAACGTAACMGGATTAGATACCCKG	R4_1193R	CGTCAAGAACGTCATCCCCACCTTCC	R4_1193R_F21_799F	run11	GGTAG	F50_ITS1F	TAACGTCGCTTGGTCATTTAGAGGAAGTAA	R9_ITS2	TCTTCGACGCTGCGTTCTTCATCGATGC	R9_ITS2_F50_ITS1F_changins
Changins	B73	WT	root	3	48	10	run02	no	F22_799F	GACTTCAACMGGATTAGATACCCKG	R4_1193R	CGTCAAGAACGTCATCCCCACCTTCC	R4_1193R_F22_799F	run11	GGTAG	F50_ITS1F	TAACGTCGCTTGGTCATTTAGAGGAAGTAA	R10_ITS2	TATGCGGTGCTGCGTTCTTCATCGATGC	R10_ITS2_F50_ITS1F_changins
Changins	B73	WT	root	5	97	20	run02	no	F28_799F	GGAGAAAACMGGATTAGATACCCKG	R4_1193R	CGTCAAGAACGTCATCCCCACCTTCC	R4_1193R_F28_799F	run11	GGTAG	F51_ITS1F	AACAACCGCTTGGTCATTTAGAGGAAGTAA	R10_ITS2	TATGCGGTGCTGCGTTCTTCATCGATGC	R10_ITS2_F51_ITS1F_changins
Changins	B73	WT	root	1	18	4	run02	no	F31_799F	TATGCGAACMGGATTAGATACCCKG	R4_1193R	CGTCAAGAACGTCATCCCCACCTTCC	R4_1193R_F31_799F	run11	GGTAG	F51_ITS1F	AACAACCGCTTGGTCATTTAGAGGAAGTAA	R13_ITS2	GCTTCACAGCTGCGTTCTTCATCGATGC	R13_ITS2_F51_ITS1F_changins
Changins	B73	WT	root	6	133	24	run02	no	F33_799F	TCCTTGAACMGGATTAGATACCCKG	R4_1193R	CGTCAAGAACGTCATCCCCACCTTCC	R4_1193R_F33_799F	run11	GGTAG	F52_ITS1F	CCACATTGCTTGGTCATTTAGAGGAAGTAA	R7_ITS2	TTCGGCTAGCTGCGTTCTTCATCGATGC	R7_ITS2_F52_ITS1F_changins
Changins	no	no	soil	1	S1	35	run02	no	F18_799F	CCTAAGAACMGGATTAGATACCCKG	R3_1193R	GACACAGTACGTCATCCCCACCTTCC	R3_1193R_F18_799F	run11	GGTAG	F47_ITS1F	ACAACAGCCTTGGTCATTTAGAGGAAGTAA	R8_ITS2	TGTCACACGCTGCGTTCTTCATCGATGC	R8_ITS2_F47_ITS1F_changins
Changins	no	no	soil	2	S10	36	run02	no	F25_799F	GCACTAAACMGGATTAGATACCCKG	R3_1193R	GACACAGTACGTCATCCCCACCTTCC	R3_1193R_F25_799F	run11	GGTAG	F48_ITS1F	CAACACAGCTTGGTCATTTAGAGGAAGTAA	R7_ITS2	TTCGGCTAGCTGCGTTCTTCATCGATGC	R7_ITS2_F48_ITS1F_changins
Changins	no	no	soil	5	S4	39	run02	no	F27_799F	GCTTGAAACMGGATTAGATACCCKG	R3_1193R	GACACAGTACGTCATCCCCACCTTCC	R3_1193R_F27_799F	run11	GGTAG	F48_ITS1F	CAACACAGCTTGGTCATTTAGAGGAAGTAA	R9_ITS2	TCTTCGACGCTGCGTTCTTCATCGATGC	R9_ITS2_F48_ITS1F_changins
Changins	no	no	soil	4	S3	38	run02	no	F28_799F	GGAGAAAACMGGATTAGATACCCKG	R3_1193R	GACACAGTACGTCATCCCCACCTTCC	R3_1193R_F28_799F	run11	GGTAG	F48_ITS1F	CAACACAGCTTGGTCATTTAGAGGAAGTAA	R10_ITS2	TATGCGGTGCTGCGTTCTTCATCGATGC	R10_ITS2_F48_ITS1F_changins
Changins	no	no	soil	6	S5	40	run02	no	F29_799F	GGATCTAACMGGATTAGATACCCKG	R3_1193R	GACACAGTACGTCATCCCCACCTTCC	R3_1193R_F29_799F	run11	GGTAG	F48_ITS1F	CAACACAGCTTGGTCATTTAGAGGAAGTAA	R11_ITS2	GTGATCCAGCTGCGTTCTTCATCGATGC	R11_ITS2_F48_ITS1F_changins
Changins	no	no	soil	8	S7	42	run02	no	F37_799F	TGGAAGAACMGGATTAGATACCCKG	R3_1193R	GACACAGTACGTCATCCCCACCTTCC	R3_1193R_F37_799F	run11	GGTAG	F49_ITS1F	GCCAATACCTTGGTCATTTAGAGGAAGTAA	R11_ITS2	GTGATCCAGCTGCGTTCTTCATCGATGC	R11_ITS2_F49_ITS1F_changins
Changins	no	no	soil	10	S9	44	run02	no	F35_799F	TCTAGCAACMGGATTAGATACCCKG	R4_1193R	CGTCAAGAACGTCATCCCCACCTTCC	R4_1193R_F35_799F	run11	GGTAG	F52_ITS1F	CCACATTGCTTGGTCATTTAGAGGAAGTAA	R9_ITS2	TCTTCGACGCTGCGTTCTTCATCGATGC	R9_ITS2_F52_ITS1F_changins
Changins	no	no	soil	3	S2	37	run02	no	F36_799F	TGACCAAACMGGATTAGATACCCKG	R4_1193R	CGTCAAGAACGTCATCCCCACCTTCC	R4_1193R_F36_799F	run11	GGTAG	F52_ITS1F	CCACATTGCTTGGTCATTTAGAGGAAGTAA	R10_ITS2	TATGCGGTGCTGCGTTCTTCATCGATGC	R10_ITS2_F52_ITS1F_changins
Changins	no	no	soil	9	S8	43	run02	no	F37_799F	TGGAAGAACMGGATTAGATACCCKG	R4_1193R	CGTCAAGAACGTCATCCCCACCTTCC	R4_1193R_F37_799F	run11	GGTAG	F52_ITS1F	CCACATTGCTTGGTCATTTAGAGGAAGTAA	R11_ITS2	GTGATCCAGCTGCGTTCTTCATCGATGC	R11_ITS2_F52_ITS1F_changins
Changins	no	no	soil	7	S6	41	run02	no	F38_799F	TGGTGAAACMGGATTAGATACCCKG	R4_1193R	CGTCAAGAACGTCATCCCCACCTTCC	R4_1193R_F38_799F	run11	GGTAG	F52_ITS1F	CCACATTGCTTGGTCATTTAGAGGAAGTAA	R12_ITS2	GGTACTTCGCTGCGTTCTTCATCGATGC	R12_ITS2_F52_ITS1F_changins
Ithaca	W22	bx1	rhizo	1	13.9	4	run11	GGTAG	F63_799F	TACTAGCGAACMGGATTAGATACCCKG	R40_1193R	ACTGCACTACGTCATCCCCACCTTCC	R40_1193R_F63_799F.ithaca	run12	GGTAG	F47_ITS1F	ACAACAGCCTTGGTCATTTAGAGGAAGTAA	R18_ITS2	CATGAGCAGCTGCGTTCTTCATCGATGC	R18_ITS2_F47_ITS1F_ithaca
Ithaca	W22	bx1	rhizo	2	13.2	16	run11	GGTAG	F63_799F	TACTAGCGAACMGGATTAGATACCCKG	R41_1193R	CATGTGTGACGTCATCCCCACCTTCC	R41_1193R_F63_799F.ithaca	run12	GGTAG	F48_ITS1F	CAACACAGCTTGGTCATTTAGAGGAAGTAA	R22_ITS2	TAGTGGTGGCTGCGTTCTTCATCGATGC	R22_ITS2_F48_ITS1F_ithaca
Ithaca	W22	bx1	rhizo	3	13.1	28	run11	GGTAG	F63_799F	TACTAGCGAACMGGATTAGATACCCKG	R42_1193R	GATACCTGACGTCATCCCCACCTTCC	R42_1193R_F63_799F.ithaca	run12	GGTAG	F50_ITS1F	TAACGTCGCTTGGTCATTTAGAGGAAGTAA	R18_ITS2	CATGAGCAGCTGCGTTCTTCATCGATGC	R18_ITS2_F50_ITS1F_ithaca
Ithaca	W22	bx1	rhizo	4	13.4	40	run11	GGTAG	F63_799F	TACTAGCGAACMGGATTAGATACCCKG	R43_1193R	TAGCTGAGACGTCATCCCCACCTTCC	R43_1193R_F63_799F.ithaca	run12	GGTAG	F52_ITS1F	CCACATTGCTTGGTCATTTAGAGGAAGTAA	R16_ITS2	CGTCTTCAGCTGCGTTCTTCATCGATGC	R16_ITS2_F52_ITS1F_ithaca
Ithaca	W22	bx1	rhizo	5	13.11	52	run11	GGTAG	F63_799F	TACTAGCGAACMGGATTAGATACCCKG	R44_1193R	AGTACACGACGTCATCCCCACCTTCC	R44_1193R_F63_799F.ithaca	run12	GGTAG	F53_ITS1F	AAGACGAGCTTGGTCATTTAGAGGAAGTAA	R20_ITS2	TGGTATCCGCTGCGTTCTTCATCGATGC	R20_ITS2_F53_ITS1F_ithaca
Ithaca	W22	bx1	rhizo	6	13.6	64	run11	GGTAG	F63_799F	TACTAGCGAACMGGATTAGATACCCKG	R47_1193R	TCGCTATCACGTCATCCCCACCTTCC	R47_1193R_F63_799F.ithaca	run12	GGTAG	F55_ITS1F	GTATCGAGCTTGGTCATTTAGAGGAAGTAA	R18_ITS2	CATGAGCAGCTGCGTTCTTCATCGATGC	R18_ITS2_F55_ITS1F_ithaca
Ithaca	W22	bx1	rhizo	7	13.7	76	run11	GGTAG	F63_799F	TACTAGCGAACMGGATTAGATACCCKG	R48_1193R	ATGCGTCAACGTCATCCCCACCTTCC	R48_1193R_F63_799F.ithaca	run12	GGTAG	F56_ITS1F	TCGATGACCTTGGTCATTTAGAGGAAGTAA	R22_ITS2	TAGTGGTGGCTGCGTTCTTCATCGATGC	R22_ITS2_F56_ITS1F_ithaca
Ithaca	W22	bx1	rhizo	8	13.13	88	run11	GGTAG	F63_799F	TACTAGCGAACMGGATTAGATACCCKG	R49_1193R	CTGAACGTACGTCATCCCCACCTTCC	R49_1193R_F63_799F.ithaca	run12	GGTAG	F48_ITS1F	CAACACAGCTTGGTCATTTAGAGGAAGTAA	R24_ITS2	GGCTCAATGCTGCGTTCTTCATCGATGC	R24_ITS2_F48_ITS1F_ithaca
Ithaca	W22	bx2	rhizo	1	14.1	7	run11	GGTAG	F66_799F	GCATCCTAAACMGGATTAGATACCCKG	R40_1193R	ACTGCACTACGTCATCCCCACCTTCC	R40_1193R_F66_799F.ithaca	run12	GGTAG	F47_ITS1F	ACAACAGCCTTGGTCATTTAGAGGAAGTAA	R21_ITS2	TCTAGTCCGCTGCGTTCTTCATCGATGC	R21_ITS2_F47_ITS1F_ithaca
Ithaca	W22	bx2	rhizo	2	14.2	19	run11	GGTAG	F66_799F	GCATCCTAAACMGGATTAGATACCCKG	R41_1193R	CATGTGTGACGTCATCCCCACCTTCC	R41_1193R_F66_799F.ithaca	run12	GGTAG	F49_ITS1F	GCCAATACCTTGGTCATTTAGAGGAAGTAA	R17_ITS2	CCTTGGAAGCTGCGTTCTTCATCGATGC	R17_ITS2_F49_ITS1F_ithaca
Ithaca	W22	bx2	rhizo	3	14.3	31	run11	GGTAG	F66_799F	GCATCCTAAACMGGATTAGATACCCKG	R42_1193R	GATACCTGACGTCATCCCCACCTTCC	R42_1193R_F66_799F.ithaca	run12	GGTAG	F51_ITS1F	AACAACCGCTTGGTCATTTAGAGGAAGTAA	R15_ITS2	CTGTATGCGCTGCGTTCTTCATCGATGC	R15_ITS2_F51_ITS1F_ithaca
Ithaca	W22	bx2	rhizo	4	14.4	43	run11	GGTAG	F66_799F	GCATCCTAAACMGGATTAGATACCCKG	R43_1193R	TAGCTGAGACGTCATCCCCACCTTCC	R43_1193R_F66_799F.ithaca	run12	GGTAG	F52_ITS1F	CCACATTGCTTGGTCATTTAGAGGAAGTAA	R19_ITS2	TTCCAGGTGCTGCGTTCTTCATCGATGC	R19_ITS2_F52_ITS1F_ithaca
Ithaca	W22	bx2	rhizo	5	14.5	55	run11	GGTAG	F66_799F	GCATCCTAAACMGGATTAGATACCCKG	R44_1193R	AGTACACGACGTCATCCCCACCTTCC	R44_1193R_F66_799F.ithaca	run12	GGTAG	F54_ITS1F	CCTACCTACTTGGTCATTTAGAGGAAGTAA	R15_ITS2	CTGTATGCGCTGCGTTCTTCATCGATGC	R15_ITS2_F54_ITS1F_ithaca
Ithaca	W22	bx2	rhizo	6	14.6	67	run11	GGTAG	F66_799F	GCATCCTAAACMGGATTAGATACCCKG	R47_1193R	TCGCTATCACGTCATCCCCACCTTCC	R47_1193R_F66_799F.ithaca	run12	GGTAG	F55_ITS1F	GTATCGAGCTTGGTCATTTAGAGGAAGTAA	R21_ITS2	TCTAGTCCGCTGCGTTCTTCATCGATGC	R21_ITS2_F55_ITS1F_ithaca
Ithaca	W22	bx2	rhizo	7	14.7	79	run11	GGTAG	F66_799F	GCATCCTAAACMGGATTAGATACCCKG	R48_1193R	ATGCGTCAACGTCATCCCCACCTTCC	R48_1193R_F66_799F.ithaca	run12	GGTAG	F49_ITS1F	GCCAATACCTTGGTCATTTAGAGGAAGTAA	R23_ITS2	GTCTGCAAGCTGCGTTCTTCATCGATGC	R23_ITS2_F49_ITS1F_ithaca
Ithaca	W22	bx2	rhizo	8	14.8	91	run11	GGTAG	F66_799F	GCATCCTAAACMGGATTAGATACCCKG	R49_1193R	CTGAACGTACGTCATCCCCACCTTCC	R49_1193R_F66_799F.ithaca	run12	GGTAG	F51_ITS1F	AACAACCGCTTGGTCATTTAGAGGAAGTAA	R24_ITS2	GGCTCAATGCTGCGTTCTTCATCGATGC	R24_ITS2_F51_ITS1F_ithaca
Ithaca	W22	bx6	rhizo	1	15.1	10	run11	GGTAG	F69_799F	CTATGCCTAACMGGATTAGATACCCKG	R40_1193R	ACTGCACTACGTCATCCCCACCTTCC	R40_1193R_F69_799F.ithaca	run12	GGTAG	F48_ITS1F	CAACACAGCTTGGTCATTTAGAGGAAGTAA	R16_ITS2	CGTCTTCAGCTGCGTTCTTCATCGATGC	R16_ITS2_F48_ITS1F_ithaca
Ithaca	W22	bx6	rhizo	2	15.2	22	run11	GGTAG	F69_799F	CTATGCCTAACMGGATTAGATACCCKG	R41_1193R	CATGTGTGACGTCATCCCCACCTTCC	R41_1193R_F69_799F.ithaca	run12	GGTAG	F49_ITS1F	GCCAATACCTTGGTCATTTAGAGGAAGTAA	R20_ITS2	TGGTATCCGCTGCGTTCTTCATCGATGC	R20_ITS2_F49_ITS1F_ithaca
Ithaca	W22	bx6	rhizo	3	15.3	34	run11	GGTAG	F69_799F	CTATGCCTAACMGGATTAGATACCCKG	R42_1193R	GATACCTGACGTCATCCCCACCTTCC	R42_1193R_F69_799F.ithaca	run12	GGTAG	F51_ITS1F	AACAACCGCTTGGTCATTTAGAGGAAGTAA	R18_ITS2	CATGAGCAGCTGCGTTCTTCATCGATGC	R18_ITS2_F51_ITS1F_ithaca
Ithaca	W22	bx6	rhizo	4	15.4	46	run11	GGTAG	F69_799F	CTATGCCTAACMGGATTAGATACCCKG	R43_1193R	TAGCTGAGACGTCATCCCCACCTTCC	R43_1193R_F69_799F.ithaca	run12	GGTAG	F52_ITS1F	CCACATTGCTTGGTCATTTAGAGGAAGTAA	R22_ITS2	TAGTGGTGGCTGCGTTCTTCATCGATGC	R22_ITS2_F52_ITS1F_ithaca
Ithaca	W22	bx6	rhizo	5	15.5	58	run11	GGTAG	F69_799F	CTATGCCTAACMGGATTAGATACCCKG	R44_1193R	AGTACACGACGTCATCCCCACCTTCC	R44_1193R_F69_799F.ithaca	run12	GGTAG	F54_ITS1F	CCTACCTACTTGGTCATTTAGAGGAAGTAA	R18_ITS2	CATGAGCAGCTGCGTTCTTCATCGATGC	R18_ITS2_F54_ITS1F_ithaca
Ithaca	W22	bx6	rhizo	6	15.6	70	run11	GGTAG	F69_799F	CTATGCCTAACMGGATTAGATACCCKG	R47_1193R	TCGCTATCACGTCATCCCCACCTTCC	R47_1193R_F69_799F.ithaca	run12	GGTAG	F56_ITS1F	TCGATGACCTTGGTCATTTAGAGGAAGTAA	R16_ITS2	CGTCTTCAGCTGCGTTCTTCATCGATGC	R16_ITS2_F56_ITS1F_ithaca
Ithaca	W22	bx6	rhizo	7	15.7	82	run11	GGTAG	F69_799F	CTATGCCTAACMGGATTAGATACCCKG	R48_1193R	ATGCGTCAACGTCATCCCCACCTTCC	R48_1193R_F69_799F.ithaca	run12	GGTAG	F52_ITS1F	CCACATTGCTTGGTCATTTAGAGGAAGTAA	R23_ITS2	GTCTGCAAGCTGCGTTCTTCATCGATGC	R23_ITS2_F52_ITS1F_ithaca
Ithaca	W22	bx6	rhizo	8	15.8	94	run11	GGTAG	F69_799F	CTATGCCTAACMGGATTAGATACCCKG	R49_1193R	CTGAACGTACGTCATCCCCACCTTCC	R49_1193R_F69_799F.ithaca	run12	GGTAG	F54_ITS1F	CCTACCTACTTGGTCATTTAGAGGAAGTAA	R24_ITS2	GGCTCAATGCTGCGTTCTTCATCGATGC	R24_ITS2_F54_ITS1F_ithaca
Ithaca	W22	WT	rhizo	1	11.1	1	run11	GGTAG	F60_799F	ACGCAGTAAACMGGATTAGATACCCKG	R40_1193R	ACTGCACTACGTCATCCCCACCTTCC	R40_1193R_F60_799F.ithaca	run12	GGTAG	F47_ITS1F	ACAACAGCCTTGGTCATTTAGAGGAAGTAA	R15_ITS2	CTGTATGCGCTGCGTTCTTCATCGATGC	R15_ITS2_F47_ITS1F_ithaca
Ithaca	W22	WT	rhizo	2	11.2	13	run11	GGTAG	F60_799F	ACGCAGTAAACMGGATTAGATACCCKG	R41_1193R	CATGTGTGACGTCATCCCCACCTTCC	R41_1193R_F60_799F.ithaca	run12	GGTAG	F48_ITS1F	CAACACAGCTTGGTCATTTAGAGGAAGTAA	R19_ITS2	TTCCAGGTGCTGCGTTCTTCATCGATGC	R19_ITS2_F48_ITS1F_ithaca
Ithaca	W22	WT	rhizo	3	11.3	25	run11	GGTAG	F60_799F	ACGCAGTAAACMGGATTAGATACCCKG	R42_1193R	GATACCTGACGTCATCCCCACCTTCC	R42_1193R_F60_799F.ithaca	run12	GGTAG	F50_ITS1F	TAACGTCGCTTGGTCATTTAGAGGAAGTAA	R15_ITS2	CTGTATGCGCTGCGTTCTTCATCGATGC	R15_ITS2_F50_ITS1F_ithaca
Ithaca	W22	WT	rhizo	4	11.4	37	run11	GGTAG	F60_799F	ACGCAGTAAACMGGATTAGATACCCKG	R43_1193R	TAGCTGAGACGTCATCCCCACCTTCC	R43_1193R_F60_799F.ithaca	run12	GGTAG	F51_ITS1F	AACAACCGCTTGGTCATTTAGAGGAAGTAA	R21_ITS2	TCTAGTCCGCTGCGTTCTTCATCGATGC	R21_ITS2_F51_ITS1F_ithaca
Ithaca	W22	WT	rhizo	5	11.5	49	run11	GGTAG	F60_799F	ACGCAGTAAACMGGATTAGATACCCKG	R44_1193R	AGTACACGACGTCATCCCCACCTTCC	R44_1193R_F60_799F.ithaca	run12	GGTAG	F53_ITS1F	AAGACGAGCTTGGTCATTTAGAGGAAGTAA	R17_ITS2	CCTTGGAAGCTGCGTTCTTCATCGATGC	R17_ITS2_F53_ITS1F_ithaca
Ithaca	W22	WT	rhizo	6	11.6	61	run11	GGTAG	F60_799F	ACGCAGTAAACMGGATTAGATACCCKG	R47_1193R	TCGCTATCACGTCATCCCCACCTTCC	R47_1193R_F60_799F.ithaca	run12	GGTAG	F55_ITS1F	GTATCGAGCTTGGTCATTTAGAGGAAGTAA	R15_ITS2	CTGTATGCGCTGCGTTCTTCATCGATGC	R15_ITS2_F55_ITS1F_ithaca
Ithaca	W22	WT	rhizo	7	11.7	73	run11	GGTAG	F60_799F	ACGCAGTAAACMGGATTAGATACCCKG	R48_1193R	ATGCGTCAACGTCATCCCCACCTTCC	R48_1193R_F60_799F.ithaca	run12	GGTAG	F56_ITS1F	TCGATGACCTTGGTCATTTAGAGGAAGTAA	R19_ITS2	TTCCAGGTGCTGCGTTCTTCATCGATGC	R19_ITS2_F56_ITS1F_ithaca
Ithaca	W22	WT	rhizo	8	11.8	85	run11	GGTAG	F60_799F	ACGCAGTAAACMGGATTAGATACCCKG	R49_1193R	CTGAACGTACGTCATCCCCACCTTCC	R49_1193R_F60_799F.ithaca	run12	GGTAG	F55_ITS1F	GTATCGAGCTTGGTCATTTAGAGGAAGTAA	R23_ITS2	GTCTGCAAGCTGCGTTCTTCATCGATGC	R23_ITS2_F55_ITS1F_ithaca
Ithaca	W22	bx1	root	1	13.9	5	run11	GGTAG	F64_799F	AGCGTGTAAACMGGATTAGATACCCKG	R40_1193R	ACTGCACTACGTCATCCCCACCTTCC	R40_1193R_F64_799F.ithaca	run12	GGTAG	F47_ITS1F	ACAACAGCCTTGGTCATTTAGAGGAAGTAA	R19_ITS2	TTCCAGGTGCTGCGTTCTTCATCGATGC	R19_ITS2_F47_ITS1F_ithaca
Ithaca	W22	bx1	root	2	13.2	17	run11	GGTAG	F64_799F	AGCGTGTAAACMGGATTAGATACCCKG	R41_1193R	CATGTGTGACGTCATCCCCACCTTCC	R41_1193R_F64_799F.ithaca	run12	GGTAG	F49_ITS1F	GCCAATACCTTGGTCATTTAGAGGAAGTAA	R15_ITS2	CTGTATGCGCTGCGTTCTTCATCGATGC	R15_ITS2_F49_ITS1F_ithaca
Ithaca	W22	bx1	root	4	13.4	41	run11	GGTAG	F64_799F	AGCGTGTAAACMGGATTAGATACCCKG	R43_1193R	TAGCTGAGACGTCATCCCCACCTTCC	R43_1193R_F64_799F.ithaca	run12	GGTAG	F52_ITS1F	CCACATTGCTTGGTCATTTAGAGGAAGTAA	R17_ITS2	CCTTGGAAGCTGCGTTCTTCATCGATGC	R17_ITS2_F52_ITS1F_ithaca
Ithaca	W22	bx1	root	5	13.11	53	run11	GGTAG	F64_799F	AGCGTGTAAACMGGATTAGATACCCKG	R44_1193R	AGTACACGACGTCATCCCCACCTTCC	R44_1193R_F64_799F.ithaca	run12	GGTAG	F53_ITS1F	AAGACGAGCTTGGTCATTTAGAGGAAGTAA	R21_ITS2	TCTAGTCCGCTGCGTTCTTCATCGATGC	R21_ITS2_F53_ITS1F_ithaca
Ithaca	W22	bx1	root	6	13.6	65	run11	GGTAG	F64_799F	AGCGTGTAAACMGGATTAGATACCCKG	R47_1193R	TCGCTATCACGTCATCCCCACCTTCC	R47_1193R_F64_799F.ithaca	run12	GGTAG	F55_ITS1F	GTATCGAGCTTGGTCATTTAGAGGAAGTAA	R19_ITS2	TTCCAGGTGCTGCGTTCTTCATCGATGC	R19_ITS2_F55_ITS1F_ithaca
Ithaca	W22	bx1	root	7	13.7	77	run11	GGTAG	F64_799F	AGCGTGTAAACMGGATTAGATACCCKG	R48_1193R	ATGCGTCAACGTCATCCCCACCTTCC	R48_1193R_F64_799F.ithaca	run12	GGTAG	F47_ITS1F	ACAACAGCCTTGGTCATTTAGAGGAAGTAA	R23_ITS2	GTCTGCAAGCTGCGTTCTTCATCGATGC	R23_ITS2_F47_ITS1F_ithaca
Ithaca	W22	bx1	root	8	13.13	89	run11	GGTAG	F64_799F	AGCGTGTAAACMGGATTAGATACCCKG	R49_1193R	CTGAACGTACGTCATCCCCACCTTCC	R49_1193R_F64_799F.ithaca	run12	GGTAG	F49_ITS1F	GCCAATACCTTGGTCATTTAGAGGAAGTAA	R24_ITS2	GGCTCAATGCTGCGTTCTTCATCGATGC	R24_ITS2_F49_ITS1F_ithaca
Ithaca	W22	bx2	root	1	14.1	8	run11	GGTAG	F67_799F	TCAGACACAACMGGATTAGATACCCKG	R40_1193R	ACTGCACTACGTCATCCCCACCTTCC	R40_1193R_F67_799F.ithaca	run12	GGTAG	F47_ITS1F	ACAACAGCCTTGGTCATTTAGAGGAAGTAA	R22_ITS2	TAGTGGTGGCTGCGTTCTTCATCGATGC	R22_ITS2_F47_ITS1F_ithaca
Ithaca	W22	bx2	root	2	14.2	20	run11	GGTAG	F67_799F	TCAGACACAACMGGATTAGATACCCKG	R41_1193R	CATGTGTGACGTCATCCCCACCTTCC	R41_1193R_F67_799F.ithaca	run12	GGTAG	F49_ITS1F	GCCAATACCTTGGTCATTTAGAGGAAGTAA	R18_ITS2	CATGAGCAGCTGCGTTCTTCATCGATGC	R18_ITS2_F49_ITS1F_ithaca
Ithaca	W22	bx2	root	4	14.4	44	run11	GGTAG	F67_799F	TCAGACACAACMGGATTAGATACCCKG	R43_1193R	TAGCTGAGACGTCATCCCCACCTTCC	R43_1193R_F67_799F.ithaca	run12	GGTAG	F52_ITS1F	CCACATTGCTTGGTCATTTAGAGGAAGTAA	R20_ITS2	TGGTATCCGCTGCGTTCTTCATCGATGC	R20_ITS2_F52_ITS1F_ithaca
Ithaca	W22	bx2	root	5	14.5	56	run11	GGTAG	F67_799F	TCAGACACAACMGGATTAGATACCCKG	R44_1193R	AGTACACGACGTCATCCCCACCTTCC	R44_1193R_F67_799F.ithaca	run12	GGTAG	F54_ITS1F	CCTACCTACTTGGTCATTTAGAGGAAGTAA	R16_ITS2	CGTCTTCAGCTGCGTTCTTCATCGATGC	R16_ITS2_F54_ITS1F_ithaca
Ithaca	W22	bx2	root	6	14.6	68	run11	GGTAG	F67_799F	TCAGACACAACMGGATTAGATACCCKG	R47_1193R	TCGCTATCACGTCATCCCCACCTTCC	R47_1193R_F67_799F.ithaca	run12	GGTAG	F55_ITS1F	GTATCGAGCTTGGTCATTTAGAGGAAGTAA	R22_ITS2	TAGTGGTGGCTGCGTTCTTCATCGATGC	R22_ITS2_F55_ITS1F_ithaca
Ithaca	W22	bx2	root	7	14.7	80	run11	GGTAG	F67_799F	TCAGACACAACMGGATTAGATACCCKG	R48_1193R	ATGCGTCAACGTCATCCCCACCTTCC	R48_1193R_F67_799F.ithaca	run12	GGTAG	NA	NA	NA	NA	sample_lost
Ithaca	W22	bx2	root	8	14.8	92	run11	NA	NA	NA	NA	NA	sample_lost	run12	GGTAG	F52_ITS1F	CCACATTGCTTGGTCATTTAGAGGAAGTAA	R24_ITS2	GGCTCAATGCTGCGTTCTTCATCGATGC	R24_ITS2_F52_ITS1F_ithaca
Ithaca	W22	bx6	root	1	15.1	11	run11	GGTAG	F70_799F	GTAGCGTAAACMGGATTAGATACCCKG	R40_1193R	ACTGCACTACGTCATCCCCACCTTCC	R40_1193R_F70_799F.ithaca	run12	GGTAG	F48_ITS1F	CAACACAGCTTGGTCATTTAGAGGAAGTAA	R17_ITS2	CCTTGGAAGCTGCGTTCTTCATCGATGC	R17_ITS2_F48_ITS1F_ithaca
Ithaca	W22	bx6	root	2	15.2	23	run11	GGTAG	F70_799F	GTAGCGTAAACMGGATTAGATACCCKG	R41_1193R	CATGTGTGACGTCATCCCCACCTTCC	R41_1193R_F70_799F.ithaca	run12	GGTAG	F49_ITS1F	GCCAATACCTTGGTCATTTAGAGGAAGTAA	R21_ITS2	TCTAGTCCGCTGCGTTCTTCATCGATGC	R21_ITS2_F49_ITS1F_ithaca
Ithaca	W22	bx6	root	3	15.3	35	run11	GGTAG	F70_799F	GTAGCGTAAACMGGATTAGATACCCKG	R42_1193R	GATACCTGACGTCATCCCCACCTTCC	R42_1193R_F70_799F.ithaca	run12	GGTAG	F51_ITS1F	AACAACCGCTTGGTCATTTAGAGGAAGTAA	R19_ITS2	TTCCAGGTGCTGCGTTCTTCATCGATGC	R19_ITS2_F51_ITS1F_ithaca
Ithaca	W22	bx6	root	4	15.4	47	run11	GGTAG	F70_799F	GTAGCGTAAACMGGATTAGATACCCKG	R43_1193R	TAGCTGAGACGTCATCCCCACCTTCC	R43_1193R_F70_799F.ithaca	run12	GGTAG	F53_ITS1F	AAGACGAGCTTGGTCATTTAGAGGAAGTAA	R15_ITS2	CTGTATGCGCTGCGTTCTTCATCGATGC	R15_ITS2_F53_ITS1F_ithaca
Ithaca	W22	bx6	root	5	15.5	59	run11	GGTAG	F70_799F	GTAGCGTAAACMGGATTAGATACCCKG	R44_1193R	AGTACACGACGTCATCCCCACCTTCC	R44_1193R_F70_799F.ithaca	run12	GGTAG	F54_ITS1F	CCTACCTACTTGGTCATTTAGAGGAAGTAA	R19_ITS2	TTCCAGGTGCTGCGTTCTTCATCGATGC	R19_ITS2_F54_ITS1F_ithaca
Ithaca	W22	bx6	root	6	15.6	71	run11	GGTAG	F70_799F	GTAGCGTAAACMGGATTAGATACCCKG	R47_1193R	TCGCTATCACGTCATCCCCACCTTCC	R47_1193R_F70_799F.ithaca	run12	GGTAG	F56_ITS1F	TCGATGACCTTGGTCATTTAGAGGAAGTAA	R17_ITS2	CCTTGGAAGCTGCGTTCTTCATCGATGC	R17_ITS2_F56_ITS1F_ithaca
Ithaca	W22	bx6	root	7	15.7	83	run11	GGTAG	F70_799F	GTAGCGTAAACMGGATTAGATACCCKG	R48_1193R	ATGCGTCAACGTCATCCCCACCTTCC	R48_1193R_F70_799F.ithaca	run12	GGTAG	F53_ITS1F	AAGACGAGCTTGGTCATTTAGAGGAAGTAA	R23_ITS2	GTCTGCAAGCTGCGTTCTTCATCGATGC	R23_ITS2_F53_ITS1F_ithaca
Ithaca	W22	bx6	root	8	15.8	95	run11	GGTAG	F70_799F	GTAGCGTAAACMGGATTAGATACCCKG	R49_1193R	CTGAACGTACGTCATCCCCACCTTCC	R49_1193R_F70_799F.ithaca	run12	GGTAG	F55_ITS1F	GTATCGAGCTTGGTCATTTAGAGGAAGTAA	R24_ITS2	GGCTCAATGCTGCGTTCTTCATCGATGC	R24_ITS2_F55_ITS1F_ithaca
Ithaca	W22	WT	root	1	11.1	2	run11	GGTAG	F61_799F	CAGTCACAAACMGGATTAGATACCCKG	R40_1193R	ACTGCACTACGTCATCCCCACCTTCC	R40_1193R_F61_799F.ithaca	run12	GGTAG	F47_ITS1F	ACAACAGCCTTGGTCATTTAGAGGAAGTAA	R16_ITS2	CGTCTTCAGCTGCGTTCTTCATCGATGC	R16_ITS2_F47_ITS1F_ithaca
Ithaca	W22	WT	root	3	11.3	26	run11	GGTAG	F61_799F	CAGTCACAAACMGGATTAGATACCCKG	R42_1193R	GATACCTGACGTCATCCCCACCTTCC	R42_1193R_F61_799F.ithaca	run12	GGTAG	F50_ITS1F	TAACGTCGCTTGGTCATTTAGAGGAAGTAA	R16_ITS2	CGTCTTCAGCTGCGTTCTTCATCGATGC	R16_ITS2_F50_ITS1F_ithaca
Ithaca	W22	WT	root	4	11.4	38	run11	GGTAG	F61_799F	CAGTCACAAACMGGATTAGATACCCKG	R43_1193R	TAGCTGAGACGTCATCCCCACCTTCC	R43_1193R_F61_799F.ithaca	run12	GGTAG	F51_ITS1F	AACAACCGCTTGGTCATTTAGAGGAAGTAA	R22_ITS2	TAGTGGTGGCTGCGTTCTTCATCGATGC	R22_ITS2_F51_ITS1F_ithaca
Ithaca	W22	WT	root	6	11.6	62	run11	GGTAG	F61_799F	CAGTCACAAACMGGATTAGATACCCKG	R47_1193R	TCGCTATCACGTCATCCCCACCTTCC	R47_1193R_F61_799F.ithaca	run12	GGTAG	F55_ITS1F	GTATCGAGCTTGGTCATTTAGAGGAAGTAA	R16_ITS2	CGTCTTCAGCTGCGTTCTTCATCGATGC	R16_ITS2_F55_ITS1F_ithaca
Ithaca	W22	WT	root	7	11.7	74	run11	GGTAG	F61_799F	CAGTCACAAACMGGATTAGATACCCKG	R48_1193R	ATGCGTCAACGTCATCCCCACCTTCC	R48_1193R_F61_799F.ithaca	run12	GGTAG	F56_ITS1F	TCGATGACCTTGGTCATTTAGAGGAAGTAA	R20_ITS2	TGGTATCCGCTGCGTTCTTCATCGATGC	R20_ITS2_F56_ITS1F_ithaca
Ithaca	W22	WT	root	8	11.8	86	run11	GGTAG	F61_799F	CAGTCACAAACMGGATTAGATACCCKG	R49_1193R	CTGAACGTACGTCATCCCCACCTTCC	R49_1193R_F61_799F.ithaca	run12	GGTAG	F56_ITS1F	TCGATGACCTTGGTCATTTAGAGGAAGTAA	R23_ITS2	GTCTGCAAGCTGCGTTCTTCATCGATGC	R23_ITS2_F56_ITS1F_ithaca
Ithaca	W22	bx1	soil	1	13.9	6	run11	GGTAG	F65_799F	CGATCGATAACMGGATTAGATACCCKG	R40_1193R	ACTGCACTACGTCATCCCCACCTTCC	R40_1193R_F65_799F.ithaca	run12	GGTAG	F47_ITS1F	ACAACAGCCTTGGTCATTTAGAGGAAGTAA	R20_ITS2	TGGTATCCGCTGCGTTCTTCATCGATGC	R20_ITS2_F47_ITS1F_ithaca
Ithaca	W22	bx1	soil	2	13.2	18	run11	GGTAG	F65_799F	CGATCGATAACMGGATTAGATACCCKG	R41_1193R	CATGTGTGACGTCATCCCCACCTTCC	R41_1193R_F65_799F.ithaca	run12	GGTAG	F49_ITS1F	GCCAATACCTTGGTCATTTAGAGGAAGTAA	R16_ITS2	CGTCTTCAGCTGCGTTCTTCATCGATGC	R16_ITS2_F49_ITS1F_ithaca
Ithaca	W22	bx1	soil	3	13.1	30	run11	GGTAG	F65_799F	CGATCGATAACMGGATTAGATACCCKG	R42_1193R	GATACCTGACGTCATCCCCACCTTCC	R42_1193R_F65_799F.ithaca	run12	GGTAG	F50_ITS1F	TAACGTCGCTTGGTCATTTAGAGGAAGTAA	R20_ITS2	TGGTATCCGCTGCGTTCTTCATCGATGC	R20_ITS2_F50_ITS1F_ithaca
Ithaca	W22	bx1	soil	4	13.4	42	run11	GGTAG	F65_799F	CGATCGATAACMGGATTAGATACCCKG	R43_1193R	TAGCTGAGACGTCATCCCCACCTTCC	R43_1193R_F65_799F.ithaca	run12	GGTAG	F52_ITS1F	CCACATTGCTTGGTCATTTAGAGGAAGTAA	R18_ITS2	CATGAGCAGCTGCGTTCTTCATCGATGC	R18_ITS2_F52_ITS1F_ithaca
Ithaca	W22	bx1	soil	5	13.11	54	run11	GGTAG	F65_799F	CGATCGATAACMGGATTAGATACCCKG	R44_1193R	AGTACACGACGTCATCCCCACCTTCC	R44_1193R_F65_799F.ithaca	run12	GGTAG	F53_ITS1F	AAGACGAGCTTGGTCATTTAGAGGAAGTAA	R22_ITS2	TAGTGGTGGCTGCGTTCTTCATCGATGC	R22_ITS2_F53_ITS1F_ithaca
Ithaca	W22	bx1	soil	6	13.6	66	run11	GGTAG	F65_799F	CGATCGATAACMGGATTAGATACCCKG	R47_1193R	TCGCTATCACGTCATCCCCACCTTCC	R47_1193R_F65_799F.ithaca	run12	GGTAG	F55_ITS1F	GTATCGAGCTTGGTCATTTAGAGGAAGTAA	R20_ITS2	TGGTATCCGCTGCGTTCTTCATCGATGC	R20_ITS2_F55_ITS1F_ithaca
Ithaca	W22	bx1	soil	7	13.7	78	run11	GGTAG	F65_799F	CGATCGATAACMGGATTAGATACCCKG	R48_1193R	ATGCGTCAACGTCATCCCCACCTTCC	R48_1193R_F65_799F.ithaca	run12	GGTAG	F48_ITS1F	CAACACAGCTTGGTCATTTAGAGGAAGTAA	R23_ITS2	GTCTGCAAGCTGCGTTCTTCATCGATGC	R23_ITS2_F48_ITS1F_ithaca
Ithaca	W22	bx1	soil	8	13.13	90	run11	GGTAG	F65_799F	CGATCGATAACMGGATTAGATACCCKG	R49_1193R	CTGAACGTACGTCATCCCCACCTTCC	R49_1193R_F65_799F.ithaca	run12	GGTAG	F50_ITS1F	TAACGTCGCTTGGTCATTTAGAGGAAGTAA	R24_ITS2	GGCTCAATGCTGCGTTCTTCATCGATGC	R24_ITS2_F50_ITS1F_ithaca
Ithaca	W22	bx2	soil	1	14.1	9	run11	GGTAG	F68_799F	ATCGTCTCAACMGGATTAGATACCCKG	R40_1193R	ACTGCACTACGTCATCCCCACCTTCC	R40_1193R_F68_799F.ithaca	run12	GGTAG	F48_ITS1F	CAACACAGCTTGGTCATTTAGAGGAAGTAA	R15_ITS2	CTGTATGCGCTGCGTTCTTCATCGATGC	R15_ITS2_F48_ITS1F_ithaca
Ithaca	W22	bx2	soil	2	14.2	21	run11	GGTAG	F68_799F	ATCGTCTCAACMGGATTAGATACCCKG	R41_1193R	CATGTGTGACGTCATCCCCACCTTCC	R41_1193R_F68_799F.ithaca	run12	GGTAG	F49_ITS1F	GCCAATACCTTGGTCATTTAGAGGAAGTAA	R19_ITS2	TTCCAGGTGCTGCGTTCTTCATCGATGC	R19_ITS2_F49_ITS1F_ithaca
Ithaca	W22	bx2	soil	3	14.3	33	run11	GGTAG	F68_799F	ATCGTCTCAACMGGATTAGATACCCKG	R42_1193R	GATACCTGACGTCATCCCCACCTTCC	R42_1193R_F68_799F.ithaca	run12	GGTAG	F51_ITS1F	AACAACCGCTTGGTCATTTAGAGGAAGTAA	R17_ITS2	CCTTGGAAGCTGCGTTCTTCATCGATGC	R17_ITS2_F51_ITS1F_ithaca
Ithaca	W22	bx2	soil	4	14.4	45	run11	GGTAG	F68_799F	ATCGTCTCAACMGGATTAGATACCCKG	R43_1193R	TAGCTGAGACGTCATCCCCACCTTCC	R43_1193R_F68_799F.ithaca	run12	GGTAG	F52_ITS1F	CCACATTGCTTGGTCATTTAGAGGAAGTAA	R21_ITS2	TCTAGTCCGCTGCGTTCTTCATCGATGC	R21_ITS2_F52_ITS1F_ithaca
Ithaca	W22	bx2	soil	5	14.5	57	run11	GGTAG	F68_799F	ATCGTCTCAACMGGATTAGATACCCKG	R44_1193R	AGTACACGACGTCATCCCCACCTTCC	R44_1193R_F68_799F.ithaca	run12	GGTAG	F54_ITS1F	CCTACCTACTTGGTCATTTAGAGGAAGTAA	R17_ITS2	CCTTGGAAGCTGCGTTCTTCATCGATGC	R17_ITS2_F54_ITS1F_ithaca
Ithaca	W22	bx2	soil	6	14.6	69	run11	GGTAG	F68_799F	ATCGTCTCAACMGGATTAGATACCCKG	R47_1193R	TCGCTATCACGTCATCCCCACCTTCC	R47_1193R_F68_799F.ithaca	run12	GGTAG	F56_ITS1F	TCGATGACCTTGGTCATTTAGAGGAAGTAA	R15_ITS2	CTGTATGCGCTGCGTTCTTCATCGATGC	R15_ITS2_F56_ITS1F_ithaca
Ithaca	W22	bx2	soil	7	14.7	81	run11	GGTAG	F68_799F	ATCGTCTCAACMGGATTAGATACCCKG	R48_1193R	ATGCGTCAACGTCATCCCCACCTTCC	R48_1193R_F68_799F.ithaca	run12	GGTAG	NA	NA	NA	NA	sample_lost
Ithaca	W22	bx2	soil	8	14.8	93	run11	GGTAG	F68_799F	ATCGTCTCAACMGGATTAGATACCCKG	R49_1193R	CTGAACGTACGTCATCCCCACCTTCC	R49_1193R_F68_799F.ithaca	run12	GGTAG	F53_ITS1F	AAGACGAGCTTGGTCATTTAGAGGAAGTAA	R24_ITS2	GGCTCAATGCTGCGTTCTTCATCGATGC	R24_ITS2_F53_ITS1F_ithaca
Ithaca	W22	bx6	soil	1	15.1	12	run11	GGTAG	F71_799F	TGAGCTGTAACMGGATTAGATACCCKG	R40_1193R	ACTGCACTACGTCATCCCCACCTTCC	R40_1193R_F71_799F.ithaca	run12	GGTAG	F48_ITS1F	CAACACAGCTTGGTCATTTAGAGGAAGTAA	R18_ITS2	CATGAGCAGCTGCGTTCTTCATCGATGC	R18_ITS2_F48_ITS1F_ithaca
Ithaca	W22	bx6	soil	2	15.2	24	run11	GGTAG	F71_799F	TGAGCTGTAACMGGATTAGATACCCKG	R41_1193R	CATGTGTGACGTCATCCCCACCTTCC	R41_1193R_F71_799F.ithaca	run12	GGTAG	F49_ITS1F	GCCAATACCTTGGTCATTTAGAGGAAGTAA	R22_ITS2	TAGTGGTGGCTGCGTTCTTCATCGATGC	R22_ITS2_F49_ITS1F_ithaca
Ithaca	W22	bx6	soil	3	15.3	36	run11	GGTAG	F71_799F	TGAGCTGTAACMGGATTAGATACCCKG	R42_1193R	GATACCTGACGTCATCCCCACCTTCC	R42_1193R_F71_799F.ithaca	run12	GGTAG	F51_ITS1F	AACAACCGCTTGGTCATTTAGAGGAAGTAA	R20_ITS2	TGGTATCCGCTGCGTTCTTCATCGATGC	R20_ITS2_F51_ITS1F_ithaca
Ithaca	W22	bx6	soil	4	15.4	48	run11	GGTAG	F71_799F	TGAGCTGTAACMGGATTAGATACCCKG	R43_1193R	TAGCTGAGACGTCATCCCCACCTTCC	R43_1193R_F71_799F.ithaca	run12	GGTAG	F53_ITS1F	AAGACGAGCTTGGTCATTTAGAGGAAGTAA	R16_ITS2	CGTCTTCAGCTGCGTTCTTCATCGATGC	R16_ITS2_F53_ITS1F_ithaca
Ithaca	W22	bx6	soil	5	15.5	60	run11	GGTAG	F71_799F	TGAGCTGTAACMGGATTAGATACCCKG	R44_1193R	AGTACACGACGTCATCCCCACCTTCC	R44_1193R_F71_799F.ithaca	run12	GGTAG	F54_ITS1F	CCTACCTACTTGGTCATTTAGAGGAAGTAA	R20_ITS2	TGGTATCCGCTGCGTTCTTCATCGATGC	R20_ITS2_F54_ITS1F_ithaca
Ithaca	W22	bx6	soil	6	15.6	72	run11	GGTAG	F71_799F	TGAGCTGTAACMGGATTAGATACCCKG	R47_1193R	TCGCTATCACGTCATCCCCACCTTCC	R47_1193R_F71_799F.ithaca	run12	GGTAG	F56_ITS1F	TCGATGACCTTGGTCATTTAGAGGAAGTAA	R18_ITS2	CATGAGCAGCTGCGTTCTTCATCGATGC	R18_ITS2_F56_ITS1F_ithaca
Ithaca	W22	bx6	soil	7	15.7	84	run11	GGTAG	F71_799F	TGAGCTGTAACMGGATTAGATACCCKG	R48_1193R	ATGCGTCAACGTCATCCCCACCTTCC	R48_1193R_F71_799F.ithaca	run12	GGTAG	F54_ITS1F	CCTACCTACTTGGTCATTTAGAGGAAGTAA	R23_ITS2	GTCTGCAAGCTGCGTTCTTCATCGATGC	R23_ITS2_F54_ITS1F_ithaca
Ithaca	W22	bx6	soil	8	15.8	96	run11	GGTAG	F71_799F	TGAGCTGTAACMGGATTAGATACCCKG	R49_1193R	CTGAACGTACGTCATCCCCACCTTCC	R49_1193R_F71_799F.ithaca	run12	GGTAG	F56_ITS1F	TCGATGACCTTGGTCATTTAGAGGAAGTAA	R24_ITS2	GGCTCAATGCTGCGTTCTTCATCGATGC	R24_ITS2_F56_ITS1F_ithaca
Ithaca	W22	WT	soil	1	11.1	3	run11	GGTAG	F62_799F	GACTACGAAACMGGATTAGATACCCKG	R40_1193R	ACTGCACTACGTCATCCCCACCTTCC	R40_1193R_F62_799F.ithaca	run12	GGTAG	F47_ITS1F	ACAACAGCCTTGGTCATTTAGAGGAAGTAA	R17_ITS2	CCTTGGAAGCTGCGTTCTTCATCGATGC	R17_ITS2_F47_ITS1F_ithaca
Ithaca	W22	WT	soil	2	11.2	15	run11	GGTAG	F62_799F	GACTACGAAACMGGATTAGATACCCKG	R41_1193R	CATGTGTGACGTCATCCCCACCTTCC	R41_1193R_F62_799F.ithaca	run12	GGTAG	F48_ITS1F	CAACACAGCTTGGTCATTTAGAGGAAGTAA	R21_ITS2	TCTAGTCCGCTGCGTTCTTCATCGATGC	R21_ITS2_F48_ITS1F_ithaca
Ithaca	W22	WT	soil	3	11.3	27	run11	GGTAG	F62_799F	GACTACGAAACMGGATTAGATACCCKG	R42_1193R	GATACCTGACGTCATCCCCACCTTCC	R42_1193R_F62_799F.ithaca	run12	GGTAG	F50_ITS1F	TAACGTCGCTTGGTCATTTAGAGGAAGTAA	R17_ITS2	CCTTGGAAGCTGCGTTCTTCATCGATGC	R17_ITS2_F50_ITS1F_ithaca
Ithaca	W22	WT	soil	4	11.4	39	run11	GGTAG	F62_799F	GACTACGAAACMGGATTAGATACCCKG	R43_1193R	TAGCTGAGACGTCATCCCCACCTTCC	R43_1193R_F62_799F.ithaca	run12	GGTAG	F52_ITS1F	CCACATTGCTTGGTCATTTAGAGGAAGTAA	R15_ITS2	CTGTATGCGCTGCGTTCTTCATCGATGC	R15_ITS2_F52_ITS1F_ithaca
Ithaca	W22	WT	soil	5	11.5	51	run11	GGTAG	F62_799F	GACTACGAAACMGGATTAGATACCCKG	R44_1193R	AGTACACGACGTCATCCCCACCTTCC	R44_1193R_F62_799F.ithaca	run12	GGTAG	F53_ITS1F	AAGACGAGCTTGGTCATTTAGAGGAAGTAA	R19_ITS2	TTCCAGGTGCTGCGTTCTTCATCGATGC	R19_ITS2_F53_ITS1F_ithaca
Ithaca	W22	WT	soil	6	11.6	63	run11	GGTAG	F62_799F	GACTACGAAACMGGATTAGATACCCKG	R47_1193R	TCGCTATCACGTCATCCCCACCTTCC	R47_1193R_F62_799F.ithaca	run12	GGTAG	F55_ITS1F	GTATCGAGCTTGGTCATTTAGAGGAAGTAA	R17_ITS2	CCTTGGAAGCTGCGTTCTTCATCGATGC	R17_ITS2_F55_ITS1F_ithaca
Ithaca	W22	WT	soil	7	11.7	75	run11	GGTAG	F62_799F	GACTACGAAACMGGATTAGATACCCKG	R48_1193R	ATGCGTCAACGTCATCCCCACCTTCC	R48_1193R_F62_799F.ithaca	run12	GGTAG	F56_ITS1F	TCGATGACCTTGGTCATTTAGAGGAAGTAA	R21_ITS2	TCTAGTCCGCTGCGTTCTTCATCGATGC	R21_ITS2_F56_ITS1F_ithaca
Ithaca	W22	WT	soil	8	11.8	87	run11	GGTAG	F62_799F	GACTACGAAACMGGATTAGATACCCKG	R49_1193R	CTGAACGTACGTCATCCCCACCTTCC	R49_1193R_F62_799F.ithaca	run12	GGTAG	F47_ITS1F	ACAACAGCCTTGGTCATTTAGAGGAAGTAA	R24_ITS2	GGCTCAATGCTGCGTTCTTCATCGATGC	R24_ITS2_F47_ITS1F_ithaca
Zurich	B73	bx1	rhizo	7	2.3	64	run09	GGTAG	F63_799F	TACTAGCGAACMGGATTAGATACCCKG	R40_1193R	ACTGCACTACGTCATCCCCACCTTCC	R40_1193R_F63_799F	run13	GGTAG	F47_ITS1F	ACAACAGCCTTGGTCATTTAGAGGAAGTAA	R17_ITS2	CCTTGGAAGCTGCGTTCTTCATCGATGC	R17_ITS2_F47_ITS1F_zurich
Zurich	B73	bx1	rhizo	8	6.3	76	run09	GGTAG	F63_799F	TACTAGCGAACMGGATTAGATACCCKG	R41_1193R	CATGTGTGACGTCATCCCCACCTTCC	R41_1193R_F63_799F	run13	GGTAG	F48_ITS1F	CAACACAGCTTGGTCATTTAGAGGAAGTAA	R21_ITS2	TCTAGTCCGCTGCGTTCTTCATCGATGC	R21_ITS2_F48_ITS1F_zurich
Zurich	B73	bx1	rhizo	9	9.3	82	run09	GGTAG	F69_799F	CTATGCCTAACMGGATTAGATACCCKG	R41_1193R	CATGTGTGACGTCATCCCCACCTTCC	R41_1193R_F69_799F	run13	GGTAG	F55_ITS1F	GTATCGAGCTTGGTCATTTAGAGGAAGTAA	R11_ITS2	GTGATCCAGCTGCGTTCTTCATCGATGC	R11_ITS2_F55_ITS1F_zurich
Zurich	B73	bx1	rhizo	10	3.4	97	run09	GGTAG	F60_799F	ACGCAGTAAACMGGATTAGATACCCKG	R43_1193R	TAGCTGAGACGTCATCCCCACCTTCC	R43_1193R_F60_799F	run13	GGTAG	F49_ITS1F	GCCAATACCTTGGTCATTTAGAGGAAGTAA	R19_ITS2	TTCCAGGTGCTGCGTTCTTCATCGATGC	R19_ITS2_F49_ITS1F_zurich
Zurich	B73	bx1	rhizo	11	6.4	106	run09	GGTAG	F69_799F	CTATGCCTAACMGGATTAGATACCCKG	R43_1193R	TAGCTGAGACGTCATCCCCACCTTCC	R43_1193R_F69_799F	run13	GGTAG	F50_ITS1F	TAACGTCGCTTGGTCATTTAGAGGAAGTAA	R20_ITS2	TGGTATCCGCTGCGTTCTTCATCGATGC	R20_ITS2_F50_ITS1F_zurich
Zurich	B73	bx1	rhizo	12	10.4	118	run09	GGTAG	F69_799F	CTATGCCTAACMGGATTAGATACCCKG	R44_1193R	AGTACACGACGTCATCCCCACCTTCC	R44_1193R_F69_799F	run13	GGTAG	F52_ITS1F	CCACATTGCTTGGTCATTTAGAGGAAGTAA	R16_ITS2	CGTCTTCAGCTGCGTTCTTCATCGATGC	R16_ITS2_F52_ITS1F_zurich
Zurich	B73	bx1	rhizo	1	1.1	1	run09	GGTAG	F60_799F	ACGCAGTAAACMGGATTAGATACCCKG	R47_1193R	TCGCTATCACGTCATCCCCACCTTCC	R47_1193R_F60_799F	run13	GGTAG	F47_ITS1F	ACAACAGCCTTGGTCATTTAGAGGAAGTAA	R7_ITS2	TTCGGCTAGCTGCGTTCTTCATCGATGC	R7_ITS2_F47_ITS1F_zurich
Zurich	B73	bx1	rhizo	2	5.1	13	run09	GGTAG	F60_799F	ACGCAGTAAACMGGATTAGATACCCKG	R48_1193R	ATGCGTCAACGTCATCCCCACCTTCC	R48_1193R_F60_799F	run13	GGTAG	F48_ITS1F	CAACACAGCTTGGTCATTTAGAGGAAGTAA	R11_ITS2	GTGATCCAGCTGCGTTCTTCATCGATGC	R11_ITS2_F48_ITS1F_zurich
Zurich	B73	bx1	rhizo	3	9.1	25	run09	GGTAG	F60_799F	ACGCAGTAAACMGGATTAGATACCCKG	R49_1193R	CTGAACGTACGTCATCCCCACCTTCC	R49_1193R_F60_799F	run13	GGTAG	F50_ITS1F	TAACGTCGCTTGGTCATTTAGAGGAAGTAA	R7_ITS2	TTCGGCTAGCTGCGTTCTTCATCGATGC	R7_ITS2_F50_ITS1F_zurich
Zurich	B73	bx1	rhizo	4	2.2	37	run09	GGTAG	F60_799F	ACGCAGTAAACMGGATTAGATACCCKG	R50_1193R	GTCATCGTACGTCATCCCCACCTTCC	R50_1193R_F60_799F	run13	GGTAG	F51_ITS1F	AACAACCGCTTGGTCATTTAGAGGAAGTAA	R13_ITS2	GCTTCACAGCTGCGTTCTTCATCGATGC	R13_ITS2_F51_ITS1F_zurich
Zurich	B73	bx1	rhizo	5	5.2	46	run09	GGTAG	F69_799F	CTATGCCTAACMGGATTAGATACCCKG	R50_1193R	GTCATCGTACGTCATCCCCACCTTCC	R50_1193R_F69_799F	run13	GGTAG	F52_ITS1F	CCACATTGCTTGGTCATTTAGAGGAAGTAA	R14_ITS2	GATCTCAGGCTGCGTTCTTCATCGATGC	R14_ITS2_F52_ITS1F_zurich
Zurich	B73	bx1	rhizo	6	8.2	52	run09	GGTAG	F63_799F	TACTAGCGAACMGGATTAGATACCCKG	R51_1193R	TGCGATAGACGTCATCCCCACCTTCC	R51_1193R_F63_799F	run13	GGTAG	F53_ITS1F	AAGACGAGCTTGGTCATTTAGAGGAAGTAA	R12_ITS2	GGTACTTCGCTGCGTTCTTCATCGATGC	R12_ITS2_F53_ITS1F_zurich
Zurich	B73	WT	rhizo	6	3.3	67	run09	GGTAG	F66_799F	GCATCCTAAACMGGATTAGATACCCKG	R40_1193R	ACTGCACTACGTCATCCCCACCTTCC	R40_1193R_F66_799F	run13	GGTAG	F47_ITS1F	ACAACAGCCTTGGTCATTTAGAGGAAGTAA	R20_ITS2	TGGTATCCGCTGCGTTCTTCATCGATGC	R20_ITS2_F47_ITS1F_zurich
Zurich	B73	WT	rhizo	7	10.3	85	run09	GGTAG	F60_799F	ACGCAGTAAACMGGATTAGATACCCKG	R42_1193R	GATACCTGACGTCATCCCCACCTTCC	R42_1193R_F60_799F	run13	GGTAG	F55_ITS1F	GTATCGAGCTTGGTCATTTAGAGGAAGTAA	R14_ITS2	GATCTCAGGCTGCGTTCTTCATCGATGC	R14_ITS2_F55_ITS1F_zurich
Zurich	B73	WT	rhizo	8	1.4	91	run09	GGTAG	F66_799F	GCATCCTAAACMGGATTAGATACCCKG	R42_1193R	GATACCTGACGTCATCCCCACCTTCC	R42_1193R_F66_799F	run13	GGTAG	F56_ITS1F	TCGATGACCTTGGTCATTTAGAGGAAGTAA	R12_ITS2	GGTACTTCGCTGCGTTCTTCATCGATGC	R12_ITS2_F56_ITS1F_zurich
Zurich	B73	WT	rhizo	9	4.4	100	run09	GGTAG	F63_799F	TACTAGCGAACMGGATTAGATACCCKG	R43_1193R	TAGCTGAGACGTCATCCCCACCTTCC	R43_1193R_F63_799F	run13	GGTAG	F49_ITS1F	GCCAATACCTTGGTCATTTAGAGGAAGTAA	R22_ITS2	TAGTGGTGGCTGCGTTCTTCATCGATGC	R22_ITS2_F49_ITS1F_zurich
Zurich	B73	WT	rhizo	10	7.4	109	run09	GGTAG	F60_799F	ACGCAGTAAACMGGATTAGATACCCKG	R44_1193R	AGTACACGACGTCATCCCCACCTTCC	R44_1193R_F60_799F	run13	GGTAG	F51_ITS1F	AACAACCGCTTGGTCATTTAGAGGAAGTAA	R15_ITS2	CTGTATGCGCTGCGTTCTTCATCGATGC	R15_ITS2_F51_ITS1F_zurich
Zurich	B73	WT	rhizo	11	11.4	121	run09	GGTAG	F60_799F	ACGCAGTAAACMGGATTAGATACCCKG	R45_1193R	CGTGTGATACGTCATCCCCACCTTCC	R45_1193R_F60_799F	run13	GGTAG	F52_ITS1F	CCACATTGCTTGGTCATTTAGAGGAAGTAA	R19_ITS2	TTCCAGGTGCTGCGTTCTTCATCGATGC	R19_ITS2_F52_ITS1F_zurich
Zurich	B73	WT	rhizo	1	2.1	4	run09	GGTAG	F63_799F	TACTAGCGAACMGGATTAGATACCCKG	R47_1193R	TCGCTATCACGTCATCCCCACCTTCC	R47_1193R_F63_799F	run13	GGTAG	F47_ITS1F	ACAACAGCCTTGGTCATTTAGAGGAAGTAA	R10_ITS2	TATGCGGTGCTGCGTTCTTCATCGATGC	R10_ITS2_F47_ITS1F_zurich
Zurich	B73	WT	rhizo	2	6.1	16	run09	GGTAG	F63_799F	TACTAGCGAACMGGATTAGATACCCKG	R48_1193R	ATGCGTCAACGTCATCCCCACCTTCC	R48_1193R_F63_799F	run13	GGTAG	F48_ITS1F	CAACACAGCTTGGTCATTTAGAGGAAGTAA	R14_ITS2	GATCTCAGGCTGCGTTCTTCATCGATGC	R14_ITS2_F48_ITS1F_zurich
Zurich	B73	WT	rhizo	3	10.1	28	run09	GGTAG	F63_799F	TACTAGCGAACMGGATTAGATACCCKG	R49_1193R	CTGAACGTACGTCATCCCCACCTTCC	R49_1193R_F63_799F	run13	GGTAG	F50_ITS1F	TAACGTCGCTTGGTCATTTAGAGGAAGTAA	R10_ITS2	TATGCGGTGCTGCGTTCTTCATCGATGC	R10_ITS2_F50_ITS1F_zurich
Zurich	B73	WT	rhizo	4	3.2	40	run09	GGTAG	F63_799F	TACTAGCGAACMGGATTAGATACCCKG	R50_1193R	GTCATCGTACGTCATCCCCACCTTCC	R50_1193R_F63_799F	run13	GGTAG	F52_ITS1F	CCACATTGCTTGGTCATTTAGAGGAAGTAA	R8_ITS2	TGTCACACGCTGCGTTCTTCATCGATGC	R8_ITS2_F52_ITS1F_zurich
Zurich	B73	WT	rhizo	5	6.2	49	run09	GGTAG	F60_799F	ACGCAGTAAACMGGATTAGATACCCKG	R51_1193R	TGCGATAGACGTCATCCCCACCTTCC	R51_1193R_F60_799F	run13	GGTAG	F53_ITS1F	AAGACGAGCTTGGTCATTTAGAGGAAGTAA	R9_ITS2	TCTTCGACGCTGCGTTCTTCATCGATGC	R9_ITS2_F53_ITS1F_zurich
Zurich	W22	bx1	rhizo	6	1.3	61	run09	GGTAG	F60_799F	ACGCAGTAAACMGGATTAGATACCCKG	R40_1193R	ACTGCACTACGTCATCCCCACCTTCC	R40_1193R_F60_799F	run13	GGTAG	F54_ITS1F	CCTACCTACTTGGTCATTTAGAGGAAGTAA	R13_ITS2	GCTTCACAGCTGCGTTCTTCATCGATGC	R13_ITS2_F54_ITS1F_zurich
Zurich	W22	bx1	rhizo	7	4.3	70	run09	GGTAG	F69_799F	CTATGCCTAACMGGATTAGATACCCKG	R40_1193R	ACTGCACTACGTCATCCCCACCTTCC	R40_1193R_F69_799F	run13	GGTAG	F48_ITS1F	CAACACAGCTTGGTCATTTAGAGGAAGTAA	R15_ITS2	CTGTATGCGCTGCGTTCTTCATCGATGC	R15_ITS2_F48_ITS1F_zurich
Zurich	W22	bx1	rhizo	8	8.3	79	run09	GGTAG	F66_799F	GCATCCTAAACMGGATTAGATACCCKG	R41_1193R	CATGTGTGACGTCATCCCCACCTTCC	R41_1193R_F66_799F	run13	GGTAG	F55_ITS1F	GTATCGAGCTTGGTCATTTAGAGGAAGTAA	R8_ITS2	TGTCACACGCTGCGTTCTTCATCGATGC	R8_ITS2_F55_ITS1F_zurich
Zurich	W22	bx1	rhizo	9	11.3	88	run09	GGTAG	F63_799F	TACTAGCGAACMGGATTAGATACCCKG	R42_1193R	GATACCTGACGTCATCCCCACCTTCC	R42_1193R_F63_799F	run13	GGTAG	F56_ITS1F	TCGATGACCTTGGTCATTTAGAGGAAGTAA	R9_ITS2	TCTTCGACGCTGCGTTCTTCATCGATGC	R9_ITS2_F56_ITS1F_zurich
Zurich	W22	bx1	rhizo	9	2.4	94	run09	GGTAG	F69_799F	CTATGCCTAACMGGATTAGATACCCKG	R42_1193R	GATACCTGACGTCATCCCCACCTTCC	R42_1193R_F69_799F	run13	GGTAG	F49_ITS1F	GCCAATACCTTGGTCATTTAGAGGAAGTAA	R16_ITS2	CGTCTTCAGCTGCGTTCTTCATCGATGC	R16_ITS2_F49_ITS1F_zurich
Zurich	W22	bx1	rhizo	10	5.4	103	run09	GGTAG	F66_799F	GCATCCTAAACMGGATTAGATACCCKG	R43_1193R	TAGCTGAGACGTCATCCCCACCTTCC	R43_1193R_F66_799F	run13	GGTAG	F50_ITS1F	TAACGTCGCTTGGTCATTTAGAGGAAGTAA	R17_ITS2	CCTTGGAAGCTGCGTTCTTCATCGATGC	R17_ITS2_F50_ITS1F_zurich
Zurich	W22	bx1	rhizo	11	8.4	112	run09	GGTAG	F63_799F	TACTAGCGAACMGGATTAGATACCCKG	R44_1193R	AGTACACGACGTCATCCCCACCTTCC	R44_1193R_F63_799F	run13	GGTAG	F51_ITS1F	AACAACCGCTTGGTCATTTAGAGGAAGTAA	R18_ITS2	CATGAGCAGCTGCGTTCTTCATCGATGC	R18_ITS2_F51_ITS1F_zurich
Zurich	W22	bx1	rhizo	1	3.1	7	run09	GGTAG	F66_799F	GCATCCTAAACMGGATTAGATACCCKG	R47_1193R	TCGCTATCACGTCATCCCCACCTTCC	R47_1193R_F66_799F	run13	GGTAG	F47_ITS1F	ACAACAGCCTTGGTCATTTAGAGGAAGTAA	R13_ITS2	GCTTCACAGCTGCGTTCTTCATCGATGC	R13_ITS2_F47_ITS1F_zurich
Zurich	W22	bx1	rhizo	2	7.1	19	run09	GGTAG	F66_799F	GCATCCTAAACMGGATTAGATACCCKG	R48_1193R	ATGCGTCAACGTCATCCCCACCTTCC	R48_1193R_F66_799F	run13	GGTAG	F49_ITS1F	GCCAATACCTTGGTCATTTAGAGGAAGTAA	R9_ITS2	TCTTCGACGCTGCGTTCTTCATCGATGC	R9_ITS2_F49_ITS1F_zurich
Zurich	W22	bx1	rhizo	3	12.1	31	run09	GGTAG	F66_799F	GCATCCTAAACMGGATTAGATACCCKG	R49_1193R	CTGAACGTACGTCATCCCCACCTTCC	R49_1193R_F66_799F	run13	GGTAG	F51_ITS1F	AACAACCGCTTGGTCATTTAGAGGAAGTAA	R7_ITS2	TTCGGCTAGCTGCGTTCTTCATCGATGC	R7_ITS2_F51_ITS1F_zurich
Zurich	W22	bx1	rhizo	4	4.2	43	run09	GGTAG	F66_799F	GCATCCTAAACMGGATTAGATACCCKG	R50_1193R	GTCATCGTACGTCATCCCCACCTTCC	R50_1193R_F66_799F	run13	GGTAG	F52_ITS1F	CCACATTGCTTGGTCATTTAGAGGAAGTAA	R11_ITS2	GTGATCCAGCTGCGTTCTTCATCGATGC	R11_ITS2_F52_ITS1F_zurich
Zurich	W22	bx1	rhizo	5	10.2	55	run09	GGTAG	F66_799F	GCATCCTAAACMGGATTAGATACCCKG	R51_1193R	TGCGATAGACGTCATCCCCACCTTCC	R51_1193R_F66_799F	run13	GGTAG	F54_ITS1F	CCTACCTACTTGGTCATTTAGAGGAAGTAA	R7_ITS2	TTCGGCTAGCTGCGTTCTTCATCGATGC	R7_ITS2_F54_ITS1F_zurich
Zurich	W22	WT	rhizo	5	5.3	73	run09	GGTAG	F60_799F	ACGCAGTAAACMGGATTAGATACCCKG	R41_1193R	CATGTGTGACGTCATCCCCACCTTCC	R41_1193R_F60_799F	run13	GGTAG	F48_ITS1F	CAACACAGCTTGGTCATTTAGAGGAAGTAA	R18_ITS2	CATGAGCAGCTGCGTTCTTCATCGATGC	R18_ITS2_F48_ITS1F_zurich
Zurich	W22	WT	rhizo	6	9.4	115	run09	GGTAG	F66_799F	GCATCCTAAACMGGATTAGATACCCKG	R44_1193R	AGTACACGACGTCATCCCCACCTTCC	R44_1193R_F66_799F	run13	GGTAG	F51_ITS1F	AACAACCGCTTGGTCATTTAGAGGAAGTAA	R21_ITS2	TCTAGTCCGCTGCGTTCTTCATCGATGC	R21_ITS2_F51_ITS1F_zurich
Zurich	W22	WT	rhizo	1	4.1	10	run09	GGTAG	F69_799F	CTATGCCTAACMGGATTAGATACCCKG	R47_1193R	TCGCTATCACGTCATCCCCACCTTCC	R47_1193R_F69_799F	run13	GGTAG	F48_ITS1F	CAACACAGCTTGGTCATTTAGAGGAAGTAA	R8_ITS2	TGTCACACGCTGCGTTCTTCATCGATGC	R8_ITS2_F48_ITS1F_zurich
Zurich	W22	WT	rhizo	2	8.1	22	run09	GGTAG	F69_799F	CTATGCCTAACMGGATTAGATACCCKG	R48_1193R	ATGCGTCAACGTCATCCCCACCTTCC	R48_1193R_F69_799F	run13	GGTAG	F49_ITS1F	GCCAATACCTTGGTCATTTAGAGGAAGTAA	R12_ITS2	GGTACTTCGCTGCGTTCTTCATCGATGC	R12_ITS2_F49_ITS1F_zurich
Zurich	W22	WT	rhizo	3	1.2	34	run09	GGTAG	F69_799F	CTATGCCTAACMGGATTAGATACCCKG	R49_1193R	CTGAACGTACGTCATCCCCACCTTCC	R49_1193R_F69_799F	run13	GGTAG	NA	NA	NA	NA	sample_lost
Zurich	W22	WT	rhizo	4	11.2	58	run09	GGTAG	F69_799F	CTATGCCTAACMGGATTAGATACCCKG	R51_1193R	TGCGATAGACGTCATCCCCACCTTCC	R51_1193R_F69_799F	run13	GGTAG	F54_ITS1F	CCTACCTACTTGGTCATTTAGAGGAAGTAA	R10_ITS2	TATGCGGTGCTGCGTTCTTCATCGATGC	R10_ITS2_F54_ITS1F_zurich
Zurich	B73	bx1	root	7	2.3	65	run09	GGTAG	F64_799F	AGCGTGTAAACMGGATTAGATACCCKG	R40_1193R	ACTGCACTACGTCATCCCCACCTTCC	R40_1193R_F64_799F	run13	GGTAG	F47_ITS1F	ACAACAGCCTTGGTCATTTAGAGGAAGTAA	R18_ITS2	CATGAGCAGCTGCGTTCTTCATCGATGC	R18_ITS2_F47_ITS1F_zurich
Zurich	B73	bx1	root	8	6.3	77	run09	GGTAG	F64_799F	AGCGTGTAAACMGGATTAGATACCCKG	R41_1193R	CATGTGTGACGTCATCCCCACCTTCC	R41_1193R_F64_799F	run13	GGTAG	F48_ITS1F	CAACACAGCTTGGTCATTTAGAGGAAGTAA	R22_ITS2	TAGTGGTGGCTGCGTTCTTCATCGATGC	R22_ITS2_F48_ITS1F_zurich
Zurich	B73	bx1	root	9	9.3	83	run09	GGTAG	F70_799F	GTAGCGTAAACMGGATTAGATACCCKG	R41_1193R	CATGTGTGACGTCATCCCCACCTTCC	R41_1193R_F70_799F	run13	GGTAG	F55_ITS1F	GTATCGAGCTTGGTCATTTAGAGGAAGTAA	R12_ITS2	GGTACTTCGCTGCGTTCTTCATCGATGC	R12_ITS2_F55_ITS1F_zurich
Zurich	B73	bx1	root	10	3.4	98	run09	GGTAG	F61_799F	CAGTCACAAACMGGATTAGATACCCKG	R43_1193R	TAGCTGAGACGTCATCCCCACCTTCC	R43_1193R_F61_799F	run13	GGTAG	F49_ITS1F	GCCAATACCTTGGTCATTTAGAGGAAGTAA	R20_ITS2	TGGTATCCGCTGCGTTCTTCATCGATGC	R20_ITS2_F49_ITS1F_zurich
Zurich	B73	bx1	root	11	6.4	107	run09	GGTAG	F70_799F	GTAGCGTAAACMGGATTAGATACCCKG	R43_1193R	TAGCTGAGACGTCATCCCCACCTTCC	R43_1193R_F70_799F	run13	GGTAG	F50_ITS1F	TAACGTCGCTTGGTCATTTAGAGGAAGTAA	R21_ITS2	TCTAGTCCGCTGCGTTCTTCATCGATGC	R21_ITS2_F50_ITS1F_zurich
Zurich	B73	bx1	root	12	10.4	119	run09	GGTAG	F70_799F	GTAGCGTAAACMGGATTAGATACCCKG	R44_1193R	AGTACACGACGTCATCCCCACCTTCC	R44_1193R_F70_799F	run13	GGTAG	F52_ITS1F	CCACATTGCTTGGTCATTTAGAGGAAGTAA	R17_ITS2	CCTTGGAAGCTGCGTTCTTCATCGATGC	R17_ITS2_F52_ITS1F_zurich
Zurich	B73	bx1	root	1	1.1	2	run09	GGTAG	F61_799F	CAGTCACAAACMGGATTAGATACCCKG	R47_1193R	TCGCTATCACGTCATCCCCACCTTCC	R47_1193R_F61_799F	run13	GGTAG	F47_ITS1F	ACAACAGCCTTGGTCATTTAGAGGAAGTAA	R8_ITS2	TGTCACACGCTGCGTTCTTCATCGATGC	R8_ITS2_F47_ITS1F_zurich
Zurich	B73	bx1	root	2	5.1	14	run09	GGTAG	F61_799F	CAGTCACAAACMGGATTAGATACCCKG	R48_1193R	ATGCGTCAACGTCATCCCCACCTTCC	R48_1193R_F61_799F	run13	GGTAG	F48_ITS1F	CAACACAGCTTGGTCATTTAGAGGAAGTAA	R12_ITS2	GGTACTTCGCTGCGTTCTTCATCGATGC	R12_ITS2_F48_ITS1F_zurich
Zurich	B73	bx1	root	3	9.1	26	run09	GGTAG	F61_799F	CAGTCACAAACMGGATTAGATACCCKG	R49_1193R	CTGAACGTACGTCATCCCCACCTTCC	R49_1193R_F61_799F	run13	GGTAG	F50_ITS1F	TAACGTCGCTTGGTCATTTAGAGGAAGTAA	R8_ITS2	TGTCACACGCTGCGTTCTTCATCGATGC	R8_ITS2_F50_ITS1F_zurich
Zurich	B73	bx1	root	4	2.2	38	run09	GGTAG	F61_799F	CAGTCACAAACMGGATTAGATACCCKG	R50_1193R	GTCATCGTACGTCATCCCCACCTTCC	R50_1193R_F61_799F	run13	GGTAG	F51_ITS1F	AACAACCGCTTGGTCATTTAGAGGAAGTAA	R14_ITS2	GATCTCAGGCTGCGTTCTTCATCGATGC	R14_ITS2_F51_ITS1F_zurich
Zurich	B73	bx1	root	5	5.2	47	run09	GGTAG	F70_799F	GTAGCGTAAACMGGATTAGATACCCKG	R50_1193R	GTCATCGTACGTCATCCCCACCTTCC	R50_1193R_F70_799F	run13	GGTAG	F53_ITS1F	AAGACGAGCTTGGTCATTTAGAGGAAGTAA	R7_ITS2	TTCGGCTAGCTGCGTTCTTCATCGATGC	R7_ITS2_F53_ITS1F_zurich
Zurich	B73	bx1	root	6	8.2	53	run09	GGTAG	F64_799F	AGCGTGTAAACMGGATTAGATACCCKG	R51_1193R	TGCGATAGACGTCATCCCCACCTTCC	R51_1193R_F64_799F	run13	GGTAG	F53_ITS1F	AAGACGAGCTTGGTCATTTAGAGGAAGTAA	R13_ITS2	GCTTCACAGCTGCGTTCTTCATCGATGC	R13_ITS2_F53_ITS1F_zurich
Zurich	B73	WT	root	6	3.3	68	run09	GGTAG	F67_799F	TCAGACACAACMGGATTAGATACCCKG	R40_1193R	ACTGCACTACGTCATCCCCACCTTCC	R40_1193R_F67_799F	run13	GGTAG	F47_ITS1F	ACAACAGCCTTGGTCATTTAGAGGAAGTAA	R21_ITS2	TCTAGTCCGCTGCGTTCTTCATCGATGC	R21_ITS2_F47_ITS1F_zurich
Zurich	B73	WT	root	7	10.3	86	run09	GGTAG	F61_799F	CAGTCACAAACMGGATTAGATACCCKG	R42_1193R	GATACCTGACGTCATCCCCACCTTCC	R42_1193R_F61_799F	run13	GGTAG	F56_ITS1F	TCGATGACCTTGGTCATTTAGAGGAAGTAA	R7_ITS2	TTCGGCTAGCTGCGTTCTTCATCGATGC	R7_ITS2_F56_ITS1F_zurich
Zurich	B73	WT	root	8	1.4	92	run09	GGTAG	F67_799F	TCAGACACAACMGGATTAGATACCCKG	R42_1193R	GATACCTGACGTCATCCCCACCTTCC	R42_1193R_F67_799F	run13	GGTAG	F56_ITS1F	TCGATGACCTTGGTCATTTAGAGGAAGTAA	R13_ITS2	GCTTCACAGCTGCGTTCTTCATCGATGC	R13_ITS2_F56_ITS1F_zurich
Zurich	B73	WT	root	9	4.4	101	run09	GGTAG	F64_799F	AGCGTGTAAACMGGATTAGATACCCKG	R43_1193R	TAGCTGAGACGTCATCCCCACCTTCC	R43_1193R_F64_799F	run13	GGTAG	F50_ITS1F	TAACGTCGCTTGGTCATTTAGAGGAAGTAA	R15_ITS2	CTGTATGCGCTGCGTTCTTCATCGATGC	R15_ITS2_F50_ITS1F_zurich
Zurich	B73	WT	root	10	7.4	110	run09	GGTAG	F61_799F	CAGTCACAAACMGGATTAGATACCCKG	R44_1193R	AGTACACGACGTCATCCCCACCTTCC	R44_1193R_F61_799F	run13	GGTAG	F51_ITS1F	AACAACCGCTTGGTCATTTAGAGGAAGTAA	R16_ITS2	CGTCTTCAGCTGCGTTCTTCATCGATGC	R16_ITS2_F51_ITS1F_zurich
Zurich	B73	WT	root	11	11.4	122	run09	GGTAG	F61_799F	CAGTCACAAACMGGATTAGATACCCKG	R45_1193R	CGTGTGATACGTCATCCCCACCTTCC	R45_1193R_F61_799F	run13	GGTAG	F52_ITS1F	CCACATTGCTTGGTCATTTAGAGGAAGTAA	R20_ITS2	TGGTATCCGCTGCGTTCTTCATCGATGC	R20_ITS2_F52_ITS1F_zurich
Zurich	B73	WT	root	1	2.1	5	run09	GGTAG	F64_799F	AGCGTGTAAACMGGATTAGATACCCKG	R47_1193R	TCGCTATCACGTCATCCCCACCTTCC	R47_1193R_F64_799F	run13	GGTAG	F47_ITS1F	ACAACAGCCTTGGTCATTTAGAGGAAGTAA	R11_ITS2	GTGATCCAGCTGCGTTCTTCATCGATGC	R11_ITS2_F47_ITS1F_zurich
Zurich	B73	WT	root	2	6.1	17	run09	GGTAG	F64_799F	AGCGTGTAAACMGGATTAGATACCCKG	R48_1193R	ATGCGTCAACGTCATCCCCACCTTCC	R48_1193R_F64_799F	run13	GGTAG	F49_ITS1F	GCCAATACCTTGGTCATTTAGAGGAAGTAA	R7_ITS2	TTCGGCTAGCTGCGTTCTTCATCGATGC	R7_ITS2_F49_ITS1F_zurich
Zurich	B73	WT	root	3	10.1	29	run09	GGTAG	F64_799F	AGCGTGTAAACMGGATTAGATACCCKG	R49_1193R	CTGAACGTACGTCATCCCCACCTTCC	R49_1193R_F64_799F	run13	GGTAG	F50_ITS1F	TAACGTCGCTTGGTCATTTAGAGGAAGTAA	R11_ITS2	GTGATCCAGCTGCGTTCTTCATCGATGC	R11_ITS2_F50_ITS1F_zurich
Zurich	B73	WT	root	4	3.2	41	run09	GGTAG	F64_799F	AGCGTGTAAACMGGATTAGATACCCKG	R50_1193R	GTCATCGTACGTCATCCCCACCTTCC	R50_1193R_F64_799F	run13	GGTAG	F52_ITS1F	CCACATTGCTTGGTCATTTAGAGGAAGTAA	R9_ITS2	TCTTCGACGCTGCGTTCTTCATCGATGC	R9_ITS2_F52_ITS1F_zurich
Zurich	B73	WT	root	5	6.2	50	run09	GGTAG	F61_799F	CAGTCACAAACMGGATTAGATACCCKG	R51_1193R	TGCGATAGACGTCATCCCCACCTTCC	R51_1193R_F61_799F	run13	GGTAG	F53_ITS1F	AAGACGAGCTTGGTCATTTAGAGGAAGTAA	R10_ITS2	TATGCGGTGCTGCGTTCTTCATCGATGC	R10_ITS2_F53_ITS1F_zurich
Zurich	W22	bx1	root	6	1.3	62	run09	GGTAG	F61_799F	CAGTCACAAACMGGATTAGATACCCKG	R40_1193R	ACTGCACTACGTCATCCCCACCTTCC	R40_1193R_F61_799F	run13	GGTAG	F47_ITS1F	ACAACAGCCTTGGTCATTTAGAGGAAGTAA	R15_ITS2	CTGTATGCGCTGCGTTCTTCATCGATGC	R15_ITS2_F47_ITS1F_zurich
Zurich	W22	bx1	root	7	4.3	71	run09	GGTAG	F70_799F	GTAGCGTAAACMGGATTAGATACCCKG	R40_1193R	ACTGCACTACGTCATCCCCACCTTCC	R40_1193R_F70_799F	run13	GGTAG	F48_ITS1F	CAACACAGCTTGGTCATTTAGAGGAAGTAA	R16_ITS2	CGTCTTCAGCTGCGTTCTTCATCGATGC	R16_ITS2_F48_ITS1F_zurich
Zurich	W22	bx1	root	8	8.3	80	run09	GGTAG	F67_799F	TCAGACACAACMGGATTAGATACCCKG	R41_1193R	CATGTGTGACGTCATCCCCACCTTCC	R41_1193R_F67_799F	run13	GGTAG	F55_ITS1F	GTATCGAGCTTGGTCATTTAGAGGAAGTAA	R9_ITS2	TCTTCGACGCTGCGTTCTTCATCGATGC	R9_ITS2_F55_ITS1F_zurich
Zurich	W22	bx1	root	9	11.3	89	run09	GGTAG	F64_799F	AGCGTGTAAACMGGATTAGATACCCKG	R42_1193R	GATACCTGACGTCATCCCCACCTTCC	R42_1193R_F64_799F	run13	GGTAG	F56_ITS1F	TCGATGACCTTGGTCATTTAGAGGAAGTAA	R10_ITS2	TATGCGGTGCTGCGTTCTTCATCGATGC	R10_ITS2_F56_ITS1F_zurich
Zurich	W22	bx1	root	9	2.4	95	run09	GGTAG	F70_799F	GTAGCGTAAACMGGATTAGATACCCKG	R42_1193R	GATACCTGACGTCATCCCCACCTTCC	R42_1193R_F70_799F	run13	GGTAG	F49_ITS1F	GCCAATACCTTGGTCATTTAGAGGAAGTAA	R17_ITS2	CCTTGGAAGCTGCGTTCTTCATCGATGC	R17_ITS2_F49_ITS1F_zurich
Zurich	W22	bx1	root	10	5.4	104	run09	GGTAG	F67_799F	TCAGACACAACMGGATTAGATACCCKG	R43_1193R	TAGCTGAGACGTCATCCCCACCTTCC	R43_1193R_F67_799F	run13	GGTAG	F50_ITS1F	TAACGTCGCTTGGTCATTTAGAGGAAGTAA	R18_ITS2	CATGAGCAGCTGCGTTCTTCATCGATGC	R18_ITS2_F50_ITS1F_zurich
Zurich	W22	bx1	root	11	8.4	113	run09	GGTAG	F64_799F	AGCGTGTAAACMGGATTAGATACCCKG	R44_1193R	AGTACACGACGTCATCCCCACCTTCC	R44_1193R_F64_799F	run13	GGTAG	F51_ITS1F	AACAACCGCTTGGTCATTTAGAGGAAGTAA	R19_ITS2	TTCCAGGTGCTGCGTTCTTCATCGATGC	R19_ITS2_F51_ITS1F_zurich
Zurich	W22	bx1	root	1	3.1	8	run09	GGTAG	F67_799F	TCAGACACAACMGGATTAGATACCCKG	R47_1193R	TCGCTATCACGTCATCCCCACCTTCC	R47_1193R_F67_799F	run13	GGTAG	F47_ITS1F	ACAACAGCCTTGGTCATTTAGAGGAAGTAA	R14_ITS2	GATCTCAGGCTGCGTTCTTCATCGATGC	R14_ITS2_F47_ITS1F_zurich
Zurich	W22	bx1	root	2	7.1	20	run09	GGTAG	F67_799F	TCAGACACAACMGGATTAGATACCCKG	R48_1193R	ATGCGTCAACGTCATCCCCACCTTCC	R48_1193R_F67_799F	run13	GGTAG	F49_ITS1F	GCCAATACCTTGGTCATTTAGAGGAAGTAA	R10_ITS2	TATGCGGTGCTGCGTTCTTCATCGATGC	R10_ITS2_F49_ITS1F_zurich
Zurich	W22	bx1	root	3	12.1	32	run09	GGTAG	F67_799F	TCAGACACAACMGGATTAGATACCCKG	R49_1193R	CTGAACGTACGTCATCCCCACCTTCC	R49_1193R_F67_799F	run13	GGTAG	F51_ITS1F	AACAACCGCTTGGTCATTTAGAGGAAGTAA	R8_ITS2	TGTCACACGCTGCGTTCTTCATCGATGC	R8_ITS2_F51_ITS1F_zurich
Zurich	W22	bx1	root	4	4.2	44	run09	GGTAG	F67_799F	TCAGACACAACMGGATTAGATACCCKG	R50_1193R	GTCATCGTACGTCATCCCCACCTTCC	R50_1193R_F67_799F	run13	GGTAG	F52_ITS1F	CCACATTGCTTGGTCATTTAGAGGAAGTAA	R12_ITS2	GGTACTTCGCTGCGTTCTTCATCGATGC	R12_ITS2_F52_ITS1F_zurich
Zurich	W22	bx1	root	5	10.2	56	run09	GGTAG	F67_799F	TCAGACACAACMGGATTAGATACCCKG	R51_1193R	TGCGATAGACGTCATCCCCACCTTCC	R51_1193R_F67_799F	run13	GGTAG	F54_ITS1F	CCTACCTACTTGGTCATTTAGAGGAAGTAA	R8_ITS2	TGTCACACGCTGCGTTCTTCATCGATGC	R8_ITS2_F54_ITS1F_zurich
Zurich	W22	WT	root	5	5.3	74	run09	GGTAG	F61_799F	CAGTCACAAACMGGATTAGATACCCKG	R41_1193R	CATGTGTGACGTCATCCCCACCTTCC	R41_1193R_F61_799F	run13	GGTAG	F48_ITS1F	CAACACAGCTTGGTCATTTAGAGGAAGTAA	R19_ITS2	TTCCAGGTGCTGCGTTCTTCATCGATGC	R19_ITS2_F48_ITS1F_zurich
Zurich	W22	WT	root	6	9.4	116	run09	GGTAG	F67_799F	TCAGACACAACMGGATTAGATACCCKG	R44_1193R	AGTACACGACGTCATCCCCACCTTCC	R44_1193R_F67_799F	run13	GGTAG	F51_ITS1F	AACAACCGCTTGGTCATTTAGAGGAAGTAA	R22_ITS2	TAGTGGTGGCTGCGTTCTTCATCGATGC	R22_ITS2_F51_ITS1F_zurich
Zurich	W22	WT	root	1	4.1	11	run09	GGTAG	F70_799F	GTAGCGTAAACMGGATTAGATACCCKG	R47_1193R	TCGCTATCACGTCATCCCCACCTTCC	R47_1193R_F70_799F	run13	GGTAG	F48_ITS1F	CAACACAGCTTGGTCATTTAGAGGAAGTAA	R9_ITS2	TCTTCGACGCTGCGTTCTTCATCGATGC	R9_ITS2_F48_ITS1F_zurich
Zurich	W22	WT	root	2	8.1	23	run09	GGTAG	F70_799F	GTAGCGTAAACMGGATTAGATACCCKG	R48_1193R	ATGCGTCAACGTCATCCCCACCTTCC	R48_1193R_F70_799F	run13	GGTAG	F49_ITS1F	GCCAATACCTTGGTCATTTAGAGGAAGTAA	R13_ITS2	GCTTCACAGCTGCGTTCTTCATCGATGC	R13_ITS2_F49_ITS1F_zurich
Zurich	W22	WT	root	3	1.2	35	run09	GGTAG	F70_799F	GTAGCGTAAACMGGATTAGATACCCKG	R49_1193R	CTGAACGTACGTCATCCCCACCTTCC	R49_1193R_F70_799F	run13	GGTAG	NA	NA	NA	NA	sample_lost
Zurich	W22	WT	root	4	11.2	59	run09	GGTAG	F70_799F	GTAGCGTAAACMGGATTAGATACCCKG	R51_1193R	TGCGATAGACGTCATCCCCACCTTCC	R51_1193R_F70_799F	run13	GGTAG	F54_ITS1F	CCTACCTACTTGGTCATTTAGAGGAAGTAA	R11_ITS2	GTGATCCAGCTGCGTTCTTCATCGATGC	R11_ITS2_F54_ITS1F_zurich
Zurich	B73	bx1	soil	7	2.3	66	run09	GGTAG	F65_799F	CGATCGATAACMGGATTAGATACCCKG	R40_1193R	ACTGCACTACGTCATCCCCACCTTCC	R40_1193R_F65_799F	run13	GGTAG	F47_ITS1F	ACAACAGCCTTGGTCATTTAGAGGAAGTAA	R19_ITS2	TTCCAGGTGCTGCGTTCTTCATCGATGC	R19_ITS2_F47_ITS1F_zurich
Zurich	B73	bx1	soil	8	6.3	78	run09	GGTAG	F65_799F	CGATCGATAACMGGATTAGATACCCKG	R41_1193R	CATGTGTGACGTCATCCCCACCTTCC	R41_1193R_F65_799F	run13	GGTAG	F55_ITS1F	GTATCGAGCTTGGTCATTTAGAGGAAGTAA	R7_ITS2	TTCGGCTAGCTGCGTTCTTCATCGATGC	R7_ITS2_F55_ITS1F_zurich
Zurich	B73	bx1	soil	9	9.3	84	run09	GGTAG	F71_799F	TGAGCTGTAACMGGATTAGATACCCKG	R41_1193R	CATGTGTGACGTCATCCCCACCTTCC	R41_1193R_F71_799F	run13	GGTAG	F55_ITS1F	GTATCGAGCTTGGTCATTTAGAGGAAGTAA	R13_ITS2	GCTTCACAGCTGCGTTCTTCATCGATGC	R13_ITS2_F55_ITS1F_zurich
Zurich	B73	bx1	soil	10	3.4	99	run09	GGTAG	F62_799F	GACTACGAAACMGGATTAGATACCCKG	R43_1193R	TAGCTGAGACGTCATCCCCACCTTCC	R43_1193R_F62_799F	run13	GGTAG	F49_ITS1F	GCCAATACCTTGGTCATTTAGAGGAAGTAA	R21_ITS2	TCTAGTCCGCTGCGTTCTTCATCGATGC	R21_ITS2_F49_ITS1F_zurich
Zurich	B73	bx1	soil	11	6.4	108	run09	GGTAG	F71_799F	TGAGCTGTAACMGGATTAGATACCCKG	R43_1193R	TAGCTGAGACGTCATCCCCACCTTCC	R43_1193R_F71_799F	run13	GGTAG	F50_ITS1F	TAACGTCGCTTGGTCATTTAGAGGAAGTAA	R22_ITS2	TAGTGGTGGCTGCGTTCTTCATCGATGC	R22_ITS2_F50_ITS1F_zurich
Zurich	B73	bx1	soil	12	10.4	120	run09	GGTAG	F71_799F	TGAGCTGTAACMGGATTAGATACCCKG	R44_1193R	AGTACACGACGTCATCCCCACCTTCC	R44_1193R_F71_799F	run13	GGTAG	F52_ITS1F	CCACATTGCTTGGTCATTTAGAGGAAGTAA	R18_ITS2	CATGAGCAGCTGCGTTCTTCATCGATGC	R18_ITS2_F52_ITS1F_zurich
Zurich	B73	bx1	soil	1	1.1	3	run09	GGTAG	F62_799F	GACTACGAAACMGGATTAGATACCCKG	R47_1193R	TCGCTATCACGTCATCCCCACCTTCC	R47_1193R_F62_799F	run13	GGTAG	F47_ITS1F	ACAACAGCCTTGGTCATTTAGAGGAAGTAA	R9_ITS2	TCTTCGACGCTGCGTTCTTCATCGATGC	R9_ITS2_F47_ITS1F_zurich
Zurich	B73	bx1	soil	2	5.1	15	run09	GGTAG	F62_799F	GACTACGAAACMGGATTAGATACCCKG	R48_1193R	ATGCGTCAACGTCATCCCCACCTTCC	R48_1193R_F62_799F	run13	GGTAG	F48_ITS1F	CAACACAGCTTGGTCATTTAGAGGAAGTAA	R13_ITS2	GCTTCACAGCTGCGTTCTTCATCGATGC	R13_ITS2_F48_ITS1F_zurich
Zurich	B73	bx1	soil	3	9.1	27	run09	GGTAG	F62_799F	GACTACGAAACMGGATTAGATACCCKG	R49_1193R	CTGAACGTACGTCATCCCCACCTTCC	R49_1193R_F62_799F	run13	GGTAG	F50_ITS1F	TAACGTCGCTTGGTCATTTAGAGGAAGTAA	R9_ITS2	TCTTCGACGCTGCGTTCTTCATCGATGC	R9_ITS2_F50_ITS1F_zurich
Zurich	B73	bx1	soil	4	2.2	39	run09	GGTAG	F62_799F	GACTACGAAACMGGATTAGATACCCKG	R50_1193R	GTCATCGTACGTCATCCCCACCTTCC	R50_1193R_F62_799F	run13	GGTAG	F52_ITS1F	CCACATTGCTTGGTCATTTAGAGGAAGTAA	R7_ITS2	TTCGGCTAGCTGCGTTCTTCATCGATGC	R7_ITS2_F52_ITS1F_zurich
Zurich	B73	bx1	soil	5	5.2	48	run09	GGTAG	F71_799F	TGAGCTGTAACMGGATTAGATACCCKG	R50_1193R	GTCATCGTACGTCATCCCCACCTTCC	R50_1193R_F71_799F	run13	GGTAG	F53_ITS1F	AAGACGAGCTTGGTCATTTAGAGGAAGTAA	R8_ITS2	TGTCACACGCTGCGTTCTTCATCGATGC	R8_ITS2_F53_ITS1F_zurich
Zurich	B73	bx1	soil	6	8.2	54	run09	GGTAG	F65_799F	CGATCGATAACMGGATTAGATACCCKG	R51_1193R	TGCGATAGACGTCATCCCCACCTTCC	R51_1193R_F65_799F	run13	GGTAG	F53_ITS1F	AAGACGAGCTTGGTCATTTAGAGGAAGTAA	R14_ITS2	GATCTCAGGCTGCGTTCTTCATCGATGC	R14_ITS2_F53_ITS1F_zurich
Zurich	B73	WT	soil	6	3.3	69	run09	GGTAG	F68_799F	ATCGTCTCAACMGGATTAGATACCCKG	R40_1193R	ACTGCACTACGTCATCCCCACCTTCC	R40_1193R_F68_799F	run13	GGTAG	F47_ITS1F	ACAACAGCCTTGGTCATTTAGAGGAAGTAA	R22_ITS2	TAGTGGTGGCTGCGTTCTTCATCGATGC	R22_ITS2_F47_ITS1F_zurich
Zurich	B73	WT	soil	7	10.3	87	run09	GGTAG	F62_799F	GACTACGAAACMGGATTAGATACCCKG	R42_1193R	GATACCTGACGTCATCCCCACCTTCC	R42_1193R_F62_799F	run13	GGTAG	F56_ITS1F	TCGATGACCTTGGTCATTTAGAGGAAGTAA	R8_ITS2	TGTCACACGCTGCGTTCTTCATCGATGC	R8_ITS2_F56_ITS1F_zurich
Zurich	B73	WT	soil	8	1.4	93	run09	GGTAG	F68_799F	ATCGTCTCAACMGGATTAGATACCCKG	R42_1193R	GATACCTGACGTCATCCCCACCTTCC	R42_1193R_F68_799F	run13	GGTAG	F49_ITS1F	GCCAATACCTTGGTCATTTAGAGGAAGTAA	R15_ITS2	CTGTATGCGCTGCGTTCTTCATCGATGC	R15_ITS2_F49_ITS1F_zurich
Zurich	B73	WT	soil	9	4.4	102	run09	GGTAG	F65_799F	CGATCGATAACMGGATTAGATACCCKG	R43_1193R	TAGCTGAGACGTCATCCCCACCTTCC	R43_1193R_F65_799F	run13	GGTAG	F50_ITS1F	TAACGTCGCTTGGTCATTTAGAGGAAGTAA	R16_ITS2	CGTCTTCAGCTGCGTTCTTCATCGATGC	R16_ITS2_F50_ITS1F_zurich
Zurich	B73	WT	soil	10	7.4	111	run09	GGTAG	F62_799F	GACTACGAAACMGGATTAGATACCCKG	R44_1193R	AGTACACGACGTCATCCCCACCTTCC	R44_1193R_F62_799F	run13	GGTAG	F51_ITS1F	AACAACCGCTTGGTCATTTAGAGGAAGTAA	R17_ITS2	CCTTGGAAGCTGCGTTCTTCATCGATGC	R17_ITS2_F51_ITS1F_zurich
Zurich	B73	WT	soil	11	11.4	123	run09	GGTAG	F62_799F	GACTACGAAACMGGATTAGATACCCKG	R45_1193R	CGTGTGATACGTCATCCCCACCTTCC	R45_1193R_F62_799F	run13	GGTAG	F52_ITS1F	CCACATTGCTTGGTCATTTAGAGGAAGTAA	R21_ITS2	TCTAGTCCGCTGCGTTCTTCATCGATGC	R21_ITS2_F52_ITS1F_zurich
Zurich	B73	WT	soil	1	2.1	6	run09	GGTAG	F65_799F	CGATCGATAACMGGATTAGATACCCKG	R47_1193R	TCGCTATCACGTCATCCCCACCTTCC	R47_1193R_F65_799F	run13	GGTAG	F47_ITS1F	ACAACAGCCTTGGTCATTTAGAGGAAGTAA	R12_ITS2	GGTACTTCGCTGCGTTCTTCATCGATGC	R12_ITS2_F47_ITS1F_zurich
Zurich	B73	WT	soil	2	6.1	18	run09	GGTAG	F65_799F	CGATCGATAACMGGATTAGATACCCKG	R48_1193R	ATGCGTCAACGTCATCCCCACCTTCC	R48_1193R_F65_799F	run13	GGTAG	F49_ITS1F	GCCAATACCTTGGTCATTTAGAGGAAGTAA	R8_ITS2	TGTCACACGCTGCGTTCTTCATCGATGC	R8_ITS2_F49_ITS1F_zurich
Zurich	B73	WT	soil	3	10.1	30	run09	GGTAG	F65_799F	CGATCGATAACMGGATTAGATACCCKG	R49_1193R	CTGAACGTACGTCATCCCCACCTTCC	R49_1193R_F65_799F	run13	GGTAG	F50_ITS1F	TAACGTCGCTTGGTCATTTAGAGGAAGTAA	R12_ITS2	GGTACTTCGCTGCGTTCTTCATCGATGC	R12_ITS2_F50_ITS1F_zurich
Zurich	B73	WT	soil	4	3.2	42	run09	GGTAG	F65_799F	CGATCGATAACMGGATTAGATACCCKG	R50_1193R	GTCATCGTACGTCATCCCCACCTTCC	R50_1193R_F65_799F	run13	GGTAG	F52_ITS1F	CCACATTGCTTGGTCATTTAGAGGAAGTAA	R10_ITS2	TATGCGGTGCTGCGTTCTTCATCGATGC	R10_ITS2_F52_ITS1F_zurich
Zurich	B73	WT	soil	5	6.2	51	run09	GGTAG	F62_799F	GACTACGAAACMGGATTAGATACCCKG	R51_1193R	TGCGATAGACGTCATCCCCACCTTCC	R51_1193R_F62_799F	run13	GGTAG	F53_ITS1F	AAGACGAGCTTGGTCATTTAGAGGAAGTAA	R11_ITS2	GTGATCCAGCTGCGTTCTTCATCGATGC	R11_ITS2_F53_ITS1F_zurich
Zurich	W22	bx1	soil	6	1.3	63	run09	GGTAG	F62_799F	GACTACGAAACMGGATTAGATACCCKG	R40_1193R	ACTGCACTACGTCATCCCCACCTTCC	R40_1193R_F62_799F	run13	GGTAG	F47_ITS1F	ACAACAGCCTTGGTCATTTAGAGGAAGTAA	R16_ITS2	CGTCTTCAGCTGCGTTCTTCATCGATGC	R16_ITS2_F47_ITS1F_zurich
Zurich	W22	bx1	soil	7	4.3	72	run09	GGTAG	F71_799F	TGAGCTGTAACMGGATTAGATACCCKG	R40_1193R	ACTGCACTACGTCATCCCCACCTTCC	R40_1193R_F71_799F	run13	GGTAG	F48_ITS1F	CAACACAGCTTGGTCATTTAGAGGAAGTAA	R17_ITS2	CCTTGGAAGCTGCGTTCTTCATCGATGC	R17_ITS2_F48_ITS1F_zurich
Zurich	W22	bx1	soil	8	8.3	81	run09	GGTAG	F68_799F	ATCGTCTCAACMGGATTAGATACCCKG	R41_1193R	CATGTGTGACGTCATCCCCACCTTCC	R41_1193R_F68_799F	run13	GGTAG	F55_ITS1F	GTATCGAGCTTGGTCATTTAGAGGAAGTAA	R10_ITS2	TATGCGGTGCTGCGTTCTTCATCGATGC	R10_ITS2_F55_ITS1F_zurich
Zurich	W22	bx1	soil	9	11.3	90	run09	GGTAG	F65_799F	CGATCGATAACMGGATTAGATACCCKG	R42_1193R	GATACCTGACGTCATCCCCACCTTCC	R42_1193R_F65_799F	run13	GGTAG	F56_ITS1F	TCGATGACCTTGGTCATTTAGAGGAAGTAA	R11_ITS2	GTGATCCAGCTGCGTTCTTCATCGATGC	R11_ITS2_F56_ITS1F_zurich
Zurich	W22	bx1	soil	9	2.4	96	run09	GGTAG	F71_799F	TGAGCTGTAACMGGATTAGATACCCKG	R42_1193R	GATACCTGACGTCATCCCCACCTTCC	R42_1193R_F71_799F	run13	GGTAG	F49_ITS1F	GCCAATACCTTGGTCATTTAGAGGAAGTAA	R18_ITS2	CATGAGCAGCTGCGTTCTTCATCGATGC	R18_ITS2_F49_ITS1F_zurich
Zurich	W22	bx1	soil	10	5.4	105	run09	GGTAG	F68_799F	ATCGTCTCAACMGGATTAGATACCCKG	R43_1193R	TAGCTGAGACGTCATCCCCACCTTCC	R43_1193R_F68_799F	run13	GGTAG	F50_ITS1F	TAACGTCGCTTGGTCATTTAGAGGAAGTAA	R19_ITS2	TTCCAGGTGCTGCGTTCTTCATCGATGC	R19_ITS2_F50_ITS1F_zurich
Zurich	W22	bx1	soil	11	8.4	114	run09	GGTAG	F65_799F	CGATCGATAACMGGATTAGATACCCKG	R44_1193R	AGTACACGACGTCATCCCCACCTTCC	R44_1193R_F65_799F	run13	GGTAG	F51_ITS1F	AACAACCGCTTGGTCATTTAGAGGAAGTAA	R20_ITS2	TGGTATCCGCTGCGTTCTTCATCGATGC	R20_ITS2_F51_ITS1F_zurich
Zurich	W22	bx1	soil	1	3.1	9	run09	GGTAG	F68_799F	ATCGTCTCAACMGGATTAGATACCCKG	R47_1193R	TCGCTATCACGTCATCCCCACCTTCC	R47_1193R_F68_799F	run13	GGTAG	F48_ITS1F	CAACACAGCTTGGTCATTTAGAGGAAGTAA	R7_ITS2	TTCGGCTAGCTGCGTTCTTCATCGATGC	R7_ITS2_F48_ITS1F_zurich
Zurich	W22	bx1	soil	2	7.1	21	run09	GGTAG	F68_799F	ATCGTCTCAACMGGATTAGATACCCKG	R48_1193R	ATGCGTCAACGTCATCCCCACCTTCC	R48_1193R_F68_799F	run13	GGTAG	F49_ITS1F	GCCAATACCTTGGTCATTTAGAGGAAGTAA	R11_ITS2	GTGATCCAGCTGCGTTCTTCATCGATGC	R11_ITS2_F49_ITS1F_zurich
Zurich	W22	bx1	soil	3	12.1	33	run09	GGTAG	F68_799F	ATCGTCTCAACMGGATTAGATACCCKG	R49_1193R	CTGAACGTACGTCATCCCCACCTTCC	R49_1193R_F68_799F	run13	GGTAG	F51_ITS1F	AACAACCGCTTGGTCATTTAGAGGAAGTAA	R9_ITS2	TCTTCGACGCTGCGTTCTTCATCGATGC	R9_ITS2_F51_ITS1F_zurich
Zurich	W22	bx1	soil	4	4.2	45	run09	GGTAG	F68_799F	ATCGTCTCAACMGGATTAGATACCCKG	R50_1193R	GTCATCGTACGTCATCCCCACCTTCC	R50_1193R_F68_799F	run13	GGTAG	F52_ITS1F	CCACATTGCTTGGTCATTTAGAGGAAGTAA	R13_ITS2	GCTTCACAGCTGCGTTCTTCATCGATGC	R13_ITS2_F52_ITS1F_zurich
Zurich	W22	bx1	soil	5	10.2	57	run09	GGTAG	F68_799F	ATCGTCTCAACMGGATTAGATACCCKG	R51_1193R	TGCGATAGACGTCATCCCCACCTTCC	R51_1193R_F68_799F	run13	GGTAG	F54_ITS1F	CCTACCTACTTGGTCATTTAGAGGAAGTAA	R9_ITS2	TCTTCGACGCTGCGTTCTTCATCGATGC	R9_ITS2_F54_ITS1F_zurich
Zurich	W22	WT	soil	5	5.3	75	run09	GGTAG	F62_799F	GACTACGAAACMGGATTAGATACCCKG	R41_1193R	CATGTGTGACGTCATCCCCACCTTCC	R41_1193R_F62_799F	run13	GGTAG	F48_ITS1F	CAACACAGCTTGGTCATTTAGAGGAAGTAA	R20_ITS2	TGGTATCCGCTGCGTTCTTCATCGATGC	R20_ITS2_F48_ITS1F_zurich
Zurich	W22	WT	soil	6	9.4	117	run09	GGTAG	F68_799F	ATCGTCTCAACMGGATTAGATACCCKG	R44_1193R	AGTACACGACGTCATCCCCACCTTCC	R44_1193R_F68_799F	run13	GGTAG	F52_ITS1F	CCACATTGCTTGGTCATTTAGAGGAAGTAA	R15_ITS2	CTGTATGCGCTGCGTTCTTCATCGATGC	R15_ITS2_F52_ITS1F_zurich
Zurich	W22	WT	soil	1	4.1	12	run09	GGTAG	F71_799F	TGAGCTGTAACMGGATTAGATACCCKG	R47_1193R	TCGCTATCACGTCATCCCCACCTTCC	R47_1193R_F71_799F	run13	GGTAG	F48_ITS1F	CAACACAGCTTGGTCATTTAGAGGAAGTAA	R10_ITS2	TATGCGGTGCTGCGTTCTTCATCGATGC	R10_ITS2_F48_ITS1F_zurich
Zurich	W22	WT	soil	2	8.1	24	run09	GGTAG	F71_799F	TGAGCTGTAACMGGATTAGATACCCKG	R48_1193R	ATGCGTCAACGTCATCCCCACCTTCC	R48_1193R_F71_799F	run13	GGTAG	F49_ITS1F	GCCAATACCTTGGTCATTTAGAGGAAGTAA	R14_ITS2	GATCTCAGGCTGCGTTCTTCATCGATGC	R14_ITS2_F49_ITS1F_zurich
Zurich	W22	WT	soil	3	1.2	36	run09	GGTAG	F71_799F	TGAGCTGTAACMGGATTAGATACCCKG	R49_1193R	CTGAACGTACGTCATCCCCACCTTCC	R49_1193R_F71_799F	run13	GGTAG	NA	NA	NA	NA	sample_lost
Zurich	W22	WT	soil	4	11.2	60	run09	GGTAG	F71_799F	TGAGCTGTAACMGGATTAGATACCCKG	R51_1193R	TGCGATAGACGTCATCCCCACCTTCC	R51_1193R_F71_799F	run13	GGTAG	F54_ITS1F	CCTACCTACTTGGTCATTTAGAGGAAGTAA	R12_ITS2	GGTACTTCGCTGCGTTCTTCATCGATGC	R12_ITS2_F54_ITS1F_zurich
